# Supplementary material for: Oocyte vitrification disrupts zygotic genome activation in embryos by impairing maternal spliceosome translation and Crxos splicing
Source: PLoS Genet. 2026 Apr 15;22(4):e1012121. doi: 10.1371/journal.pgen.1012121 (PMC13095128; doi:10.1371/journal.pgen.1012121)
Supplement: S2 Table — (XLSX) [file pgen.1012121.s007.xlsx]

## Sheet: Fresh
Gene ID	Gene Symbol	2-Cell /MII	MII.1	MII.2	MII.3	Zygote.1	Zygote.2	Zygote.3	2-Cell.1	2-Cell.2	2-Cell.3	4-Cell.1	4-Cell.2	4-Cell.3	8-Cell.1	8-Cell.2	8-Cell.3	Morula.1	Morula.2	Morula.3	Blastocyst.1	Blastocyst.2	Blastocyst.3
ENSMUSG00000000276	Dgke	11.7265	0.84	0.73	0.88	0	0.23	0.26	14.49	4	10.24	6.06	6.49	4.87	1.46	1.89	1.61	0.48	0.93	1.28	0.58	1	0.55
ENSMUSG00000000301	Pemt	83.1286	2.1	1.65	1.46	5.32	6.82	2.59	163.67	115.97	153.46	364.46	224.77	293.09	666.28	579.48	397.89	707.42	921.95	742.89	67.64	84.97	39.83
ENSMUSG00000000320	Alox12	19.7267	2.16	2.12	2.49	8.86	5.2	8.43	51.79	41.02	40.74	18.1	7.37	15.67	7.63	6.31	6.58	10.32	7.56	9.57	2.12	3.27	4.47
ENSMUSG00000000355	Mcts1	24.3895	0.76	0.62	0.52	2.17	0.95	1.57	11.43	22.23	12.68	62.62	41.46	34.21	94.56	65.11	85.05	105.98	104.47	130.61	120.13	95.19	62.2
ENSMUSG00000000384	Tbrg4	115.972	0.02	0.22	0.12	0.78	1.46	0.83	8.24	19.31	14.2	15.5	18.23	18.96	17.42	16.34	26.58	30.62	23.18	20.52	12.34	17.49	37.96
ENSMUSG00000000399	Ndufa9	27.2865	1.57	1	1.13	10.49	4.33	7.77	34.18	34.81	31.97	56.87	44.8	47.89	128.96	144.14	118.54	192.29	189.14	183.9	224.55	226.5	255
ENSMUSG00000000409	Lck	#DIV/0!	0	0	0	0	0.03	0.03	18.19	15.4	12.97	1.07	9.38	4.9	0.56	4.19	3.54	4.5	2.92	3.79	1.83	4.63	2.95
ENSMUSG00000000439	Mkrn2	3.36462	3.27	5.01	3.76	8.01	4.69	5.58	15.68	9.97	14.86	9.07	5.48	7.92	5	7.45	13.5	6.05	1.45	2.35	1.85	2.03	6.08
ENSMUSG00000000561	Wdr77	972.6	0	0	0.05	0	0	0	15.75	15.32	17.56	46.35	42.06	57.32	28.78	52.32	64.23	32.53	15.9	18.31	25.87	28.57	39.07
ENSMUSG00000000581	C1d	69.2455	1.62	1.4	0.85	1.86	2	1.6	92.26	91.11	84.61	158.31	138.86	120.7	113.61	91.6	81.13	101.01	183.94	161.8	137.3	94.44	66.04
ENSMUSG00000000594	Gm2a	132.961	0.41	0.69	0.17	0.23	0	0.12	75.54	52.65	40.67	101.33	82.46	127.46	311.13	375.99	188.95	299.44	186.62	214.67	971.23	717.72	1067.83
ENSMUSG00000000776	Polr3d	3.33155	2.51	1.19	1.91	3.03	3.57	0.95	4.14	8.29	6.26	12.34	4.96	7.29	6.29	4.84	14.92	2.97	2.97	2.68	3.98	6.78	8.23
ENSMUSG00000000804	Usp32	13.1605	1.6	0.67	1.22	1.45	0.99	1.45	13.83	17.23	14.87	1.01	1.27	0.74	0.84	0.8	1.16	0.42	0.53	0.32	1.73	1.56	0.9
ENSMUSG00000000838	Fmr1	3.76874	1.82	1.4	1.45	1.08	1.54	1.12	7.35	3.18	7.07	6.44	5.06	3.54	3.99	3.57	6.11	3.43	3.12	2.89	4.04	2.92	6.88
ENSMUSG00000001017	Chtop	12.7778	0.87	0.66	0.81	6.03	3.81	1.92	10	4.64	15.26	10.91	6.3	1.05	4.89	6.6	10.15	4.97	3.74	3.66	8.87	8.65	16.39
ENSMUSG00000001054	Rmnd5b	11.3182	1.62	2.09	1.57	3.4	1.96	2.71	23.76	9.65	26.35	82.63	80.48	78.07	45.62	90.32	94.32	47.32	16.43	21.33	11.98	14.81	23.09
ENSMUSG00000001056	Nhp2	264.69	2.08	1.25	1.64	25.79	19.42	21.13	503.62	428.99	382.9	1341.39	1530.67	1761.51	1842.21	1599.56	1318.75	1322.78	1725.28	1583.41	679.08	730.48	536.14
ENSMUSG00000001120	Pcbp3	3.7101	3.01	3.11	4.47	10.2	11.38	12.6	7.36	11.55	20.38	1.07	0.24	1.26	0.25	1.09	1.29	1.77	0.19	0.33	0.22	0.87	1.25
ENSMUSG00000001127	Araf	5.74937	1.46	0.91	1.58	8.28	5.12	5.74	9.4	6.72	6.59	7.76	18.72	20.86	10.69	14.79	11.92	18.85	7.82	14.2	26.67	29.68	31.77
ENSMUSG00000001134	Uxt	14.6552	1.33	0.51	0.77	2.13	2.96	2.39	14.49	7.22	16.54	62.33	61.1	89.2	74.17	60.59	56.74	70.2	71.46	79.01	53.23	57.5	38.27
ENSMUSG00000001280	Sp1	8.81852	1.02	0.84	0.84	1.61	2.43	1.72	10.29	6.88	6.64	10.04	8.73	5.99	3.37	2.76	5.22	2.15	2.57	1.42	2.51	2.96	2.75
ENSMUSG00000001285	Myg1	1339.5	0	0	0.02	0	0.03	0.12	6.88	12.04	7.87	13.75	15.32	16.7	16.7	18.14	25.92	16.16	6.81	10.79	8.94	17.84	20.79
ENSMUSG00000001305	Rrp15	5.65682	5.24	2.89	6.76	8.59	11.61	10.23	18.24	37.99	28	127.71	145.88	127.36	119.8	88.94	100.07	62.68	62.84	45.66	53.7	54.41	52.94
ENSMUSG00000001517	Foxm1	9.89109	0.83	0.51	0.68	2.04	1.77	2.02	9.24	5.99	4.75	2.55	1.43	0.55	0.51	0.49	1.36	0.11	0.47	0.22	1.19	1.25	1.31
ENSMUSG00000001521	Tulp3	3.18464	5.71	2.28	3.6	3.27	3.68	3.44	13.26	11.68	11.97	0.65	0.8	1.8	0.14	0.06	0	0.27	0.29	0.37	0.7	0.59	0.43
ENSMUSG00000001525	Tubb5	17.5426	1.58	1.93	2.24	9.3	10.62	11.49	27.87	33.57	39.43	21.26	36.06	31.23	3.81	12.26	23.45	8.12	20.59	15.32	139.38	137.28	115.07
ENSMUSG00000001542	Ell2	14.5439	0.63	0.48	0.6	0.63	0.8	0.88	10.09	7.56	7.22	29.08	12.97	18.68	7.78	6.11	14.91	2.27	1.36	1.52	0.64	1.25	0.71
ENSMUSG00000001666	Ddt	21.0061	0.54	1.37	1.38	5.43	7.3	5.28	19.84	25.47	23.8	6.61	18.83	15.16	27.72	12.15	20.42	19.91	29.92	34.01	89.37	90.1	72.3
ENSMUSG00000001785	Pwp1	32.9859	1.24	1.15	1.15	0.56	0.51	0.12	33.91	43.82	39.04	69.03	80.29	74.94	97.74	126.41	141.8	107.1	57.03	55.95	34.03	48.21	67.59
ENSMUSG00000001827	Folr1	1950.09	0	0	0.11	0	0.07	0	75.18	72.6	66.73	159.52	148.42	140.65	278.03	314.85	272.43	306.28	225.45	256.19	151.19	177.89	163.96
ENSMUSG00000001948	Spa17	4.84367	1.52	1.21	1.3	7.75	7.09	10.65	5.35	3.09	11.08	2.14	2.4	2.23	0.17	0.08	3.72	0.96	1.31	1.67	6.61	3.78	3.08
ENSMUSG00000002010	Idh3g	238.714	0	0.45	0.53	2.85	2.03	2.39	85.43	53.11	95.4	189.08	193.02	189.64	323.93	434.78	292.63	490.76	430.1	477.5	415.77	488.31	310.31
ENSMUSG00000002014	Ssr4	11.5511	1.29	0.37	0.59	4.29	3.57	3.1	11.6	6.02	8.37	69.57	58.44	58.49	123.86	102.3	86.04	111.64	119.67	154.09	123.3	124.68	89.51
ENSMUSG00000002031	Ift46	24.8768	0.43	0.75	0.85	14.23	9.31	18.09	18.47	16.2	15.83	3.64	9.44	1.95	5.24	4.38	5.89	8.13	7.26	6.23	12.26	11.55	11.06
ENSMUSG00000002059	Rab34	25.2212	1.21	0.57	0.39	0	0	0.39	22.77	6.49	25.47	7.42	7.34	15.63	5.54	3.74	13.07	1.19	2.49	2.09	1.59	2.13	1.6
ENSMUSG00000002102	Psmc3	3.22787	2.1	1.5	2.5	5.17	4.15	4.6	9.2	4.27	6.22	11.48	8.28	10.96	42.96	59.01	67.9	56	37.15	22.76	55.71	83.31	194.02
ENSMUSG00000002329	Mdp1	46.7784	0.55	0.96	0.43	0.04	0.73	0.5	37.8	27.45	25.5	27.12	36.06	35.26	23.65	22.17	25.33	17.39	22.13	23.04	30.72	34.54	33.4
ENSMUSG00000002345	Borcs8	40.9438	0.38	0.62	0.6	9.95	7.58	9.32	27.16	26.34	12.01	18.12	27.73	30.33	23.3	31.78	21.12	26	18.25	22.21	26.26	33.15	20.86
ENSMUSG00000002500	Rpl3l	#DIV/0!	0	0	0	0	0	0	9.89	15.55	9.74	3.86	5.02	10.9	1.11	0	1.7	0	0.25	0	0	0	0.14
ENSMUSG00000002580	Mien1	5.21236	1.88	0.4	4.03	8.31	10.8	13.31	5.17	16.79	10.93	91.77	63.21	115.49	280.06	242.26	155.97	398.99	499.6	490.73	430.91	333.9	225.19
ENSMUSG00000002660	Clpp	93.7282	0	0.31	0.72	2.22	5.19	1.32	30.28	38.04	28.22	91.51	118.82	161.75	160.69	256.75	252.37	374.25	335.65	333	268.11	374.85	329.05
ENSMUSG00000002825	Qtrt1	476.619	0	0.15	0.06	3.81	2.5	3.92	30.63	45.02	24.44	20.11	30.9	26.7	14.74	48.06	41.17	51.51	33.81	21.29	27.26	48.47	35.85
ENSMUSG00000002846	Timmdc1	12.345	1.69	1.1	2.92	4.56	3.65	4.48	26.11	26.14	18.24	5.68	5.48	12.7	14.42	14.31	12.12	19.63	10.5	11.65	17.08	20.28	33.46
ENSMUSG00000003038	Hmgn2	12.6898	4.26	1.97	4.31	15.49	16.57	13.08	43.59	50.71	39.45	65.91	102.8	105.93	43.3	57.91	63.73	53.05	53.05	52.34	68.38	45.97	51.8
ENSMUSG00000003119	Cdk12	4.78788	1.05	1.16	1.42	1.83	2.5	2.28	7.76	4.22	5.4	3.39	2.02	4.23	0.73	0.25	1.77	0.69	0.39	0.23	0.77	0.47	0.38
ENSMUSG00000003226	Ranbp2	9.79826	1.29	1.53	1.79	1.47	1.62	0.81	19.29	13.78	12.1	22.97	19.85	24.27	6.82	3.63	6.55	3.8	5.33	3.29	2.2	4.22	1.73
ENSMUSG00000003235	Eif2b5	18.3571	0.35	0.58	0.19	0.1	0.15	0.69	8.14	1.35	11.07	23.53	17.45	16.44	27.76	30.54	44.93	27.6	14.16	12.73	29.93	35.87	105.92
ENSMUSG00000003269	Cyth2	17.0335	0.33	0.28	1.48	5.15	4.44	6.64	7.06	11.7	16.84	25.04	31.55	21.6	24.65	37.99	42.03	30.18	11.47	7.48	8.7	9.29	32.22
ENSMUSG00000003271	Sult2b1	#DIV/0!	0	0	0	0.15	0.06	0.28	4.34	6.35	4.74	4.39	8.86	9.54	2.33	3.03	2.96	3.2	3.73	2.61	3.82	2.21	4.23
ENSMUSG00000003299	Mrpl4	6.10717	4.64	3.26	6.19	9.26	12.79	11.82	32.17	20.69	33.19	32.81	56.54	30.35	61.33	77.8	77.82	84.75	50.36	56.72	51.46	79.25	79.1
ENSMUSG00000003420	Fcgrt	640.667	0	0	0.03	0	0.07	0	5.95	7.47	5.8	5.13	4.21	3.95	7.03	3.67	11.85	6.35	8.1	3.63	1.7	2.42	0.78
ENSMUSG00000003421	Nosip	25.6455	0.5	0.38	0.22	8.46	8.93	6.53	11.81	9.71	6.69	6.26	9.45	12.61	10.03	21.05	31.21	14.53	8.44	7.49	10.17	20.96	46.25
ENSMUSG00000003436	Dll3	4.33417	5.34	2.3	4.36	8.93	8.5	6.38	18.78	19.9	13.33	14.62	11.6	9.94	12.38	14.11	10.9	10	7.17	11.66	1.93	2.52	1.01
ENSMUSG00000003444	Med29	950.32	0.33	0.18	0.24	4.71	3.3	3.12	266.43	255.7	190.61	215.45	271.22	312.56	155.34	116.64	130.42	104.16	131.81	128.42	88.99	86.82	56.01
ENSMUSG00000003541	Ier3	#DIV/0!	0	0	0	0	0	0.45	1.1	6.11	9.24	5.86	0	1.28	1.13	0	1.53	1.18	2.45	2.28	0.25	0.75	0.27
ENSMUSG00000003549	Ercc1	34.4565	0.9	0.32	0.16	0.17	0.4	1.04	18.55	14.58	14.42	10.71	12.33	16.21	9.32	11.51	8.54	6.21	9.22	6.54	16.21	19.63	11.59
ENSMUSG00000003604	Aven	16.8785	1.92	1.48	2.36	92.12	73.75	111.56	21.33	35.38	40.51	4.41	3.24	0.5	2.64	4.5	3.65	1.21	1.6	1.78	1.1	1.22	1.24
ENSMUSG00000003848	Nob1	11.5831	1.61	1.06	1.84	2.51	3.15	2.97	18.25	18.22	15.77	34.33	61.89	45.6	36.78	45.39	61.37	39.74	14.11	22.65	19.26	23.45	41.97
ENSMUSG00000003955	Fam162a	11.2104	1.16	1.69	2.14	70.16	57.06	82.28	16.44	31.3	8.2	0	2.99	0	0.32	1.7	1.64	1.85	6.52	6.37	66.97	47.64	40.88
ENSMUSG00000003970	Rpl8	14.3867	1.7	1.28	1.52	4.25	3.69	3	19.48	22.51	22.75	321.8	183.91	191.8	342.5	320.85	488.54	387.02	305.48	293.86	331	363.67	367.17
ENSMUSG00000004069	Dnaja3	3.81166	2.21	3.05	5.2	4.16	5.19	4.95	13.04	14.95	11.88	5.42	1.85	5.86	5.8	6.75	8.3	7.21	2.25	3.38	7.75	8.79	24.28
ENSMUSG00000004070	Hmox2	26.3482	2.72	2.07	1.73	4.34	6.82	5.71	60.11	61.79	49.89	28.1	79.87	66.18	21.35	22.24	27.48	22.1	14.55	19.67	34.29	36.21	28.58
ENSMUSG00000004268	Emg1	20.2884	2.29	1.58	1.92	10.1	9.86	9.01	43.95	27.65	45.87	138.06	152.69	124.2	100.09	82.28	92.23	84.32	99.56	88.94	73.03	67.47	47.63
ENSMUSG00000004270	Lpcat3	56.75	0	0.07	0.33	0.21	0.02	0.03	8.8	9.97	3.93	10.81	13.86	19.67	46.04	57.22	30.87	71.81	23.7	28.84	22.78	48.71	41.86
ENSMUSG00000004359	Spic	382.529	0.77	0.31	0.62	0.57	1.98	1.26	361.25	166.22	122.83	1350.4	1124.73	925.76	983.77	789.92	615.51	362.85	339.11	293.23	65.87	66.16	16.05
ENSMUSG00000004364	Cul3	15.9367	6.13	2.91	5.02	4.43	6.54	2.11	118.58	41.85	63.64	55.32	49.33	38.97	18.17	16.61	23.47	13.76	14.32	12.56	16.94	15.67	13.51
ENSMUSG00000004393	Ddx56	5.97942	3.07	2.59	2.6	8.04	8.66	8.79	12.69	19.29	17.41	36.93	43.67	39.88	82.41	142.47	163.01	94.38	38.2	51.83	87.27	107.27	161.15
ENSMUSG00000004394	Tmed4	12.4609	2.09	2.35	1.96	1.08	0.61	0	29.06	25.5	25.19	27.73	25.09	17.54	30.9	32.14	34.5	35.55	41.7	33.6	41.31	33.64	35.08
ENSMUSG00000004540	Psg17	6.19124	2.61	3.16	6.1	72.33	31.75	31.2	16.07	3.46	53.96	0	0.92	0	0	0	0	0	0	0	0	0	0
ENSMUSG00000004561	Mettl17	5.19424	3.22	4.88	4.41	3.08	2.45	1.67	24.21	25.03	15.74	3.22	8.89	7.03	3.91	7.12	3.15	3.8	2.81	4.54	6.94	6.76	8.38
ENSMUSG00000004610	Etfb	25.8333	0.18	0.52	0.32	2.55	2.63	2.41	10.15	6.75	9.45	19.85	19.5	21.16	44.89	79.94	76.71	117.2	117.42	78.06	249.69	319.5	345.2
ENSMUSG00000004667	Polr2e	17.39	2.78	2.63	4.82	10.55	14.82	8.94	45.1	58.64	74.16	115.43	167.67	132.74	120.3	176.66	138.42	121.95	76.05	56.55	90.29	80.91	138.44
ENSMUSG00000004798	Ulk2	14.8985	0.45	0.48	1.04	0.15	0.92	0.36	11.48	11.2	6.67	3.41	2.89	2.29	0.96	1.32	1.82	0.55	0.49	0.62	0.32	0.5	0.69
ENSMUSG00000004994	Ccdc130	3.5481	2.21	2.55	3.14	11	10.38	17.13	9.53	10.74	7.76	4.6	2.23	0.39	8.67	10.16	9.28	6.41	5.59	4.78	4.65	5.58	8.92
ENSMUSG00000005054	Cstb	260.387	0	0.13	0.62	15.66	8.84	12.68	74.05	57.33	63.91	270.85	58.73	123.41	581.5	415.15	423.92	571.37	1173.51	1160.16	2357.02	2271.58	1818.58
ENSMUSG00000005202	Shbg	#DIV/0!	0	0	0	0	0	0	17.05	10.97	4.05	5.34	9.87	9.27	6.24	11.36	12.88	2.4	0	0.18	0	0	0
ENSMUSG00000005204	Senp3	20.5683	0.54	0.44	0.41	1.2	1.19	2.32	14.42	5.87	8.3	15.72	8.29	10.88	9.84	6.83	24.88	6.1	5.72	7.61	12.88	13.42	10.49
ENSMUSG00000005262	Ufd1	3.01752	1.63	4.02	2.34	4.38	3.99	5.39	9.62	9.62	4.87	57.49	52.57	42.5	79.8	76.05	68.28	96.21	106.39	96.49	74.48	89.1	60.11
ENSMUSG00000005410	Mcm5	7.59471	0.69	0.81	0.77	4.23	5.87	3.64	8.74	3.05	5.45	14.72	6.3	10.26	7.74	6.07	12.29	8.16	11.3	7.12	15.69	28.88	37.81
ENSMUSG00000005705	Agrp	#DIV/0!	0	0	0	0.09	0.08	0	9.2	6.48	6.66	12.9	12.76	11.57	16.11	25.68	33.6	28.76	17.53	44.81	12.57	9.44	4.99
ENSMUSG00000005779	Psmb4	3.57583	3.2	1.89	3.02	19.32	11.61	9.23	6.76	15.38	6.86	139.42	104.22	173.9	178.93	184.44	241.39	303.52	266.26	327.21	269.38	293.4	219.5
ENSMUSG00000005813	Metap1	13.6378	0.93	1.38	1.39	3.25	2.36	3.61	16.78	15.25	18.43	27.58	24.79	20.73	21.94	31.28	31.63	23.26	18.91	24.63	9.74	14.28	18.27
ENSMUSG00000005881	Ergic3	7.96601	0.86	2.45	2.28	4.49	5.65	7.69	10.45	19.56	14.52	16.92	19.77	12.23	26.01	49.47	45.9	46.17	28.49	26.22	49.8	75.71	86.46
ENSMUSG00000005947	Itgae	722.833	0	0.02	0.04	0.29	0.41	0.32	15.13	14.1	14.14	17.67	13.68	8.31	4.62	4.91	5.19	2.69	2.93	4.19	0.56	0.4	0.24
ENSMUSG00000005968	Tuft1	18.5854	0.16	0.22	0.44	0.34	0.48	0.82	7.87	0	7.37	4.68	5.22	1.9	3.8	1.13	6.81	3.86	2.12	2.48	14.25	22.84	31.2
ENSMUSG00000006024	Napa	4.55221	3.09	1.08	1.48	17.9	11.4	17.85	13.05	0.8	11.87	16.46	29.11	23.17	29.77	39.46	38.59	65.82	29.43	29.98	60.54	92.83	89.25
ENSMUSG00000006056	Calcoco2	262.136	0	0	0.66	1.19	0.05	0.37	73.31	32.68	67.02	308.98	150.55	200.04	1482.13	1479.48	1510.24	2240.1	1333.78	1285.51	1146.79	2081.69	2658.43
ENSMUSG00000006057	Atp5g1	78.6822	1.39	0.46	1.58	19.42	20.58	16.35	91.34	93.55	84.99	247.46	271.24	163.48	254.57	213.56	182.77	135.26	332.06	344.7	354.38	231.17	163.24
ENSMUSG00000006058	Snf8	321.538	0	0.11	0.02	0.52	0.32	0.03	16.59	15.37	9.84	20.94	22.35	29.67	11.65	13.38	27.77	8.04	4.11	5.81	8.01	9.31	8.77
ENSMUSG00000006127	Inpp5k	7.12446	1.21	0.79	0.33	4.11	2.61	2.66	4.92	8.49	3.19	2.17	1.71	2.97	7.4	5.41	8.25	12.75	7.47	6.82	4.61	9.4	5.89
ENSMUSG00000006205	Htra1	5.47841	0.63	0.79	1.59	11.6	7.62	7.26	1.85	9.2	5.44	4.44	1.45	0	1.01	0.61	0.69	0.76	2.12	0.99	9.79	7.39	23
ENSMUSG00000006315	Tmem147	4.09478	2.33	0.47	2.37	27.92	16.21	12.3	2.55	15.49	3.13	9.28	18.12	21.32	93.66	122.52	76.97	231.37	326.24	308.33	386	403.18	278.85
ENSMUSG00000006333	Rps9	262.34	0.19	0.06	0.22	4.89	3.48	3.81	30.05	44.56	48.69	274.09	233.92	197.3	308.08	285.17	377.55	215.24	216.41	168.88	245.93	184.22	213.54
ENSMUSG00000006442	Srm	11.3413	1.27	0.42	0.39	20.56	18.43	18.71	3.62	11.87	8.1	52.76	75.74	80.64	111.61	217.71	215.86	225.15	111.65	127.71	111.9	168.96	181.24
ENSMUSG00000006589	Aprt	27.6508	1.3	0.89	1.59	1.46	2.38	1.84	38.2	35.85	30.47	367.82	347.9	277.69	532.83	430.86	464.3	400.02	314.2	331.21	142.9	166.24	189.98
ENSMUSG00000006641	Slc5a6	19.8793	0	0.42	0.74	0.26	0.41	0.21	11.5	2.7	8.86	149.89	61.12	94.61	74.9	87.99	139.04	59.86	23.82	24.53	9.73	20.27	32.98
ENSMUSG00000006673	Qrich1	17.5067	0.28	0.34	0.88	2.3	1.36	1.75	11.25	6.93	8.08	4.3	9.51	3.78	4.02	3.88	8.04	5.94	3.3	2.63	7.06	7.89	15.71
ENSMUSG00000006717	Acot13	17.9611	5.47	0.91	2.11	63.12	47.6	52.2	46.58	51.19	54.72	35.38	56.22	24.43	53.81	36.15	36.8	26.71	72.14	69.84	107.85	57.95	51.82
ENSMUSG00000006736	Tspan31	18.9446	2.88	1.17	1.55	17.31	13.54	21.28	42.17	33.24	30.68	22.8	16.89	46.79	54.39	62.9	55.68	94.87	94.26	92.71	109.18	120.03	87.59
ENSMUSG00000007021	Syngr3	3.55872	1.76	1.38	2.48	5.74	4.01	4.02	5.6	5.94	8.46	1.69	5.16	2.54	0.09	1.36	3.69	1.21	0	0.86	0.35	0	0.86
ENSMUSG00000007216	Zfp775	171.733	0	0.12	0.03	0.16	0.44	0.38	13.6	7.62	4.54	6.92	5.71	7.94	3.65	4.24	11.49	3.05	1.46	2.3	1.13	1.69	3.13
ENSMUSG00000007458	M6pr	13.3503	0.86	1.25	1.23	3.27	4.6	6.24	15.01	14.67	14.91	13.49	12.69	17.28	20.51	29.52	26.52	32.13	20.02	21.51	27.13	25.04	41.51
ENSMUSG00000007721	Ccdc124	27	1.12	0.18	1.33	10.88	7.44	8.77	19.02	24.39	27.6	209.85	178.45	164.71	230.73	290.8	315.94	140.49	91.44	60.02	30.87	35.74	86.49
ENSMUSG00000008129	Brme1	4.77073	2.71	1.69	1.75	3.34	3.16	2.44	8.36	14.37	6.61	2.2	2.45	3.89	1.18	1.4	4.58	0.85	0.07	1	0	0.8	0.68
ENSMUSG00000008384	Sertad1	61.2434	1.04	0.11	0.37	0	0	0	26.12	34.09	32.88	10.99	12.95	16.17	12.42	21.27	37.87	11.28	7.27	4.36	5.96	9.35	12.61
ENSMUSG00000008668	Rps18	19.3375	0.46	0.06	0.28	0.82	0.58	0.03	4.31	6.5	4.66	54.89	42.06	44.12	95.59	58.63	61.96	85.04	110.69	124.74	128.38	103.59	105.58
ENSMUSG00000008730	Hipk1	138.656	0.19	0.06	0.07	0.3	0.12	0.02	19.39	9.05	15.93	9.31	3.77	3.09	2.61	2.93	5.33	1.09	1.66	0.89	1.91	2.35	2.45
ENSMUSG00000008822	Acyp1	22.2222	0.66	0.55	0.77	1.77	1.19	1.35	14.74	18.77	10.49	31.83	20.5	33.31	15.79	10.94	13.64	10.59	22.13	20.53	44.2	18.67	21.01
ENSMUSG00000008976	Gabpa	2445.15	0	0.07	0.06	0.34	0	0.01	142.52	86.53	88.82	92.73	96.58	66.7	59.27	48.47	65.87	33.09	28.83	28.08	17.76	20.52	16.27
ENSMUSG00000009013	Dynll1	33.7194	2.6	1.86	3.13	41.66	32.85	41.99	73.72	89.81	92.4	45.25	65.19	81.46	53.17	24.95	51.59	39.93	51.82	59.19	125.31	97.47	104.87
ENSMUSG00000009030	Pdcl	3.99851	1.46	3.14	2.12	2.45	2.63	2.29	7.3	10.72	8.85	21.23	14.92	8.53	5.42	4.82	12.06	7.89	7.53	4.05	13.14	12.67	15.21
ENSMUSG00000009073	Nf2	5.86104	0.81	0.95	1.91	1.64	0.95	0.56	8.57	6.03	6.91	7.46	8.01	5.67	1.75	1.56	6.76	1.56	1.04	1.48	1.35	1.07	2.36
ENSMUSG00000009076	Zmat5	224.103	0.45	0.66	0.15	16.89	16.2	19	118.44	96.16	67.77	173.66	162.84	152.08	222.07	272.77	275.12	179.1	241.87	187.97	106.18	122.49	75.31
ENSMUSG00000009079	Ewsr1	3.22356	2.51	2.07	2.04	1.45	1.5	1.27	8.14	7.62	5.58	5.47	6.62	8.96	6.61	5.89	16.7	3.96	2.3	2.71	2.66	3.68	12.74
ENSMUSG00000009092	Derl3	14.9727	0.7	0.72	1.51	29.35	22.49	21.66	12.88	17.23	13.76	1.38	0.97	0.86	0.59	1.09	1.9	0	0.74	0.09	0.36	1.01	1.13
ENSMUSG00000009114	2610028H24Rik	#DIV/0!	0	0	0	0	0	0	6.8	3.37	5.75	0	0	0	0	0	0.43	0	0	0.21	0	0	0
ENSMUSG00000009555	Cdk9	15.7483	0.41	0.52	0.54	0.68	0.34	0.29	7.88	6.51	8.76	8.3	7.44	4.06	1.76	1.76	8.54	2.37	0.76	1.21	3.01	5.5	13.28
ENSMUSG00000009575	Cbx5	4.71501	2.85	2.54	2.47	14.56	9.43	14.02	16.41	3.96	16.69	9.42	14.45	21.57	8.2	9.67	12.88	10.5	4.42	7.64	13.03	12.38	14.25
ENSMUSG00000009630	Ppp2cb	193.583	0.48	0	0	0.06	0.21	0	47.41	20.02	25.49	59.3	32.07	23.22	18.44	9.51	15.62	12.14	18.74	13.85	19.13	20.21	11.06
ENSMUSG00000009863	Sdhb	7.24453	1.88	1.55	1.6	10	11.65	9.38	12.08	12.3	12.06	43.34	46.54	40.18	96.53	161.4	85.86	179.77	269.74	276.31	454.23	474.85	283.79
ENSMUSG00000009927	Rps25	40.6119	0.99	0.84	1.7	9.42	6.81	9.25	59.11	37.45	46.8	413.77	333.32	334.34	576.89	375.77	411.77	332.56	443.17	480.59	398.26	288.59	347.71
ENSMUSG00000009941	Nxf2	#DIV/0!	0	0	0	0	0	0.36	9.25	19.99	22.17	2.43	36.62	23.54	7.64	6.47	8.71	0.4	0.63	0.62	0	0	0
ENSMUSG00000010097	Nxf1	10.3813	1.9	2.76	2.92	13.97	11.72	13.78	32.31	20.49	25.89	47.48	27.65	40.37	24.82	26.75	35.86	15.95	9.92	10.61	10.87	13.47	21.97
ENSMUSG00000010110	Stx5a	9.03057	0.46	0.78	1.05	16.32	11.1	17.95	7.65	2.82	10.21	1.24	0.26	0.54	1.48	2.71	3.3	2.01	0.25	0.81	1.44	2.28	4.62
ENSMUSG00000010142	Tnfrsf13b	187.118	0.02	0.08	0.07	0.22	0	0	7.29	17.73	6.79	3	0	1.3	0	0.11	0.43	1.5	0	0	0	0.16	0.25
ENSMUSG00000010358	Ifi35	1691.14	0	0	0.07	0	0	0	44.8	28.57	45.01	38.87	47.91	56.66	33.43	33.01	38.85	11.73	10.38	8.9	5.55	7.06	3.29
ENSMUSG00000010362	Rdm1	56.5755	0.31	0.43	0.32	0	0	0.76	12.98	22.32	24.67	11.66	23.84	6.19	20.15	28.65	30.28	18.9	10.5	15.4	20.02	19	16.68
ENSMUSG00000010392	Gosr1	8.87384	1.73	2.02	1.64	2.55	2.74	3.49	12.77	19.37	15.69	31.94	27.12	24.32	36.02	32.55	32.51	29.83	37.62	33.55	22.24	24.56	13.87
ENSMUSG00000010517	Faf1	3.0894	1.21	3.92	2.7	3.07	3.25	3.97	10.28	5.34	8.57	19.87	7.93	6.96	16.46	15.07	19.37	25.38	16.76	20.13	34.32	28.36	93.07
ENSMUSG00000010538	Tsacc	24.5833	0.69	0	0.39	6.29	4.79	3.21	7.36	15.18	4.01	5.45	4.3	7.11	9.35	10.11	10.35	6.22	9.38	14.14	7.59	6.1	3.01
ENSMUSG00000011263	Exoc3l2	4261	0	0	0.02	0.02	0	0	34.74	22.91	27.57	29.12	54.96	27.88	6.74	6.06	23.67	2.89	1.22	1.11	0.04	0.02	0.15
ENSMUSG00000011486	Slc25a41	#DIV/0!	0	0	0	0.92	0	0	5.04	6.25	6.13	18.14	19.65	9.8	7.19	14.05	25.7	32.1	21.78	12.41	0.7	1.56	1.64
ENSMUSG00000011752	Pgam1	4.12005	1.95	3.16	2.72	1.01	1.5	1.07	5.85	17.62	8.79	20.25	18.9	32.36	49.28	76.48	103.79	105.36	44.87	35.72	34.64	57.12	64.99
ENSMUSG00000011837	Snapc2	75.4251	0.87	0.6	0.6	0.1	1.64	0.62	48.62	40.68	66.83	26.07	48.44	38.57	17.01	21.06	31	19.36	10.5	8.64	13.7	22.45	24.56
ENSMUSG00000011960	Ccnt1	3.10778	2.8	4.27	2.95	2.35	1.53	1.62	12.28	8.95	9.91	11.2	8.78	19.99	5.58	4.12	10.01	3.8	1.97	2.39	2.37	3.15	2.64
ENSMUSG00000012117	Dhdds	90.5111	0.28	0.1	0.07	2.57	2.82	3.37	14.59	11.18	14.96	4	2.21	6.06	7.64	9.19	8.45	9.46	5.64	5.21	4.71	4.89	4.95
ENSMUSG00000012422	Tmem167	25.0755	0.34	0.2	0.52	5.22	3.42	3.53	9.29	10.02	7.27	20.94	23.32	35.99	33.42	30.11	20.12	44.53	54.78	59.04	39.65	42.8	24.59
ENSMUSG00000012535	Tnpo3	11.8676	0.61	0.78	0.65	0.79	0.78	0.75	12.17	2.23	9.81	7.77	9.02	9.09	3.68	5.79	9.02	4.67	1.25	2.14	3.07	4.11	9.15
ENSMUSG00000012705	Retn	160.238	0.09	0	0.12	0	0.55	0.05	22.74	10.91	0	10.37	13.21	34.78	3.06	1.58	5.16	1.09	2.84	2.87	1.49	2.54	0.64
ENSMUSG00000012848	Rps5	63.5075	2.27	0.7	1.05	10.29	10.17	5.49	103.39	75.63	76.28	595.71	423.44	467.44	513.93	494.17	450.5	566.29	756.67	663.98	639.43	650.32	456.46
ENSMUSG00000013418	B4galnt2	53.7917	0	0.48	0	1.07	0.32	0	11.08	7.15	7.59	5.39	2.13	5.35	1.59	0.75	1.67	0.27	0.61	0.1	0	0	0.14
ENSMUSG00000013539	Tango2	14.3226	0.62	0.52	1.03	2.98	1.94	2.05	17.09	4.34	9.65	10.7	25.72	16.83	6.96	11.2	10.51	6.56	5.39	5.7	7.76	13.27	7.49
ENSMUSG00000013593	Ndufs2	15.5551	0.52	1.14	1.06	0.26	2.27	2.35	16.8	15.2	10.31	6.67	16.5	7.97	8.48	12.25	12.51	15.35	7.15	9.83	34.38	51.12	138.53
ENSMUSG00000013622	Atraid	8.329	5.02	2.35	5.7	10.71	10.91	10.98	32.47	30.85	45.54	127.15	143.75	120.89	77.66	60.5	49.76	61.71	100.66	85.11	80.17	87.24	59.55
ENSMUSG00000013663	Pten	7.28073	2.45	1.3	2.27	2.21	3.23	2.16	14.14	16.52	13.17	13.25	8.37	10.11	7.62	10.27	11.09	5.18	2.98	2.69	1.85	3.18	3.53
ENSMUSG00000013707	Tnfaip8l2	#DIV/0!	0	0	0	0	0	0	12.96	15.98	9.51	5.57	15.51	9.16	0.41	0	3.59	0.63	0.8	0.4	0	0.41	0
ENSMUSG00000014226	Cacybp	15.7729	2.91	2.24	2.6	3.37	2.49	4.16	41.97	45.06	35.21	131.64	160.06	107.3	186.21	170.82	136.13	255.1	302.52	340.17	322.35	233.7	190.3
ENSMUSG00000014245	Pigl	10.6564	1.27	0.7	0.3	6.86	2.59	1.99	8.77	6.25	9.17	4.34	0.09	0.35	5.43	13.17	13.12	21.54	11.03	6.81	12.93	9.39	13.37
ENSMUSG00000014351	Gip	#DIV/0!	0	0	0	0	0	0	10.75	11.09	4.6	1.65	3.7	7.48	2.92	0.93	1.08	0	0.24	0.39	0.73	0.22	0.11
ENSMUSG00000014550	Rbsn	13.9611	0.81	1.43	1.1	0.8	1.38	1.05	21.06	13.13	12.44	8.3	6.49	5.55	0.7	0.59	3.18	0.3	0.63	0.6	0.56	0.9	0.76
ENSMUSG00000014769	Psmb1	20.7793	1.94	2.67	2.64	11.29	9.75	8.8	48.83	60.27	41.55	170.07	156.36	159.54	167.88	133.12	118.79	192.78	288.02	246.29	234.31	225.89	122.62
ENSMUSG00000014856	Tmem208	35.8021	0.42	0.25	0.29	0.58	0	0.51	13.16	13.65	7.56	76.07	72.67	86.38	99.83	91.6	73.84	108.27	140.53	139.97	77.19	93.15	62.25
ENSMUSG00000014905	Dnajb9	283.859	2.39	2.04	2.51	11.18	11.37	9.94	813.07	606.69	550.22	637.02	1299.61	1201.29	399.45	250.21	270.24	133.81	154.72	167.37	19.95	22.36	12.59
ENSMUSG00000015013	Trappc2l	53.24	0.11	0.35	0.29	10.67	6.31	7.76	15.85	13.64	10.44	53.07	43.16	62.95	50.88	56.08	57.17	97.26	111.02	128.86	114.79	124.27	62.87
ENSMUSG00000015092	Edf1	22.4435	0.59	0.17	0.48	3.12	3.33	3.03	12.94	6.05	8.84	125.95	107.64	131.01	152.75	164.66	165.81	101.61	94.5	66.5	115.61	108.57	184.51
ENSMUSG00000015126	Tsr3	23.3118	1.53	0.63	0.63	4.11	3.68	4.92	18.2	24.19	22.65	31.69	53.87	52.71	33.82	37.99	43.66	32.09	16.47	13.64	21.96	35.72	58.3
ENSMUSG00000015289	Lage3	38.9324	1.53	1.08	1.09	6.62	6.09	5.38	42.78	60.77	40.5	38.98	46.12	30.5	39.44	38.53	48.58	59.46	61.42	59.86	116.84	97.5	75.04
ENSMUSG00000015312	Gadd45b	92.6364	0	0.09	0.24	0.28	0	0.16	8.79	7.74	14.04	0.95	1.02	0.91	0.69	1.21	2.38	0.54	2.61	0.95	1.17	2.86	3.33
ENSMUSG00000015365	Mov10l1	5.80602	0.5	1.05	1.44	0.36	1.09	0.04	4.45	9.58	3.33	0.86	4.16	7.27	0.41	0.86	0.28	1.01	0.51	0.7	0.36	1.86	2.17
ENSMUSG00000015652	Steap1	13.558	0.46	0.71	0.64	0.32	1.02	0	7.18	10.64	6.72	3.37	1.7	1.43	5.43	7.23	2.03	7.3	13.43	11.35	1.56	6.89	1.69
ENSMUSG00000015749	Anp32e	8.05164	1.83	1.5	2.48	0.83	1.19	1.45	13.92	18.6	14.26	12.27	7.36	13.78	5.45	3.99	10.63	3.33	4.82	3.09	5.35	5.1	9.22
ENSMUSG00000015755	Tab2	3.97854	3.82	4.09	4.67	2.47	5.77	2.85	16.96	18.11	14.98	3.18	4.89	2	2.76	1.68	2.67	2.27	2.54	0.93	3.18	3.33	3.37
ENSMUSG00000015787	Abo	542	0	0	0.03	0	0	0	8.34	6.16	1.76	2.17	0	4.8	7.88	7.03	5.82	6.67	7.47	19.06	3.87	8.84	5.47
ENSMUSG00000015806	Qdpr	3.74805	5.3	2.99	4.53	15.6	14.37	15.49	10.36	18.88	18.81	13.24	14.17	15.98	8.21	14.19	12.69	11.42	14.58	5.41	19.04	25.19	34.61
ENSMUSG00000015869	Prpsap1	5.48188	4.89	4.76	5.25	14.74	10.72	13.91	19.86	25.57	36.25	12.28	16.74	23.59	21.13	33.3	42.74	28.96	10.59	8.65	13.48	27.36	43.76
ENSMUSG00000015943	Bola1	33.2941	0.13	0.07	0.99	2.91	3.11	3.85	16.28	15.49	7.85	32.29	33.77	27.51	42.73	51.13	42.25	69.39	135.72	86.03	141.64	151.76	87.07
ENSMUSG00000016239	Lonrf3	4.96614	4.32	5.04	3.34	24.2	14.35	24.5	16.21	22.1	24.76	3.03	4.65	5.08	1.46	0.48	1.25	0.91	1.67	0.61	1.13	0.61	1.14
ENSMUSG00000016256	Ctsz	134.417	0	0	0.48	0.06	0	0.12	15.69	31.23	17.6	191.66	199.93	251.72	170.68	329	530.24	133.75	61.38	44.07	36.48	63.91	94.73
ENSMUSG00000016308	Ube2a	17.5048	5.09	4.44	4.97	57.04	39.79	51.28	67.05	96.65	90.12	53.03	60.81	63.59	58.63	52.46	52.31	71.73	41.77	47.64	98.56	117.38	104.44
ENSMUSG00000016344	Ppdpf	3.20738	2.26	1.69	1.74	6.74	7.57	3.24	3.57	8.16	6.52	11.76	4.49	15.28	18.98	16.35	12.99	21.69	20.67	28.65	77.03	53.75	68.37
ENSMUSG00000016382	Pls3	7.66899	0.22	1.97	0.68	0.87	0.94	0.22	7.1	0.86	14.05	4.71	3.99	3.54	5.51	10.99	2.13	20.27	12.17	8.38	19.03	28.57	44.11
ENSMUSG00000016534	Lamp2	6.8521	1.38	3.45	2.54	1.09	0.64	0.95	24.53	7.95	18.02	70.89	80.27	76.39	52.81	39.7	56.16	38.5	33.69	29.05	8.41	9.69	5.73
ENSMUSG00000016541	Atxn10	24.8738	1.27	0.51	0.36	5.42	5.87	4.56	19.41	22.81	11.01	37.34	24.11	11.76	44.87	58.65	49.71	135.14	103.82	109.41	278.82	390.29	309.61
ENSMUSG00000016831	Tox4	26.0432	0.48	0.71	0.43	0.84	0.39	0.33	18.34	7.39	16.46	7.66	6.31	4.19	7.03	6.75	13.08	11.32	5.44	7.31	3.07	4.26	8.78
ENSMUSG00000016833	Mrps18c	17.1603	0.98	0.42	1.22	14.22	9.32	12.87	13.62	19.71	11.63	299.26	180.46	261.58	247.4	226.38	190.34	199.99	350.55	378.82	481.86	349.43	205.75
ENSMUSG00000017144	Rnd3	226.667	0.03	0.02	0.1	0.53	0.81	0.9	14.43	6.43	13.14	0.41	0	0.45	1.89	5.53	2.23	9.11	7	3.41	8.96	11.68	12.84
ENSMUSG00000017307	Acot8	9.71866	2.78	1.66	2.42	1.75	2	3.92	18.72	19.66	28.29	6.21	13.66	17.35	7.76	10.9	22.6	9.28	4.81	3.11	10.39	15.68	24.17
ENSMUSG00000017376	Nlk	5.86649	1.46	0.82	1.39	2.94	3.29	2.59	7.95	6.67	6.91	1.37	1.51	1.69	1.46	0.34	2.46	0.99	2.06	1.03	2.53	3.68	2.41
ENSMUSG00000017404	Rpl19	60.2041	4.05	1.77	3.44	40.04	19.63	27.03	217.33	159.73	180.43	1619.85	1313.1	1369.15	1602.96	1202.72	1430.89	1436.94	1700.55	1736.15	1295.87	1208.36	928.25
ENSMUSG00000017550	Atad5	3.46905	3.95	5.13	3.52	1.58	3.14	1.47	15.61	16.21	11.89	3.39	2.86	4.2	2.02	1.48	2.62	1.33	0.92	0.81	2.24	3.43	2.81
ENSMUSG00000017760	Ctsa	67.9767	0	0.03	0.4	0.13	0.02	0.07	9.66	6.76	12.81	95.72	94.47	87.82	253.1	251.62	208.54	229.33	75.99	94.44	54.16	93.42	119.17
ENSMUSG00000017778	Cox7c	23.478	0.74	0.73	1.94	3.17	2.08	1.5	36.87	22.59	20.6	365.24	249.42	263.53	411.79	239.51	235.1	224.22	409.91	505.93	659.44	415.02	387.85
ENSMUSG00000017781	Pitpna	13.9656	2.11	0.89	0.78	10.14	4.36	8.91	24.54	16.04	12.21	45.91	60.98	54.23	54.47	104.53	73.56	50.02	29.35	18.18	29.05	31.72	71.69
ENSMUSG00000017831	Rab5a	11.0113	2.17	1.75	3.16	1.43	0.83	2.14	21.13	28.35	28.48	72.31	93.23	96.69	98.27	104.81	118.04	30.61	21.95	36.71	18.79	17.88	24.9
ENSMUSG00000017837	Nkiras2	4.26891	1.31	1.26	1	1.15	1.71	1	3.72	5.31	6.21	1.03	0.97	2.94	3.06	9.38	13.17	12.34	5.76	5.11	7.2	17.42	21.27
ENSMUSG00000017858	Ift52	3.00743	2.28	1.53	1.57	3.78	4.36	4.94	7.34	4.1	4.74	1.22	4.25	2.91	1.46	2.23	0.41	3.22	2.09	1.11	8.68	6.61	11.15
ENSMUSG00000018196	Glrx2	180.75	0.04	0.02	0.06	0.17	0.21	0.36	8.43	8.02	5.24	7.03	7.13	4.97	4.69	2.86	4.3	2.86	2.55	2.43	3.06	1.9	2.54
ENSMUSG00000018379	Srsf1	23.6167	0.88	0.53	0.99	1.78	2.7	1.27	23.22	16.11	17.35	32.35	17.16	11.69	22.79	19.46	40.59	13.6	10.86	9.64	19.7	17.21	19.71
ENSMUSG00000018412	Kansl1	3.16333	2.34	2.28	1.87	3.31	3.28	2.45	8.59	5.8	6.14	6.64	1.41	5.33	2.43	2.04	6.12	2.1	1.8	1.64	2.09	2.55	2.21
ENSMUSG00000018433	Nol11	153.072	0.03	0.65	0.15	0.75	0.38	0.19	52.49	33.65	40.91	47.54	32.92	39.68	46.05	44.62	50.17	81.23	57.91	65.44	24.31	34.19	27.08
ENSMUSG00000018449	Rpain	4.17848	4.99	3.05	3.11	6.74	6.2	6.25	20.67	12.78	13.14	13.83	6.84	9.69	8.41	11.41	10.3	15.64	10.2	13	14.07	21.63	9.49
ENSMUSG00000018554	Ybx2	12.0228	1	0.6	1.03	8.26	7.94	8.16	7.47	12.31	11.84	1.46	0.16	0.07	0.19	0.34	0.79	0.17	0.52	0.57	1.06	1.23	1.15
ENSMUSG00000018567	Gabarap	523.6	0.19	0.04	0.27	5.36	4.76	4.84	89.77	98.06	73.97	38.66	46.74	22.28	27.1	22.81	30.05	30.79	25.75	21.48	43.51	53.91	49.03
ENSMUSG00000018572	Phf23	6.73973	2.14	0.92	2.05	3.55	2.18	1.38	14.68	9.02	10.74	6.16	7.9	4.02	2.76	3.04	5.12	1.66	2.56	1.85	3.54	3.98	5.44
ENSMUSG00000018697	Aatf	5.80727	1.12	0.6	1.03	2.87	2.98	5.18	5.43	6.29	4.25	14.06	22.2	8.17	17.16	24.12	37.8	12.98	8.09	5.85	7.75	8.44	27.61
ENSMUSG00000018761	Mpdu1	185.917	0	0.12	0	0	0	0.04	6.34	8.77	7.2	21.79	14.68	15.95	29.85	43.03	49.2	46.67	25.65	29.36	22.22	28.68	40.99
ENSMUSG00000018770	Atp5g3	6.15595	4.47	2.25	3.86	10.02	8.87	11.53	21.41	22.51	21.21	70.2	53.66	66.25	128.16	103.99	79.13	155.6	217.94	205.46	460.21	405.26	384.58
ENSMUSG00000018821	Avpi1	4.58342	3.46	1.89	4.42	11.82	7.35	7.29	13.05	20.1	11.63	29.95	36.23	46.14	46.11	84.25	87.08	177.72	97.73	66.4	87.54	135.91	170.94
ENSMUSG00000018846	Pank3	86.9	0.18	0.54	0.58	3.89	1.82	2.83	48.84	22.62	41.51	111.57	73.19	74.3	28.96	22.53	52.34	11.27	11.19	8.45	11.72	7.88	7.35
ENSMUSG00000018893	Mb	27.087	0.05	0.35	0.29	6.27	3.05	3.76	1.75	13.51	3.43	0	0	0	0	0	0	0	0	0	0.29	1.5	0.36
ENSMUSG00000019054	Fis1	5.36384	6.02	2.29	5.02	31.58	21.17	30.99	24.99	24.34	22.17	29.44	41.09	46.03	49.22	67.83	63.9	76.7	74.61	56.02	88.58	92.16	67.89
ENSMUSG00000019132	BC005537	22.4809	0.26	0.59	0.46	2.03	2.91	2.14	10	11.84	7.61	9.28	3.36	5.16	3.46	2.29	5.03	3.91	4.05	2.84	7.67	9.82	4.43
ENSMUSG00000019158	Tmem160	24.2479	0.72	0.09	0.36	0.1	1.42	0	11.45	12.61	4.31	13.51	25.24	35.8	10.53	10.37	14.62	12.45	8.67	8.65	17.09	26.82	36.36
ENSMUSG00000019179	Mdh2	95.0507	1.32	0.72	0.92	6.38	9.15	8.4	92.56	105.48	83.31	189.28	281.84	294.62	336.26	483.59	419.2	498.29	468.94	501.05	458.4	588.95	471.06
ENSMUSG00000019303	Psmc3ip	77.4204	0.85	0.62	0.79	9.76	3.71	12.25	48.68	65.04	61.25	64.89	90.18	77.95	38.83	65.18	62.19	44.8	35.44	27.31	32.22	36.7	31.26
ENSMUSG00000019370	Calm3	19.2903	0.64	0.37	0.23	1.26	1.58	1.26	9.94	5.08	8.9	14.93	14.28	11.8	21.38	26.51	36.85	20.91	22.62	22.11	62.69	61.4	67.76
ENSMUSG00000019494	Cops6	59.1696	1.06	0.99	0.84	9.49	6.27	5.69	66.01	48.04	56.95	95.13	99.11	127.38	108.75	219.87	264.99	104.29	56.42	48.93	91.06	135.47	160.21
ENSMUSG00000019539	Rcn3	#DIV/0!	0	0	0	0	0	0	4.9	5.19	6.97	2.81	5.51	4.76	1.81	2.06	2.06	3.84	1.19	0.36	1.12	0.54	2.54
ENSMUSG00000019659	Ccdc12	7.98128	3.25	1.04	2.12	15.97	15.97	16.06	12.74	16.4	22.02	18.52	25.2	20.83	30.5	31.59	29.15	22.33	16.66	16.16	31.24	33.78	51.48
ENSMUSG00000019738	Polr2i	8.39401	5.32	2.8	5.23	16.09	18.49	15.5	25.97	46.12	39.97	81.95	108.65	102.69	81.11	67.17	67.16	84.95	149.59	131.18	116.65	103.09	75.87
ENSMUSG00000019763	Rmnd1	83.6481	0.13	0.24	0.17	2.3	2.29	1.87	9.37	20.58	15.22	3.68	14.04	13.68	1.14	1.01	1.09	2.96	2.27	1.57	5.23	5.16	4.44
ENSMUSG00000019790	Stxbp5	4.73941	1.77	1.16	1.79	1.81	2.76	1.79	8.79	7.91	5.67	0.79	0.31	2.01	0.47	0.22	0.52	0.07	0.26	0.07	0.13	0.16	0.1
ENSMUSG00000019797	Mtres1	11.8724	1.64	1.62	1.05	2.68	2.69	2.87	13.06	26.57	11.54	119.56	97.79	80.12	96.7	68.77	86.15	60.75	50.14	66.54	38.2	32	28.59
ENSMUSG00000019837	Gtf3c6	33.122	0.93	1.54	0.4	1.12	0.9	4.13	35.68	31.69	27.69	18.67	19.52	19.2	17.2	18.73	29.23	22.62	30.5	20.37	26.55	30.67	25.83
ENSMUSG00000019891	Dcbld1	6.48813	3.24	2.1	2.24	10.94	7.12	9.01	16.8	14.4	17.98	7.5	1.87	7.65	11.21	17.54	6.81	11.1	4.72	4.6	7.9	12.41	11.72
ENSMUSG00000019923	Zwint	7.15347	4.33	2.82	3.08	21.18	12.74	20.74	22.83	26.17	24.18	11.08	18.77	20.08	68.37	94.97	61.34	113.06	81.41	64.7	78.4	94.87	100.86
ENSMUSG00000019960	Dusp6	7.92308	0	1.56	0.52	0	0.33	0.05	10.34	0.86	5.28	0.48	0.06	1.64	2.94	1.82	3.2	1.28	1.85	1.22	8.75	7.31	19.31
ENSMUSG00000019961	Tmpo	3.57385	2.02	1.8	2.68	1.81	2.56	2.12	10.23	7.25	5.75	9.07	7.53	5.08	4.59	4.11	6.44	1.89	3.21	2.33	7.54	7.42	12.07
ENSMUSG00000019969	Psen1	3.5022	1.12	2.7	2.99	9.96	9.42	13.39	4.34	10.67	8.84	1.45	1.05	0.43	7.3	9.34	11.58	16.01	5.13	4.78	9.92	13.47	25.52
ENSMUSG00000019987	Arg1	#DIV/0!	0	0	0	0	0	0.31	17.49	3.63	14.51	64.81	47.41	40.73	18.54	30.74	60.56	5.18	4.53	4.07	0.13	0	0.03
ENSMUSG00000020029	Nudt4	7.37984	3.39	2.26	4.67	4.06	2.95	1.88	29.27	18.84	28.05	228.83	90.64	114.11	93.58	74.88	128.43	60.09	33.34	37.3	29.79	23.21	35.11
ENSMUSG00000020063	Sirt1	6.8157	3.96	2.42	4.96	5.23	4.44	4.61	39.79	14.77	22.73	47.15	27.55	39.26	10.35	5.47	11.95	4.54	5.85	3.68	5.59	6.96	3.62
ENSMUSG00000020064	Herc4	18.8515	0.75	0.82	0.45	0.69	0.3	0.36	13.42	14.53	10.13	8.66	7.81	2.17	6.61	7.77	13.04	5.88	6.05	4.32	5.95	8.09	5.35
ENSMUSG00000020075	Ddx21	5.75852	1.49	0.99	1.04	1.33	1.7	1.48	6.98	8.69	4.6	34.86	20.9	25.67	25.84	13.97	35.08	8.19	8.37	10.29	4.78	7.33	8.86
ENSMUSG00000020122	Egfr	3.13819	2.49	3	3.7	14.58	11.24	16.06	8.4	5.64	14.8	0	0.08	0.69	0	0	0.01	0.02	0	0.06	0.06	0.02	0.01
ENSMUSG00000020132	Rab21	5.72611	2.11	0.87	1.73	6.05	8.73	5.1	8.33	7.36	11.28	1.05	0.65	0.42	0.33	0.35	0.57	1.07	0.76	0.67	3.68	3.33	3.08
ENSMUSG00000020149	Rab1a	23.3258	1.94	0.75	1.73	4.47	3.53	4.88	24.31	43.77	35.02	21.46	18.75	30.09	33.63	45.33	63.63	58.59	33.87	28.5	60.6	70.73	75.75
ENSMUSG00000020153	Ndufs7	8.62288	1.06	0.57	0.73	4.58	3.88	3.71	2.31	11.39	6.65	37.42	39.92	34.35	82.6	124.87	107.25	129.42	87.71	84.79	234.52	276.23	296.23
ENSMUSG00000020173	Cobl	4.13614	0.9	1.23	1.91	1.98	3.19	2.93	3.68	6.64	6.39	0.21	0	0	0.01	0	0.11	0.03	0	0	0.12	0.24	0.28
ENSMUSG00000020226	Slc5a4b	128.538	0	0.07	0.06	0.63	0.05	0.03	6.46	3.62	6.63	2.66	9.57	2.67	0.63	1.63	0.26	2.01	0.03	0.06	6.39	10.96	4.88
ENSMUSG00000020267	Hint1	13.5699	2.49	0.86	2.37	57.66	40.98	58.48	22.8	24.86	29.96	72.31	63.84	80.66	143.17	118.77	138.42	175	234.91	201.99	462.55	445.6	380.03
ENSMUSG00000020271	Fbxw11	3.53447	3.11	5.52	3.7	4.69	4.62	3.14	17.43	14.65	11.5	8.93	3.06	2.8	2.93	3.43	2.87	1.62	2.62	1.17	2.86	4.67	5.07
ENSMUSG00000020272	Stk10	31.284	0.18	0.35	0.28	1.6	0.5	1.13	7.99	10.8	6.55	8.01	13.77	11.02	1.6	0.94	5.63	0.7	0.83	0.43	0.12	0.22	0.09
ENSMUSG00000020290	Xpo1	19.8137	1.18	1.26	1.64	2.03	2.89	3.28	40.57	11.98	28.29	63.37	59.68	74.56	18.73	12.25	23.79	16.04	14.55	11.7	19.03	21.93	11.04
ENSMUSG00000020326	Ccng1	6.97904	1.12	1.52	0.7	1.54	1.16	0.46	7.57	10.84	4.9	6.58	4	0.83	9.79	11.06	42.23	31.31	21.94	10.52	43.41	85.67	67.15
ENSMUSG00000020328	Nudcd2	23.2258	0.79	1.25	1.37	2.81	4.35	2.36	34.85	22.25	22.1	85.23	76.99	62.33	105.09	86.38	81.58	98.61	104.13	120.26	146.69	134.61	153.65
ENSMUSG00000020330	Hmmr	16.8299	3.56	3.3	3.72	5.22	5.51	5.62	78.72	43.78	55.56	33.96	20.18	26.36	17.85	13.01	15.79	13.71	12.76	10.78	12.39	20.17	18.22
ENSMUSG00000020332	Meikin	46.2385	3.36	1.14	0.7	8.32	4.78	7.25	96.02	75.13	69.29	27.77	47.14	14.86	9.57	12.17	13.81	5.15	4.97	6.64	0.19	0.86	0.31
ENSMUSG00000020361	Hspa4	7.60772	2.31	4.36	2.66	2.75	2.61	3.01	22.96	28.58	19.44	16.46	16.55	18.35	13.64	11.68	21.36	12.46	10.99	10.24	18.77	19.8	49.01
ENSMUSG00000020362	Cnot6	3.5317	4.99	3.68	4.42	4.3	4.42	3.05	17.45	14.27	14.51	5.67	2.11	5.82	7.41	3.49	5.77	4.37	4.23	4.14	6.69	7.12	4.23
ENSMUSG00000020385	Clk4	10.2259	1.68	0.86	1.09	2.59	2.12	2.84	16.48	5.64	15	8	6.44	4.61	5.62	3.73	5.7	4.92	5.3	8.11	6.77	8.01	3.9
ENSMUSG00000020400	Tnip1	181.45	0	0.06	0.14	0.69	0.35	0.72	10.5	10.99	14.8	9.9	7.22	10.68	1.83	2.5	3.35	1.64	1.43	1.31	1.37	1.81	1.52
ENSMUSG00000020407	Upp1	78.8125	0.11	0.5	0.35	0.98	0.12	0.43	31.4	10.4	33.86	0	0.52	8.73	0.09	1.15	2.98	5.93	10.01	4.98	126.11	183.4	104.21
ENSMUSG00000020456	Ogdh	7.28112	3.19	5.69	2.93	1.28	1.94	0.69	29.24	35.42	21.33	4.41	2.8	2.87	2.93	3.93	1.9	2.38	2.55	3.21	8.83	10.23	16.34
ENSMUSG00000020457	Drg1	456.083	0.1	0.11	0.15	7.66	6.82	12.6	72.73	41.15	50.31	150.53	132.27	114.92	104.87	169.78	151.23	107.36	71	57.86	129.68	150.49	174.95
ENSMUSG00000020458	Rtn4	8.71681	1.11	0.49	0.66	0.85	1.29	0.68	10.79	4.21	4.7	21.72	7.92	16.39	12.28	8.71	14.52	9.58	8.13	7.29	9.28	8.74	7.31
ENSMUSG00000020460	Rps27a	135.081	0.71	0.42	0.35	1.77	1.11	0.78	72.3	63.53	64.09	628.15	395.14	373.29	527.38	381.69	452.79	420.2	623.01	563.84	476.74	332.87	255.24
ENSMUSG00000020461	Clhc1	262.868	0	0.1	0.28	0	0	0.42	52.63	30.61	16.65	25.84	22.08	19.6	4.61	3.08	12.09	4.29	5	2.84	0.48	0.24	0.18
ENSMUSG00000020477	Mrps24	6.9525	3.59	1.59	2.61	5.91	7.59	7.3	23.02	17.11	14.03	113.15	137.93	124.52	160.87	140.04	132.3	153.7	196.51	219.94	204.06	183.29	142.96
ENSMUSG00000020492	Ska2	9.44512	3.86	4.03	3.68	8.37	8.55	8.99	36.7	39.54	33.04	9.17	30.54	16.22	4.77	3.78	3.52	4.97	8.34	5.62	16.39	10.25	7.55
ENSMUSG00000020493	Prr11	94.9492	0.31	0.1	0.18	0.39	0.74	0.62	26.92	8.46	20.64	18.52	14.48	9.89	6.65	3.82	7.33	0.86	1.11	1.44	1.53	2.22	1.77
ENSMUSG00000020519	Sap30l	5.27798	5.97	2.29	5.23	6.76	10.82	6.05	19.25	25.66	26.29	44.17	5.39	11.56	9.67	5.65	25.14	4.57	4.46	7.33	7.33	5.49	5.88
ENSMUSG00000020526	Znhit3	174.948	3.28	1.34	1.97	12.16	6.79	7.92	494.5	382.24	276.17	1370.7	1675.05	1812.41	647.37	453.04	565.57	364.96	421.39	493.6	249.03	275.18	131.81
ENSMUSG00000020534	Shmt1	6.07085	0.69	5.2	0.32	0.61	0.06	3.15	10.18	4.5	23.02	5.1	15.41	8.48	3.69	7.28	14.65	14.2	5.41	8.3	11.99	18.11	49.29
ENSMUSG00000020537	Drg2	5.82121	1.14	1.28	0.88	2.61	0.98	3.69	5.77	9.15	4.29	13.28	17.16	16.68	57.25	67.25	44.53	70.82	20.81	27.54	12.35	32.4	42.62
ENSMUSG00000020544	Cox11	10.2708	1.33	0.37	0.22	1.04	0.44	1.67	5.19	7.49	7.04	2.2	4	5	4.17	13.88	12.19	8.44	4.01	3.87	7.59	8.56	11.96
ENSMUSG00000020572	Nampt	9.2723	1.92	1.88	2.59	6.87	5.57	6.76	24.77	18.41	16.07	13.34	8.32	12.56	4.22	7.94	10.54	4.52	5.8	7.43	8.22	10.16	9.14
ENSMUSG00000020611	Gna13	5.25185	1.9	1.84	1.66	3.15	3.99	3.51	6.03	14.35	7.98	2.42	1.39	2.65	3.92	5.78	6.76	7.35	4.87	3.72	9.01	10.34	9.85
ENSMUSG00000020629	Adi1	8.85461	3.83	1.32	2.76	3.38	3.24	0.41	21.14	26.1	22.8	31.28	46.57	24.02	37.91	87.74	68.23	69.71	38.18	23.64	25.06	34.39	39.65
ENSMUSG00000020635	Fkbp1b	51.7187	0	0.07	0.25	0	1.69	0.92	1.45	8.38	6.72	1.95	2.69	9.8	4.2	3.46	3.38	3.46	2.47	1.57	1.89	2.87	2.74
ENSMUSG00000020639	Pfn4	3.10309	1.44	1.51	1.9	3.64	4	4.12	5.18	4.54	5.33	1.23	0.3	0.5	0.02	0	0.43	0.36	0.56	0.45	0	0.24	0.42
ENSMUSG00000020644	Id2	20.1971	1.9	1.3	2.99	5.06	3.41	6.14	57.32	27.78	39.92	1.09	6.34	1.03	2.92	3.49	1.69	15.33	59.27	43.79	521.63	415.72	388.04
ENSMUSG00000020650	Bcap29	7.00246	1.44	1.1	1.53	11.03	7.35	9.66	11.38	10.08	7.04	28.05	22.97	11.61	20.83	23.04	18.58	21.38	25.22	23.39	11.8	9.97	6.45
ENSMUSG00000020668	Kif3c	324	0	0.03	0.03	0.08	0.06	0.11	8.76	6.09	4.59	4.28	9.85	9.18	1.7	1.95	2.73	1.94	0.24	1.52	0.07	0.18	0.06
ENSMUSG00000020691	Mettl2	202.231	0	0.04	0.09	0.05	0.67	0.35	8.02	11.83	6.44	6.04	12.84	5.5	6.68	9.4	11.78	7.81	5.82	2.72	5.18	5.67	10.89
ENSMUSG00000020694	Tlk2	4.5957	3.58	1.46	3.79	2.22	3.67	1.52	15.58	14.01	10.99	16.13	9.28	15.06	2.69	2.5	6.58	1.95	2.24	1.62	3.31	3.7	2.98
ENSMUSG00000020698	Cct6b	268.8	0	0.08	0.07	0.09	0	0	12.63	15.53	12.16	12.8	7.89	2.25	7.9	8.15	5.49	4.87	12.23	18.18	20.49	15.99	10.47
ENSMUSG00000020733	Slc9a3r1	18.53	0.04	0.47	0.49	2.04	3.18	2.25	7.61	6.51	4.41	1.52	0	0	0.66	1.71	4.48	1.55	3.77	2.31	32.84	42.03	103.9
ENSMUSG00000020740	Gga3	13.2308	0.31	0.25	0.87	4.58	4.42	2.94	7.22	4.05	7.65	1.14	1.48	0.08	0.61	0.89	2.19	0.3	1.02	0.7	1.01	0.82	1.39
ENSMUSG00000020745	Pafah1b1	8.2472	4.51	2.95	4.15	12.56	9.33	12.76	44.7	21.09	29.96	16.92	9.68	8.84	10.36	9.87	12.89	12.08	13.89	11.62	10.36	11.95	8.07
ENSMUSG00000020755	Sap30bp	19.8271	2.12	1.34	1.86	19.79	17.94	24.09	36.16	34.8	34.52	35.36	60.08	35.2	23.32	21.76	32.33	30.58	19.92	24.27	23.16	28.52	27.92
ENSMUSG00000020770	Unk	12.1463	1.52	1.34	1.24	2.72	0.65	1.53	16.54	21.44	11.82	1.77	5.23	5.43	1.97	3.09	3.08	1.47	0.79	0.48	0.74	1.65	1.26
ENSMUSG00000020781	Tsen54	61.3929	0.09	0.09	0.1	0.53	0.06	0	5.22	10.11	1.86	1.77	1.86	0.86	0.67	1.11	2.37	0.54	0.2	0.29	0.96	2.48	6.77
ENSMUSG00000020817	Rabep1	4.73845	3.85	3.16	3.16	3.11	3.99	5.61	20.76	16.98	10.45	21.45	17.17	9.9	5.6	6.25	7.19	5.5	5.44	4.8	6.79	5.24	6.17
ENSMUSG00000020839	Tmigd1	26.2526	0.09	0.15	0.71	2.34	1.42	1.19	7.22	9.49	8.23	60.61	30.09	26.96	43.92	34.69	24.47	25.43	31.38	32.08	1.87	0.52	0.42
ENSMUSG00000020843	Timm22	1027	0	0	0.02	0.44	0.12	0	5.18	10.16	5.2	70.59	87.09	62.15	87.47	92.17	89.74	62.82	49.92	47.44	40.4	41	39.91
ENSMUSG00000020857	Nme2	660.455	0	0	0.11	0	0	0.22	28.72	25.62	18.31	132.84	99.59	100.22	142.75	158.65	168.86	164.65	173.47	140.56	89.47	126.06	67.25
ENSMUSG00000020869	Lrrc59	28.122	0.48	0.12	0.22	6.03	3.75	6.72	7.54	9.99	5.53	32.91	20	15.52	30.6	58.47	62.05	39.23	32.2	22.34	40.1	53.08	112.52
ENSMUSG00000020889	Nr1d1	4.26397	2.01	1.2	1.98	42.43	38.3	29.69	3.88	5.83	12.42	0.18	0.36	0	1.16	0.42	3.34	0.89	0.08	0.29	0.05	0.3	0.28
ENSMUSG00000020897	Aurkb	6.15964	2.19	4.45	1.19	5.85	5.9	5.13	19.17	11.18	17.88	16.9	10.43	10.1	16.59	23.46	33.91	12.37	8.96	11.37	15.51	17.49	30.37
ENSMUSG00000020898	Ctc1	39.4615	0.09	0.22	0.08	0.19	0.13	0.14	4.9	5.33	5.16	2.34	6.14	2.65	0.95	0.37	3.65	0.7	0.83	2.63	1.67	2.83	3.48
ENSMUSG00000020904	Cfap52	28.0862	0.51	0.07	0	0.19	0.27	0.11	7.54	3.64	5.11	0.29	0	0	0.08	0	0.14	0.3	0.25	0	0	0.1	0.1
ENSMUSG00000020949	Fkbp3	16.5833	1.16	0.74	0.98	0.6	0.74	0.57	16.69	19.81	11.26	46.79	24.75	25.44	50.33	36.21	28.12	68.48	122.98	98.32	181.01	127.61	89.28
ENSMUSG00000020955	Ap4s1	10.4212	2.1	1.59	1.77	4.08	3.31	3.44	24.98	15.36	16.56	54.38	39.38	36.49	30.88	17.86	36.52	29.36	42.55	36.25	43.53	27.47	31.31
ENSMUSG00000020988	L2hgdh	56.4265	0.1	0.33	0.25	1.74	0.63	1.84	12.75	13.15	12.47	79.55	59.93	75.24	72.44	66.92	109.17	43.48	14.69	20.19	13.18	19.34	13.46
ENSMUSG00000021023	Prorp	15.64	0.77	0.73	0.75	7.05	7.85	8.61	16.46	9.95	8.78	11.34	12.28	15.59	5.57	5.66	8.16	6.17	5.47	5.93	4.34	4.57	4.56
ENSMUSG00000021028	Mbip	21.6386	5.52	1.83	2.75	60.07	47.71	69.09	87.8	65.18	65.57	36.36	38.6	32.81	34.97	23.85	28.61	25.28	27.81	23.91	27.76	30.94	21.3
ENSMUSG00000021036	Sptlc2	3.46262	4.85	3.7	4.29	18.13	13.23	17.99	12.39	14.18	17.89	9.7	8.98	7.56	6.52	9.56	9.06	8	6.64	7.52	10.16	14.5	20.17
ENSMUSG00000021038	Vipas39	6.30924	0.86	1.36	0.27	2.31	2.41	1.23	8.64	3.75	3.32	0.53	4.24	3.72	1.69	4.08	1.09	4.09	1.78	2.78	5.69	6.9	6.6
ENSMUSG00000021054	Sgpp1	18.5281	0.27	0.64	0.87	0.6	0.54	0.62	20.37	4.79	7.82	43.19	25.09	36.86	20.84	22.74	24.82	17.21	7.61	11.57	8.42	8.83	26.41
ENSMUSG00000021072	Tmx1	12.7914	0.51	0.5	0.38	2.89	0.95	2.65	8.02	3.59	6.17	9.61	16.07	6.59	23.3	31.54	19.56	30.45	24.22	28.11	18.01	17.32	20.22
ENSMUSG00000021096	Ppm1a	8.69413	3.75	3.1	3.71	2.17	3.33	2.26	34.78	28.67	28.36	52.65	39.58	38.46	44.21	48.75	51	23.78	12.41	13.65	4.45	5.22	4.59
ENSMUSG00000021147	Wdr37	3.00451	2.11	3.81	2.94	7.69	5.74	7.34	14.14	7.49	4.99	3.56	2.48	3.3	1.37	0.75	2.18	0.8	0.76	0.54	0.98	0.99	1.22
ENSMUSG00000021189	Atxn3	15.8263	1.28	2.33	2.09	3.41	3.43	3.41	44.57	18.34	27.3	30.47	26.61	26.38	27.27	20.37	24.6	16.73	17.64	13.75	7.92	7.03	5.88
ENSMUSG00000021215	Net1	4.50383	1.88	2.67	1.98	11.43	8.02	8.03	6.47	13.05	9.89	1.43	2.2	1.72	0.8	1.43	1.65	2.59	0.36	1.09	1.59	1.54	5.66
ENSMUSG00000021235	Coq6	7.73113	0.87	0.53	0.72	1.84	0.17	0.65	5.5	3.13	7.76	5.7	10.75	6.58	16.63	13.57	18.97	20.27	12.62	13.94	11.54	15.05	16.33
ENSMUSG00000021238	Aldh6a1	5.58921	0.86	1.96	2	8.87	10.17	12.14	6.6	11.85	8.49	0	4.64	1.87	1.72	2.21	1.73	5.4	2.35	3.52	10.93	12.73	18.02
ENSMUSG00000021241	Isca2	76.8462	0.08	0.21	0.1	1	0.68	0.83	7.48	17.28	5.21	24.93	42.63	29.95	41.43	40.71	34.76	60.16	70.95	93.75	98.71	100.88	72.03
ENSMUSG00000021243	Fcf1	94.384	2.64	2.3	4.33	118.14	96.04	114.05	377.35	286.11	211.48	1362.49	1272.31	1480.51	1028.46	945.83	720.11	728.9	1282.62	991.69	740.56	808.13	365.15
ENSMUSG00000021253	Tgfb3	3.04267	1.37	1.94	2.08	9.07	7.6	8.37	6.18	3.53	6.69	0	0	0	0	0	0	0	0	0	0	0	0
ENSMUSG00000021264	Yy1	27.4672	0.77	0.09	0.36	0.48	0.45	0.15	17.21	6.06	10.24	40.17	21.95	22.53	12.02	6.27	16.81	5.23	8.6	7.52	7.09	6.65	5.52
ENSMUSG00000021302	Ggps1	10.5482	2.44	3.67	2.7	4.85	3.5	7.42	44.33	20.63	27.97	11.05	10.78	8.7	8.65	8.09	7.73	8.92	12.53	11.36	11.68	11.39	7.49
ENSMUSG00000021306	Gpr137b	5.6278	1.77	2.73	1.76	9.2	7.34	9.91	15.82	8.93	10.48	27.41	31.02	36.74	111.54	136.02	90.79	133.54	82.1	91.09	8.44	12.12	7.39
ENSMUSG00000021360	Gcnt2	16.3904	0.23	1.18	0.87	0.97	0.47	0.77	16.08	9.96	11.33	1.49	0.4	5.62	0.39	1.22	0.69	1.68	0.83	0.98	0.54	0.67	0.97
ENSMUSG00000021418	Rpp40	216.35	0.18	0.01	0.01	0.56	0.25	0.53	20.97	9.82	12.48	19.72	12.43	16.53	12.9	7.02	12.08	17.15	25.44	21.49	18.98	21	13.72
ENSMUSG00000021453	Gadd45g	184.273	0	0	0.11	2.46	1.34	2.03	5.91	6.29	8.07	3.39	2.6	5.05	1.63	2.46	1.61	1	0.76	0.83	11.71	12.95	36.12
ENSMUSG00000021477	Ctsl	450.474	0.09	0.02	0.27	0.05	0.01	0.17	67.13	43.09	60.96	181.25	135.83	134.9	69.89	46.42	116.2	26.81	23.61	15.1	45.77	52.52	51.66
ENSMUSG00000021488	Nsd1	5.18054	3.46	4.01	3.94	9.43	7.09	9.55	16.1	24.95	18.06	3.99	4.3	4.31	2.9	3.63	4.23	3.16	2.25	2.6	2.98	3.67	3.28
ENSMUSG00000021494	Ddx41	5.47972	1.02	2.24	2.41	2.83	4.08	2.18	10.06	4.36	16.65	12.09	12.54	15.69	25.18	36.36	41.65	30.4	16.1	10.12	14.45	25.37	38.82
ENSMUSG00000021536	Adcy2	19.2601	0.78	1.52	0.43	2.91	2.01	0.52	20.21	17.14	15.23	0.47	2.2	0.97	0.78	0.8	0.61	0.82	0.87	1.1	0.07	0.53	0.15
ENSMUSG00000021569	Trip13	6.08762	2.08	1.24	1.93	2.72	1.85	1.25	11.68	7.39	12.89	84.75	73.95	40.78	77.38	88.73	86.77	66.53	51.96	60.25	39.65	45.01	45.76
ENSMUSG00000021665	Hexb	345.603	0	0.32	0.26	0	0.25	0.04	83.93	58.84	57.68	107.75	49.6	92.73	122.53	113.56	77.73	92.92	93.16	90.97	53.5	37.11	37.6
ENSMUSG00000021701	Plk2	7.2561	0.66	0.77	1.03	0.23	0.37	1.08	6.48	4.2	7.17	0.3	0	1.61	0.28	1.63	25.65	1.42	1.45	0.34	1.7	3.16	5.76
ENSMUSG00000021731	Mrps30	73.7965	0.24	0.33	0.56	1.14	0.95	0.76	29.98	28.08	25.33	11.5	11.66	5.55	14.61	17.04	14.76	15.74	10.4	16.91	15.34	13.72	23.37
ENSMUSG00000021732	Fgf10	8.12955	0.58	1.03	0.86	6.01	2.52	5.1	3.95	7.9	8.23	0.02	0.62	0.03	0	0	0	0	0.34	0.06	2.52	2.82	3.18
ENSMUSG00000021737	Psmd6	5.84025	3.23	3.5	4.35	29.39	27.51	26.04	26.82	12.31	25.58	71.65	84.21	88.53	135	115.44	134.61	164.62	130.73	153.54	124.46	136.71	143.31
ENSMUSG00000021752	Kctd6	9.5875	0.46	0.17	0.97	1.66	1.85	3.45	1.71	7.18	6.45	3.41	5.86	0	2.75	2.89	3.93	3.75	3.09	3.43	9.41	4.52	27.13
ENSMUSG00000021770	Samd8	3.11054	3.3	2.53	1.95	5.24	3.64	5.11	10.95	3.77	9.48	0.79	0.59	1.93	0.37	0.22	1.02	0.94	0.59	0.58	0.81	1.01	1.31
ENSMUSG00000021901	Bap1	3.05711	2.4	2.25	3.23	3.92	3.3	3.36	5.87	11.31	6.91	4.43	2.39	1.83	1.21	1.18	7.43	2.58	1.55	2.12	3.09	5.37	6.57
ENSMUSG00000021902	Phf7	5.37578	6.17	3.15	5.13	26.5	19.69	20.25	16.79	34.91	25.98	0.45	2.1	1.47	0.57	0.77	0.93	0.54	1.02	0.77	0.91	1.18	0.85
ENSMUSG00000021905	Dph3	7.06311	0.16	1.97	1.99	16.12	12.41	16.44	7.72	13.77	7.61	59.23	61.34	52.54	72.76	61.87	64.09	59.32	75.85	83.56	43.9	37.06	29.39
ENSMUSG00000021918	Nek4	31.4839	0.19	0.49	0.25	0.18	0.16	0.51	11.95	10.22	7.11	2.33	4.78	4.91	1.55	0.28	1.07	0.66	0.6	2.68	0.59	0.82	0.99
ENSMUSG00000021930	Spryd7	8.05603	2.45	2.19	2.32	5.81	3.96	3.21	18.06	24.63	13.38	32.6	34.28	39.46	24.95	20.04	21.02	32.16	32.16	37.44	16.32	16.01	10.97
ENSMUSG00000021938	Pspc1	36.6452	0.24	0.22	0.16	0.44	0.04	0.62	11.08	2.51	9.13	3.14	1.88	2	0.94	1.93	3.33	1.38	1.08	1.8	4.35	4.1	10.41
ENSMUSG00000021939	Ctsb	27.0311	0.83	1.98	2.01	6.97	5.32	2.61	60.97	24.09	45.23	74.32	82.19	109.14	59.64	76.11	56.58	47.49	27.04	19.33	28.91	48.96	53.65
ENSMUSG00000021945	Zmym2	3.40661	2.48	2.72	2.67	2.96	4.18	1.95	14.25	4.55	8.01	6.23	8.6	8.28	2.13	0.94	2.27	1.86	2.28	1.49	1.21	2.11	1.31
ENSMUSG00000021948	Prkcd	62.9714	0.1	0.29	0.31	0.08	0.01	0.49	16.62	12.01	15.45	15.63	11.66	23.38	1.4	2.93	12.12	0.54	0.12	0.4	1.06	1.17	2.41
ENSMUSG00000021951	Eef1akmt1	116.928	0.3	0	0.53	0.18	1.82	0.81	35.03	26.85	35.17	210.66	95.1	108.9	158.89	139.89	164.61	176.48	254.58	248.74	193.17	174.21	87.83
ENSMUSG00000021965	Ska3	13.3428	2.15	3.26	2.32	18.46	14.17	24.95	25.96	34.36	42.82	24.36	18.55	32.82	20.94	30.84	23.71	28.08	12.29	18.65	16.05	16.54	20.46
ENSMUSG00000021967	Mrpl57	5.46537	3.82	1.28	4.14	14.7	11.35	10.21	13.64	25.89	10.97	28.92	29.88	36.63	40.78	47.78	49.37	36.64	36.4	29.42	71.3	69.95	70.27
ENSMUSG00000021996	Esd	9.29339	0.67	0.67	1.08	6.75	5.75	6.34	9.89	4.74	7.86	19.16	16.11	21.17	38.36	35.42	21.18	72.21	77.29	87.03	108.16	94.7	66.67
ENSMUSG00000022009	Nufip1	23.4824	1.36	0.91	1.42	1.72	2.6	3.27	25.16	30.76	30.73	30.69	20.23	15.64	19.92	16.38	25.24	13.81	11.5	12.81	11.23	10.32	16.94
ENSMUSG00000022013	Dnajc15	87.3538	0.26	0.24	0.15	3.3	3.85	4.72	22.28	21.18	13.32	141.46	70.22	87.24	80.51	67.81	56.09	51.5	103.35	76.6	33.16	26.73	20.39
ENSMUSG00000022018	Rgcc	105.092	0.31	0.33	0.34	1.33	0.43	1.11	41.96	37.91	23.12	19.7	17.18	5.02	11.32	14.61	9.49	9.67	26.62	17.9	28.28	21.42	7.71
ENSMUSG00000022019	Tdrd3	3.99329	2.22	1.92	1.82	5.17	3.08	4.58	5.48	13.28	5.04	0.08	1.14	0.89	1.46	3.2	3.62	1.05	0.87	1.04	2.45	2.81	3.55
ENSMUSG00000022025	Cnmd	9.51508	1.03	0.74	2.21	1.85	0.04	0.6	10.29	19.78	7.8	41.25	4.31	7.36	32.86	28.05	26.41	5.67	11.8	16.34	1.09	0.38	0.3
ENSMUSG00000022037	Clu	275.364	0	0	0.11	0	0	0.17	11.01	12.31	6.97	1.38	2.01	0	0.19	0.26	0.5	0	0	0.31	0.46	2.8	0.7
ENSMUSG00000022106	Rcbtb2	16.3684	0.24	0.6	0.3	1.74	0.55	0.98	8.02	4.27	6.37	1.97	0	0.24	0.15	0.07	0.89	0.01	0.01	0.01	0.12	0.17	0.09
ENSMUSG00000022114	Spry2	1293.31	0.1	0	0.03	0.38	0.04	0.2	64.4	62.16	41.57	138.6	179.1	133.6	134.5	105.18	70.99	40.49	49.1	49.11	114.07	95.46	38.36
ENSMUSG00000022159	Rab2b	16.1452	0.99	1.12	0.99	0.82	2.05	1.12	22	12.7	15.35	4.37	5.99	3.39	3.72	3.03	6.73	2.45	0.63	1.32	0.58	0.98	0.78
ENSMUSG00000022191	Drosha	9.81034	1.37	0.52	1.01	2.24	2.96	3.61	12.73	8.71	7.01	6.67	5.42	2.71	2.21	2	3.26	1.06	1.78	1.81	2.88	3.38	2.67
ENSMUSG00000022193	Psmb5	38.1981	1.01	0.84	1.33	5.84	3.92	0.85	49.41	29.07	42.99	111.43	136.18	154.86	132.38	187.28	209.25	269.94	191.89	160.16	213.99	281.14	282.4
ENSMUSG00000022194	Pabpn1	716.856	0.53	0.2	0.66	0.4	0.31	0.5	377.75	258.36	360.32	14.29	38.06	35.89	6.22	8.78	13.82	14.28	16.18	11.38	10.39	14.36	8.3
ENSMUSG00000022283	Pabpc1	27.56	0.79	0.48	0.48	0.03	0.53	0.56	24.25	12.08	11.9	66.07	28.71	37.84	54.45	28.52	60.07	33.65	45.42	33.87	42.3	64.77	34.92
ENSMUSG00000022286	Grhl2	10.3789	0.51	1.31	0.74	2.64	1.22	2.29	7.8	12.29	6.48	4.35	2.42	1.64	2.71	2.33	3.47	3.3	2.43	2.77	3.77	3.29	5.45
ENSMUSG00000022300	Dcaf13	4.607	6.4	3.26	5.2	22.06	16.68	23	30.37	22.84	15.25	67.61	79.78	76.36	59.04	62.42	57.03	57.75	50.8	48.72	23.78	35.3	23.32
ENSMUSG00000022312	Eif3h	30.028	2.31	1.68	3.15	17.47	12.88	17.29	57.72	87.6	69.08	132.56	114.64	99.68	131.42	121.23	146.79	110.55	110.35	85.74	97.65	85.5	88.68
ENSMUSG00000022313	Utp23	127.136	0.33	0.1	0.38	0.76	0.81	0.71	35.01	39.99	27.98	31.2	60.2	34.78	29.17	32.58	51.17	27.98	18.38	21.37	15.92	19.46	22.76
ENSMUSG00000022323	Rida	4.07604	7.3	3.12	3.52	20.82	14.46	19.22	15.34	30.77	10.71	5.25	5.55	4.99	4.71	6.79	3.32	5.07	9.77	11.1	22.43	20.51	11.32
ENSMUSG00000022335	Zfat	39.7308	0.1	0.32	0.36	0.56	1.08	0.39	12.04	3.95	15	0.74	0.97	0.97	2.13	2.15	0.91	5.19	2.29	1.76	0.24	0.6	0.47
ENSMUSG00000022350	Washc5	4.41905	1.47	2.04	1.74	1.94	1.98	2.54	10.33	8.48	4.39	5.53	3.81	1.52	2.69	3.08	5.73	4.42	2.17	2.47	4.53	8.47	9.54
ENSMUSG00000022351	Sqle	5.25926	1.54	3.21	2.81	2.16	2.01	1.39	16.41	12.04	11.31	11.15	8.7	5.13	6.76	9.57	15.71	7.76	3.2	3.35	2.85	5.37	9.42
ENSMUSG00000022354	Ndufb9	6.35266	3.54	3.22	3.59	9.92	8.74	9.23	13	35.01	17.74	73.93	22.41	40.24	111.1	106.14	98.01	218.62	261.02	253.38	715.56	774.7	627.46
ENSMUSG00000022360	Atad2	5.59837	2.5	2.63	2.24	2.31	2.43	2.76	20.68	8.73	11.85	6.64	6.47	7.28	1.22	1.03	1.85	0.87	0.98	1.31	1.67	1.91	1.59
ENSMUSG00000022370	Mrpl13	11.1581	0.58	0.61	1.34	2.68	2.02	2.85	9.78	11.98	6.47	14.16	8.44	15.02	14.18	11.83	12.03	15.19	25.43	21.12	28.98	23.82	17.9
ENSMUSG00000022407	Adsl	121.243	0.1	0.08	0.19	0.02	0.74	1.06	12.68	13.81	18.37	5.92	4.9	7.71	10.99	18.92	18.64	18.47	9.64	9.14	11.27	14.14	24.5
ENSMUSG00000022422	Dscc1	13.1739	0.32	0.48	0.35	0.45	0.57	0.4	5.9	2.86	6.39	11.59	11.97	5.62	8.03	8.63	6.37	6.35	7.56	8.12	5.75	7.31	6.46
ENSMUSG00000022435	Upk3a	#DIV/0!	0	0	0	0.32	0	0	14.55	23.27	16.03	5.89	0	1.81	2.34	0.95	3.61	6.97	7.15	5.44	2.94	1.91	0.92
ENSMUSG00000022441	Efcab6	4.40704	2.86	3.53	2.7	23.68	22.6	23.98	6.37	20.85	12.84	0.13	0.57	0	0.04	0	0.01	0	0.01	0	0	0	0.02
ENSMUSG00000022452	Smdt1	4.77244	2.66	1.12	2.46	7.63	9.85	5.92	3.92	17.91	7.95	15.88	29.86	23.51	51.49	81.75	59.54	40.99	47.09	37.72	94.05	92.77	109.59
ENSMUSG00000022455	Wbp2nl	6.81667	1.09	0.91	0.4	2.6	1.05	1.38	8.12	0	8.24	0.27	0.22	4.01	1.55	3.98	5.35	6.61	0.23	1.07	0	1.2	0.55
ENSMUSG00000022456	Septin3	5	0.89	1.94	0.49	3.82	2.68	1.4	6.15	4.35	6.1	0.46	1.26	3.5	1.49	1.43	1.3	1.33	0.43	0.66	0.06	0.14	0.02
ENSMUSG00000022474	Pmm1	24.4624	2.35	0.92	2.85	11.72	13.62	13.94	49.12	44.53	56.06	116.25	137.35	175.69	275.24	464.41	402.12	321.3	199.81	192.37	77.88	172.98	111.48
ENSMUSG00000022476	Polr3h	23.586	0.3	0.59	0.68	2.17	1.88	2.54	9.65	15.1	12.28	7	16.11	17.18	12.33	14.75	25.75	9.74	5.25	6.18	5.49	7.15	11.42
ENSMUSG00000022496	Tnfrsf17	391.867	0	0	0.15	1.29	0.48	1.56	17.7	25.45	15.63	17.66	9.61	13.41	11.53	11.23	12.01	12.82	10.89	7.96	1.49	0.09	0.19
ENSMUSG00000022528	Hes1	130.875	0.21	0.11	0	0.04	0.12	0	15.23	9.55	17.1	29.75	23.78	36.98	26.64	29.01	38.63	24.14	13.71	30.7	7.86	8.56	38.92
ENSMUSG00000022538	Lsg1	12.1273	0.68	1.3	1.32	2.54	1.25	1.55	14.5	13.57	11.95	11.21	17.01	15.14	7.29	11.31	15.89	6.37	3.34	2.73	2.77	4.81	11.98
ENSMUSG00000022540	Rogdi	5.88778	1.47	1.09	1.45	6.34	5.92	4.72	8.68	4.15	10.78	11.44	12.12	3.04	25.84	49.34	31.23	87.18	31.01	39.39	141.93	189.9	336.29
ENSMUSG00000022545	Ercc4	144.681	0.03	0.15	0.29	0.88	0.38	0.29	25.12	20.36	22.52	0.7	0.18	3.44	1.14	1.5	1.47	1.02	1.15	1.16	1.09	2.19	2.24
ENSMUSG00000022551	Cyc1	10.2456	1.43	0.56	0.82	0.85	0.76	0.91	4.48	14.2	10.11	21.32	11.39	20.48	51.61	116.89	101.11	99.17	45.68	35.3	140.61	253.69	388.53
ENSMUSG00000022557	Bop1	46.4595	0	0.05	0.32	0	0.69	0.4	7.95	1.51	7.73	10.73	5.44	11.76	5.03	6.41	9.18	3.4	2.42	3.27	3.41	4.02	12.78
ENSMUSG00000022601	Zbtb11	6.01473	1.3	2.43	1.7	2.3	1.5	1.43	16.71	4.99	10.96	21.21	14.01	21.21	7.75	4.37	11.04	3.03	2.89	1.62	2.5	2.88	2.23
ENSMUSG00000022674	Ube2v2	9.90332	1.2	0.77	1.34	5.13	4.39	5.85	11.2	11.77	9.81	45.68	51.82	45.54	44.84	39.68	30.37	53.99	58.68	57.92	36.32	41.5	19.88
ENSMUSG00000022748	Cmss1	24.2884	1.3	0.91	1.57	4.07	3.81	2.81	32.77	30.1	28.94	83.44	115.93	98.2	72.61	61.47	70.94	50.18	55.06	66.1	36.67	29.43	27.75
ENSMUSG00000022760	Thap7	7.71056	2.98	1.44	2.87	37.54	23.48	35.54	5.49	30.82	19.9	16	21.52	16.17	9.16	10.58	12.71	14.9	14.5	14.25	14.52	24.83	22.06
ENSMUSG00000022781	Pak2	16.9593	0.67	0.4	0.65	0.36	0.38	1.13	10.99	11.45	6.73	11.98	12.48	12.81	5.54	3.59	6.21	2.92	2.71	2.39	8.31	8.66	8.29
ENSMUSG00000022797	Tfrc	129.804	0.41	0.44	0.68	0.17	0.43	0.99	92.93	45.3	60.37	150.34	78.42	97.08	143.51	126.13	122.1	66.04	56.24	39.55	4.95	7.44	3.15
ENSMUSG00000022800	Fyttd1	6.27654	1.6	1.05	1.4	3.88	4.34	4.65	11.89	6.08	7.45	13.92	15.73	21.09	18.09	12.67	10.23	12.68	13.05	13.54	22.95	16.79	17.57
ENSMUSG00000022814	Umps	6.01667	2.52	2.32	1.76	6.15	7.69	8.83	14.8	14.97	9.94	53.48	72.09	107.36	34.89	55.84	97.44	55.36	32.03	34.21	30.93	45.65	63.92
ENSMUSG00000022824	Muc13	#DIV/0!	0	0	0	0	0	0	40.09	18.55	16.98	0.03	3.72	2.12	0	0.03	0.38	0.39	0	0	0.02	0.33	0.61
ENSMUSG00000022848	Slc49a4	3.67483	1.86	2.01	1.85	3.66	1.9	3.99	6.7	9.28	5.04	33.48	16.64	22.14	21.08	18.36	26.62	23.16	13.3	12.17	7.42	8.05	10.33
ENSMUSG00000022855	Senp2	7.8878	0.43	0.47	1.15	1.17	0.99	1.21	8.41	1.07	6.69	6.64	6.67	6.95	9.86	14.37	17.28	5.43	4.1	3.27	5.35	6.55	20.43
ENSMUSG00000022863	Btg3	13.9154	0.87	0.3	0.13	0.26	0.78	0.76	2.8	10.95	4.34	13.42	25.3	18.77	4.52	5.64	8.5	13.09	8.79	8.56	12.35	12.57	17.26
ENSMUSG00000022864	D16Ertd472e	32.3291	1.1	0.75	0.49	2.86	1.6	1.3	23.35	32.38	19.92	4.53	10.66	5.29	0.7	0.67	3.28	0.95	0.51	0.47	1.18	0.66	0.99
ENSMUSG00000022865	Cxadr	12.1591	0.41	0.41	0.5	0.41	1.01	0.72	7.95	3.78	4.32	18.73	5.53	19.29	14.85	11.57	14.36	13.6	17.67	17.28	12.72	15.32	12.76
ENSMUSG00000022881	Rfc4	3.30244	4.67	2.71	2.87	8.96	6.54	6.04	11.19	11.01	11.65	114.14	61.34	64.78	168.41	160.42	102.6	176.08	311.77	244.92	298.05	301.51	188.28
ENSMUSG00000022890	Atp5j	27.928	0.63	0.34	0.28	5.45	2.68	2.5	12.67	12.47	9.77	175.66	116.88	144.8	254.41	202.79	165.28	230.72	361.86	374.31	508.05	386.69	304.8
ENSMUSG00000022897	Dyrk1a	5.62511	4.44	2.86	3.77	19.3	16.19	14.46	22.77	20.67	18.83	18.31	10.02	17.13	4.73	6.74	6.3	3.71	4.22	2.97	6.05	5.68	3.53
ENSMUSG00000022905	Kpna1	1797.5	0	0.01	0.03	0.04	0.06	0.16	34.77	17.11	20.02	43.73	27.82	28.93	19.09	18.83	36.12	14.91	8.39	9.91	7.01	9.21	8.77
ENSMUSG00000022906	Parp9	62.3548	0.06	0.15	0.1	0.59	0.6	0.38	8.28	4.5	6.55	8.61	6.96	4.24	0.34	0.68	2.38	0.34	0.5	0.24	0.44	1.12	0.38
ENSMUSG00000022938	Fam3b	4.69161	1.66	1.5	1.25	16.11	6.57	12.52	1.13	13.38	6.18	0	0	0.36	0.7	0.8	0.27	1.17	5.93	3.48	2.29	3.4	2.44
ENSMUSG00000022956	Atp5o	19.1646	0.96	1.34	1.65	2.66	2.82	2.76	30.3	16.7	28.7	112.01	97.84	93.57	126.3	135.66	115.7	211.99	306.71	245.53	538.9	485.64	364.79
ENSMUSG00000022978	Mis18a	9.80252	5.37	3.53	3.81	58.03	37.19	47.97	38.06	37.94	48.59	75	59.61	54.19	32.39	33.79	38.42	31.11	31.61	51.04	43.64	37.12	32.15
ENSMUSG00000023008	Fmnl3	11.5814	0.88	0.39	0.45	2.07	3.03	2.91	7.74	6.02	6.16	0.26	0.91	0.18	0.07	0	0.29	0.02	0.03	0.02	0.51	1.29	0.77
ENSMUSG00000023031	Cela1	7.6798	0.18	1.41	0.44	5.54	2.72	3.72	8.92	4.17	2.5	0.7	0	3.6	1.54	0.66	0.36	0.31	0.57	0.73	0.71	0.3	0.24
ENSMUSG00000023043	Krt18	#DIV/0!	0	0	0	0	0	0.12	2.85	10.93	1.89	1.84	1.42	2.02	11.36	46.71	32.44	120.84	52.54	44.26	928.45	1141.49	3462.42
ENSMUSG00000023047	Amhr2	#DIV/0!	0	0	0	0	0	0	5.33	0.06	13.9	10.86	4.77	8.41	5.87	11.13	12.3	5.6	3.53	2.66	2.46	2.96	2.64
ENSMUSG00000023075	Akirin1	7.00281	1.75	3.52	1.86	0.99	2.52	1.92	19.07	12.09	18.77	31.53	26.78	28.67	51.33	44.26	45.83	58.62	28.87	46.99	28.42	27.3	46.8
ENSMUSG00000023106	Denr	18.4649	2.27	1.51	2.2	6.24	5.41	5.84	42.86	32.96	34.6	38.27	51.7	56.37	40.12	45.57	41.22	33.16	29.91	27.8	55.7	48.57	50.34
ENSMUSG00000023150	Ivns1abp	4.58727	0.66	2.83	2.01	2.53	2.02	4.13	10.89	6.23	8.11	28.48	32.77	37.42	24.83	38.81	60.36	22.92	12.02	11.46	12.43	14.02	51.23
ENSMUSG00000023156	Rpp14	14.3582	1.26	4.21	6.87	10.27	7.05	14.02	82	29.58	65.6	59.7	64.89	37.41	42.69	44.77	45.27	58.42	70.59	80.24	42.89	64.02	37.88
ENSMUSG00000023289	Sva	280.227	0.22	0	0	1.48	0.24	1.31	26	21.6	14.05	0.15	1.88	3.03	0.14	0	0	0	0	0.55	0	0	0
ENSMUSG00000023755	Rhebl1	5.82426	3.28	5.54	5.69	2.22	3.87	3.05	26.8	23.28	34.43	6.18	8.58	11.76	14.03	14.31	14.74	21.35	19.13	21.13	3.91	6	2.77
ENSMUSG00000023764	Sfi1	51.6562	0.42	0.32	0.22	1.08	0.22	0.63	22.26	12.06	15.27	1.95	3.06	5	1.12	1	1.08	1.05	1.68	2.2	2.63	2.1	1.55
ENSMUSG00000023832	Acat2	7.09255	2.48	1.16	0.79	4.64	7.45	4.84	6.25	14.56	10.61	3.39	13.52	13.2	10.07	29.67	27.89	15.13	8.16	7.51	20.16	37.17	58.79
ENSMUSG00000023852	Chd1	8.27349	1.05	2.1	1.64	1.2	1.46	1.44	14.89	13.22	11.52	17.5	18.59	11.6	5.82	3.08	7.59	2.19	2.96	1.91	1.92	1.81	3.9
ENSMUSG00000023882	Zfp54	249.042	0	0.64	1.51	0.9	0	0.57	235.49	136.93	163.02	1.97	2.91	9.63	11.05	21.46	10.02	13.7	14.75	17.91	12.83	11.38	6.53
ENSMUSG00000023905	Tnfrsf12a	37.4863	0.8	0.35	0.68	0.05	0.41	0.09	15.17	35.91	17.52	11.08	20.65	15.2	4.72	6.11	7.15	10.04	5.73	7.08	4.48	7.27	5.55
ENSMUSG00000023906	Cldn6	1324.25	0	0	0.04	0.05	0	0.05	20.2	24.17	8.6	0.06	1.48	9.95	4.45	8.58	9.65	23.59	8.85	19.35	16.83	38.72	37.04
ENSMUSG00000023911	Flywch2	390.947	0	0	0.19	0	0	0	32.51	24.94	16.83	10.65	11.14	18.12	6.68	7.82	8.42	1.1	2.78	0.45	0.36	0.08	0.08
ENSMUSG00000023963	Cyp39a1	3.71975	1.93	1.28	1.5	6.99	2.82	7.96	9.71	2.46	5.35	0.19	0.07	0	0	0	0	0	0.13	0.17	0.21	0.05	0.15
ENSMUSG00000023971	Rrp36	6.57469	1.95	1.77	1.1	2.77	3.99	3.12	8.6	15.83	7.26	13.68	17.75	21.06	18.75	19.74	27.98	16.92	7.1	6.53	14.68	20.58	37.72
ENSMUSG00000024007	Ppil1	50.2051	0.53	0.12	0.13	0.6	2.35	1.46	14.02	9.48	15.66	24.88	44.69	49.6	68.21	99.71	104.26	82.06	46.11	42.42	45.3	61.31	86.8
ENSMUSG00000024014	Pim1	7.92661	1.17	0.45	0.56	0.49	0.7	0.3	6.66	5.89	4.73	5.15	5.39	6.89	5.4	6.26	4.6	1.57	0.78	1.29	0.68	0.78	0.79
ENSMUSG00000024033	Rsph1	12.9751	1.18	0.44	1.19	1.15	2.86	2.48	8.36	16.83	11.27	1.79	6.45	9.98	3.86	2.17	2.7	0.57	0.42	0	1.15	0.96	1.08
ENSMUSG00000024045	Akap8	39.6	0.11	0.31	0.38	1.06	0.65	0.85	14.22	7.37	10.09	22.88	12.65	13.8	6.59	7.22	10.12	2.16	2.1	2.58	1.92	5.49	4.71
ENSMUSG00000024069	Slc30a6	26.4155	0.68	0.74	0.65	0.65	0.94	0.69	30.22	13.38	11.08	31.71	44.02	35.64	41.19	31.12	25.88	42.09	45.93	50.46	29.14	48.23	26.49
ENSMUSG00000024099	Ndufv2	7.89521	3.95	4.35	6.11	19.06	15.33	15.4	49.74	29.15	34.88	124.4	96.13	106.62	86.31	92.25	102.13	166.88	180.96	206.52	383.52	324.45	260.58
ENSMUSG00000024121	Atp6v0c	6.40215	2.61	1.25	1.71	16.49	13.48	17.98	9.5	10.56	15.6	11.33	7.82	14.05	27.19	35.45	34.74	69.37	45.18	29.69	31.13	57.34	43.99
ENSMUSG00000024132	Eci1	164.016	0.26	0.14	0.24	0.21	0.22	0.48	28.84	42.76	33.37	14.91	21.72	13.31	9.82	11.7	13.07	5.54	5.4	3.13	11.57	9.72	15.97
ENSMUSG00000024158	Hagh	54.837	0.33	0.36	0.23	1.88	0.33	1.51	10.78	23.52	16.15	0.05	0	1.73	3.54	3.41	3.71	7.9	7.94	6.94	10.64	16.05	10.02
ENSMUSG00000024181	Mrpl28	7.65231	4.12	2.08	3.09	9.38	4.94	5.05	27.33	16.39	27.37	83.91	118.73	103.84	138.11	178.61	195	197.37	153.57	112.7	282.85	276.54	291.9
ENSMUSG00000024208	Uqcc2	3.46016	1.93	1.44	1.65	11.18	7.77	6.19	1.49	7.56	8.32	23.3	21.16	14.63	53.5	49.5	45.87	60.52	71.52	101.66	220.35	136.28	117.11
ENSMUSG00000024209	Acsbg3	85.3889	0	0.03	0.15	0	0	0	2.11	9.36	3.9	3.55	3.4	1.45	0.97	0.72	2.15	0.27	0.22	0.73	0.89	0.77	1.39
ENSMUSG00000024217	Snrpc	100.379	0.45	0.46	0.41	3.04	2.37	2.11	44.04	50.77	37.69	61.95	88.59	83.88	53.77	63.3	90.88	47.75	34.27	31.34	20.79	35.93	37.1
ENSMUSG00000024232	Bambi	408.5	0	0.04	0	0	0	0	7.32	2.93	6.09	1.12	2.01	2.21	8.99	5.82	4.13	7.43	3.29	4.87	2.35	2.57	1.67
ENSMUSG00000024283	Wac	7.59915	1.46	1.85	1.38	2.33	2.03	1.87	12.19	10.61	12.84	27.51	16.85	19.69	13.88	12.74	31.49	5.59	3.39	3.84	5.55	4.82	9.21
ENSMUSG00000024309	Pfdn6	25.9004	0.29	0.38	1.74	5.13	4.53	6.77	18.28	23.97	20.17	176.5	264.44	211.31	140.27	135.13	165.13	88.08	74.83	52.79	68.28	63.94	111.81
ENSMUSG00000024366	Gfra3	14.908	0.56	0.38	0.69	0.57	1.73	1.19	10.35	6.1	7.85	0.95	1.94	4.29	5.02	9.89	9.96	1.81	4.28	2.31	2.11	7.14	2.61
ENSMUSG00000024369	Nelfe	39.3435	0.47	0.36	0.48	5.01	5.93	3.64	23.48	17.78	10.28	32.61	34.41	40.54	23.37	38.09	49.11	14.72	9.85	8.13	14.33	14.49	31.38
ENSMUSG00000024379	Tslp	21.5569	0.53	0.85	1.08	0.39	1.06	1.72	23.13	20.25	9.65	9.67	24.62	13.85	0.75	1.81	0.68	0	0.06	0.33	0	0	0
ENSMUSG00000024391	Apom	#DIV/0!	0	0	0	0	0	0	47.67	44.42	56.74	9.81	23.11	20.28	18.28	16.88	16.07	4.73	7.32	7.54	2.97	4.26	4.91
ENSMUSG00000024414	Mrpl27	23.7625	0.78	1.07	0.76	6.3	4.61	7.77	25.84	22.37	13.81	190.32	143.09	153.37	206.28	181.52	127.88	205.47	275.77	273.78	317.06	238.82	193.98
ENSMUSG00000024436	Mrps18b	9.99443	2.01	1.19	2.19	22.44	16.88	21.4	17.73	23.95	12.19	136.65	102.25	114.75	185.32	239.51	168.02	254.11	293.01	255.59	124.65	210	121.72
ENSMUSG00000024486	Hbegf	3.12633	2.13	1.48	2.01	1.09	0.6	1.37	4.68	5.41	7.48	0	0.76	0	0.26	0	0	0	0	0.04	0.78	0.22	0.71
ENSMUSG00000024512	Dynap	195.379	0.23	0.06	0	0.14	0.26	0	6.96	39.13	10.57	87.11	42.62	48.17	65.51	61.94	24.57	13.08	9.04	8.92	0.12	0	0
ENSMUSG00000024521	Pmaip1	82.3333	0	0.39	0	0	0	0.72	15.64	8.06	8.41	0.07	3.24	1.64	3.37	7.49	11.68	8.91	2.39	5.79	13.74	14.57	20.26
ENSMUSG00000024537	Psmg2	47.2683	0.24	0.17	0	0.1	0.54	0.29	7.19	4.92	7.27	32.63	11.83	29.71	78.29	74.33	49.48	144.33	193.03	171.57	98.3	101.89	58.1
ENSMUSG00000024571	Naa12	17.2183	0.16	1.2	1.16	7.85	8.94	7.24	14.96	5.95	22.48	38.27	63.08	56.11	48.93	78.54	88	47.12	28.1	37.58	60.77	74.77	112.65
ENSMUSG00000024597	Slc12a2	9.18182	1.28	0.7	1.21	0.55	0.86	0.47	17.57	4.7	7.02	50.31	31.42	49.28	25.88	15.35	23.24	4.72	4.87	4.4	0.9	1.54	0.53
ENSMUSG00000024610	Cd74	#DIV/0!	0	0	0	0.26	0	0	41.07	39.65	6.22	2.37	1.03	0	20.26	17.21	11.02	66.23	32.16	14.92	6.99	7.76	6.11
ENSMUSG00000024614	Tmx3	3.10836	2.81	2.13	1.52	0.47	1.21	0.45	6.39	5.8	7.89	5.21	2.4	4.92	4.18	4.18	3.15	2.53	4.12	3	4.72	4.84	2.61
ENSMUSG00000024640	Psat1	1316.71	0	0	0.07	0.21	0.02	0.04	35.09	26.94	30.14	117.52	104.16	112.36	168.13	224.36	185.82	247.26	158.32	194.35	34.77	37.64	43.6
ENSMUSG00000024646	Cyb5a	11.708	3.62	2.06	3.36	125.14	67.25	78	24.45	38.89	42.5	12.51	5.02	7.89	52.41	53.23	24.79	89.59	64.13	72.43	48.11	56.3	38.92
ENSMUSG00000024683	Mrpl16	5.37435	1.68	1.69	2.4	7.23	7.44	6.68	8.5	10.69	11.82	9.59	7.29	12.59	13.99	12.29	13.21	16.95	15.81	16.93	18.12	16.82	13.49
ENSMUSG00000024687	Osbp	4.18302	1.47	0.59	1.71	3.55	4.1	5.11	7.8	2.85	5.12	1.98	1.25	9.77	1.52	2.16	4.42	2.08	1.54	1.88	3.55	5.05	3.74
ENSMUSG00000024731	Ms4a10	17.0723	0.28	0.45	0.93	7.27	5.19	3.7	1.46	23.76	3.12	0	0	0	0	0	0	0	0	0	4.67	22.5	8.23
ENSMUSG00000024767	Otub1	10.9363	1.82	0.95	1.31	24.09	18.1	27.65	13.57	11.97	19.08	46.43	42.35	31.26	85.21	125.84	93.11	78.97	63.53	62.89	45.49	63.97	56.2
ENSMUSG00000024774	Ankrd22	54.9421	0.55	0.67	0.68	0.14	1.23	2.06	45.94	24.57	33.88	0.25	0.27	0.91	0.66	0.18	0.11	0.54	0.19	0.87	0.19	0.45	0.05
ENSMUSG00000024787	Snx15	170.75	0.09	0	0.03	4.35	2.22	0.63	7.09	9.46	3.94	0.12	0.27	0	2.78	3.85	5.84	4.35	2.59	1.86	4.87	7.37	14.51
ENSMUSG00000024800	Rpp30	7.43375	4.58	2.54	4.2	13.25	12.24	14.76	38.74	21.34	24.07	98.94	96.63	81.5	119.02	87.32	71.71	102.85	174.92	139.54	99.68	82.64	50.69
ENSMUSG00000024805	Pcgf5	42.6721	0.68	0.87	0.89	0.97	1.34	0.94	48.44	26.91	28.77	46.69	18.45	20.93	20.41	22.02	16.21	13.56	7.99	8.22	7.36	9.89	7.32
ENSMUSG00000024824	Rad9a	136.562	0	0.16	0	0.44	0	0.04	10.97	0.05	10.83	6.21	2.02	8.48	7.91	9.76	10.27	15.63	9.55	7.75	10.32	16.59	28.53
ENSMUSG00000024841	Eif1ad	10.0822	2.34	1.49	1.89	6.3	10.81	8.98	20.31	14.36	23	65.69	78.48	113.97	50.04	67.26	79.1	59.69	41.66	33.05	49.46	60.22	67.1
ENSMUSG00000024843	Chka	49.0571	0.18	0.07	0.1	0.16	0.01	0.08	6.65	3.81	6.71	24.47	14.1	20.21	19.84	19.7	28.42	7.9	5.88	5.55	5.38	6.59	5.69
ENSMUSG00000024847	Aip	8.43084	3.31	1.74	1.89	5.23	12.52	12.72	22.25	14.66	21.6	7.47	19.37	17.13	12.37	32.78	45.05	26.67	19.92	10.39	12.68	14.8	18.86
ENSMUSG00000024875	Yif1a	58.1266	0.45	0.04	0.3	4.68	3.48	2.34	15.46	18.3	12.16	73.13	72.73	93.36	203.92	182.89	152.12	279.26	289.36	308.6	241.31	404.29	233.25
ENSMUSG00000024878	Cbwd1	146.422	0.07	0.21	0.17	0.12	0.75	1.93	27.87	21.98	16.04	56.56	58.21	50	31.08	21.57	27.91	26.41	34.11	29.93	13.24	20.45	11.88
ENSMUSG00000024907	Gal	#DIV/0!	0	0	0	0	0	0.86	9.95	27.36	1.93	1.2	0	2.51	1.27	0.2	0.63	2.69	2.79	0.23	0.36	0.78	0.2
ENSMUSG00000024908	Ppp6r3	3.43843	2.88	4.25	3.59	6.1	5.6	4.21	15.01	10.06	11.79	11.97	4.93	4.68	8.54	7.62	9.78	11.15	9.19	7.97	7.19	12.66	12.8
ENSMUSG00000024953	Prdx5	9.47059	2.26	1.52	2.85	5.81	5.57	4.81	13.01	23.67	26.11	32.36	29.07	25.37	56.36	64.26	60.96	66.05	55.18	42.27	78.23	76.62	111.97
ENSMUSG00000024963	Dnajc4	13.4587	2.32	1.09	2.28	4.02	4.8	3.63	23.82	28.35	24.41	6.87	11.33	18.59	11.11	15.73	13.59	22.8	24.43	25.93	35.41	41.36	41
ENSMUSG00000024993	Dennd10	6.37034	3.93	3.91	3.69	12.86	7.76	12.12	30.56	20.13	22.76	28.4	35.07	32.54	39.59	44.25	24.99	63.32	62.87	63.61	34.9	30.53	24.1
ENSMUSG00000024997	Prdx3	8.50914	1	1.73	1.1	36.98	25.92	39.56	16.53	0	16.06	98.46	65.96	84.66	166.04	141.89	128.39	232.79	269.2	246.76	154.64	153.73	105.66
ENSMUSG00000024999	Noc3l	3.52937	4.34	4.63	4.65	6.82	7.25	8.48	15.74	18.12	14.21	5.14	7.32	6.06	7.82	8.05	10.81	5.11	4.3	4.73	2.07	5.24	4.73
ENSMUSG00000025027	Xpnpep1	55.1786	0	0.23	0.05	0.21	0.12	0	4.47	5.53	5.45	2.03	2.31	2.13	3.19	2.69	6.64	7.6	3.17	4.11	9.92	11.65	36.38
ENSMUSG00000025068	Gsto1	24.6778	0.17	0.48	0.25	1.77	1.39	0.92	3.2	13.09	5.92	67.4	27.67	54.17	110.67	61.95	59.91	195.74	173.41	199.21	138.68	184.45	203.19
ENSMUSG00000025132	Arhgdia	10.5519	0.34	0.6	1.47	9.1	5.62	9.03	2.47	13.13	9.83	5.33	3.74	2.27	3.55	8.43	10.52	4.77	1.59	2.36	5.92	8.95	18.73
ENSMUSG00000025134	Alyref	13.8232	0.84	1	1.44	4.03	3.76	2.86	17.11	7.3	20.93	18.62	23.09	22.64	28.17	31.24	50.93	25.49	13.41	25.71	29.17	48.4	219.74
ENSMUSG00000025141	Myadml2	#DIV/0!	0	0	0	0	0	0	4.32	8.37	3.38	0	2.25	0	0	0.34	0	0	0	0	0	0	0
ENSMUSG00000025173	Wdr45b	15.6425	0.83	0.81	0.29	1.21	0.62	0.04	13.2	9.38	7.61	82.81	75.91	93.89	56.25	60.03	84.62	70.01	32.64	30.35	17.43	34.03	30.62
ENSMUSG00000025190	Got1	7.28715	3.37	3.18	3.41	34.37	22.87	29.09	27.21	17.03	28.34	30.24	17.68	22.88	41.09	42.31	37.43	66.81	47.12	60.87	105.65	81.59	165.39
ENSMUSG00000025193	Cutc	13.8989	1.04	0.48	0.26	2.09	1.05	0	12.94	4.37	7.43	17.44	5.01	16.95	5.96	10.61	9.42	14.25	12.2	14.43	22.23	24.52	20.12
ENSMUSG00000025197	Cyp2c23	#DIV/0!	0	0	0	0	0.29	0.28	11.9	14.99	11.65	2.46	0	0	1.35	1.97	2.36	1.06	3.13	2.3	0.8	1.04	0.18
ENSMUSG00000025202	Scd3	22.814	0.57	0.72	0	0.89	0.02	2.03	21.53	6.4	1.5	0.24	0.46	0.85	4.93	1.11	1.62	9.95	6.12	5.1	1.55	1.11	0.5
ENSMUSG00000025208	Mrpl43	50.3519	0.46	0	0.08	0.29	1.34	1.12	5.01	16.81	5.37	69.45	77.06	58.49	37.8	45.37	43.98	81.69	64.03	57.21	77.11	94.73	78.25
ENSMUSG00000025234	Arih1	4.09083	5.7	2.07	4.12	5.89	8.05	5.33	16.13	17.23	15.28	8.66	9.05	4.15	2.98	2.67	3.74	3.61	2.35	2.81	2.32	4.14	3.11
ENSMUSG00000025260	Hsd17b10	18.75	0.22	0.46	0.48	5.25	3.86	4.78	6.74	0	15.01	17.29	9.09	53.58	60.49	55.48	55.24	63.41	59.55	62.89	188.7	145.81	158.22
ENSMUSG00000025264	Tsr2	44.7778	0.04	0.08	0.33	0.92	0.02	0.09	5.46	5.48	9.21	107.12	156.7	156.15	166.09	193.02	179.72	126.98	39.49	55.98	22.38	27.14	32.38
ENSMUSG00000025266	Gnl3l	51.8158	0.11	0.12	0.15	0.13	0.11	0.35	7.04	8.02	4.63	12.19	17.21	11.99	9.35	12.01	12.56	10.26	8.53	9.46	4.42	5.48	3.87
ENSMUSG00000025289	Prdx4	477.165	0.5	0.14	0.63	1.33	0.11	0.77	223.72	199.77	182.51	45.27	65.28	45.59	49.88	37.51	37.52	63.1	59.48	48.17	95.86	80.09	82.98
ENSMUSG00000025290	Rps24	21.9083	1.27	0.74	1.48	7.86	5.57	8.59	28.73	23.49	24.24	135.91	101.99	102.11	160.55	112.25	112.91	112.34	168.01	163.39	121.25	94	65.59
ENSMUSG00000025340	Rabgef1	27.5882	0.45	0.51	0.57	0.71	0.96	0.9	14.17	16.84	11.2	14.4	10.96	13.3	2.95	4.87	13.24	3.5	2.07	2.22	3.31	2.35	6.92
ENSMUSG00000025351	Cd63	592.583	0	0	0.48	0.57	0.17	0.21	108.34	87.85	88.25	561.12	566.82	609.68	1309.5	1162.08	941.02	1427.22	1328.2	1439.32	1247.12	1547.45	1264.74
ENSMUSG00000025358	Cdk2	54.1356	0.06	0.53	0	1.15	0.58	0.9	11.73	11.55	8.66	10.69	5.66	13.3	14.17	11.94	14.93	11.85	3.44	6.13	13.55	13.17	38.65
ENSMUSG00000025362	Rps26	61.7293	2.54	2.25	2.56	5.44	5.58	2.86	144.81	147.02	161.88	950.12	759.62	793.41	780.83	443.19	575.91	480.98	766.38	869.66	603.15	377.29	339.33
ENSMUSG00000025396	Hsd17b6	188.1	0	0.1	0	0.28	0.05	0.11	6.71	5.88	6.22	6.25	8.92	17.81	5.56	13.71	7.78	9.18	4.19	4.06	45.63	31.24	60.41
ENSMUSG00000025408	Ddit3	27.2061	2.58	1.01	2.67	23.99	19.62	25.4	33.89	50.63	85.79	6.36	6.59	10.15	1.49	1.36	2.93	1.65	1.47	2.23	16.78	20.58	13.25
ENSMUSG00000025474	Tubgcp2	14.9412	1.16	0.93	0.46	1.38	0.59	1.45	13.59	15.05	9.46	3.52	3.45	0.96	1.76	1.84	4.5	5.74	3.09	2.19	3.49	5.99	13.09
ENSMUSG00000025491	Ifitm1	#DIV/0!	0	0	0	0	0	0	11.42	6.53	6.57	22.33	30.05	13.6	7.17	5.36	7.21	1.58	1.41	1.3	0.46	1.34	0.36
ENSMUSG00000025495	Ptdss2	64.1579	0.26	0.79	0.85	0.65	0.13	0.78	57.93	32.65	31.32	62.26	37.83	63.64	39.65	46.77	68	18.51	10.13	6.37	3.39	6.11	8.81
ENSMUSG00000025521	Tmem192	17.6713	1.96	0.43	0.47	9.64	4.88	10.93	16.49	17.88	16.17	126.82	95.31	141.87	136.06	124.56	110.36	195.31	166.39	217.24	155.37	165.71	97.72
ENSMUSG00000025532	Crcp	25.3095	2.08	1.09	1.03	17.49	12.31	20.64	32.83	41.33	32.14	90.98	105.81	103.29	99.77	181.24	114.69	104.5	68.4	73.24	59.56	96.3	68.81
ENSMUSG00000025537	Phkg1	54.9355	0.14	0.15	0.02	0.31	0	0.2	4.35	7.53	5.15	5.93	3.35	3.48	2.37	2.29	5.8	1.53	2.44	3.53	1.32	1.82	1.17
ENSMUSG00000025555	Farp1	16.896	0.41	0.59	0.25	2.49	2.34	1.46	9.17	7	4.95	0.14	0.17	1.38	0.15	0.04	0.48	0.14	0.27	0.19	0.74	1.03	1.84
ENSMUSG00000025575	Cant1	3.13174	1.74	1.11	2.16	12.52	8.7	8.83	0.7	4.57	10.42	0.07	0.37	0	0.1	0.57	1.15	0.34	0.22	0.39	0.9	1.77	1.37
ENSMUSG00000025612	Bach1	7.58672	0.95	0.88	0.88	4.29	3.37	3.56	6.21	8.17	6.18	25.28	16.73	22.51	15.11	12.84	13.75	8.72	9.36	9.32	4.26	6.12	3.75
ENSMUSG00000025722	Wdr73	10.7004	1.3	2.19	1.55	6.51	3.83	5.41	23.33	6.93	23.67	38.17	44.63	33.56	30.12	30.32	38.03	29.32	21.21	26.71	14.8	17.91	20.43
ENSMUSG00000025723	Nmb	44.0643	0.62	0.38	0.71	1.1	1.28	1.5	33.53	18.62	23.2	3.34	1.41	2.33	3.11	3.14	5.08	4.46	5.03	2.69	4.15	4.77	3.04
ENSMUSG00000025747	Tyms	6.97753	1.87	1.23	1.35	2.43	3.96	2.41	13.88	9.66	7.51	45.89	34.91	56.37	124.97	107.09	68.35	107.57	115.53	104.29	76.31	70.91	54.08
ENSMUSG00000025779	Ly96	10.6454	2.82	1.7	1.91	11.13	6.98	10.24	19.14	35.24	14.07	35.98	28.41	39.73	28.67	16.36	22.71	20.92	28.64	14.44	12.75	15.03	4.72
ENSMUSG00000025794	Rpl14	5.93928	4.16	3.47	6.04	7.84	10.01	5.1	20.78	32.65	27.76	346.21	278.92	229.67	431.17	330.19	361.25	364.81	352.09	328.77	357.53	322.89	326.01
ENSMUSG00000025815	Dhtkd1	7.8439	1.07	0.54	0.44	1.67	1.6	0.7	5.6	4.81	5.67	1.9	0.24	0.52	0.78	0.62	0.62	1.57	0.41	0.84	0.18	0.1	0.38
ENSMUSG00000025816	Sec61a2	76.9489	0.6	0.43	0.34	0.36	0.02	0.11	51.61	31.19	22.62	4.6	12.89	14.09	3.57	7.78	4.71	6.2	3.65	4.86	5.76	7.39	7.26
ENSMUSG00000025838	Pramel6	2332	0	0	0.09	0.34	0.04	0.04	105.44	50.95	53.49	206.17	131.21	125.26	395.24	423.85	382.18	760.45	532.66	459.29	228.2	410.13	221.9
ENSMUSG00000025839	Pramel7	2911.5	0	0	0.12	0.12	0	0.04	142.36	106.48	100.54	489.11	532.91	583	552.38	525.66	489.89	495.21	377.05	392.22	267.16	320.76	194.56
ENSMUSG00000025869	Nop16	8096.86	0	0	0.07	0.14	0	0	171.31	236.99	158.48	290.82	364.26	455.45	272	293.77	297.2	159.8	124.01	108.71	124.62	131.39	101.46
ENSMUSG00000025912	Mybl1	3.91831	3.03	1.59	2.97	2.7	2.7	2.58	11.74	8.37	9.63	2.17	1.58	3.8	0.47	0.31	0.44	0.23	0.12	0.02	0.52	0.2	0.09
ENSMUSG00000026000	Lancl1	3.26122	4.59	4.56	3.33	51.23	31.69	44.73	14.3	15.01	11.39	0.36	2.39	0.19	3.11	3.8	2.53	5.84	4.91	6.99	15.67	16.46	17.86
ENSMUSG00000026036	Nif3l1	3.13122	3.84	2.59	3.02	3.69	4.06	4.61	7.13	13.84	8.62	11.61	11.92	8.98	10.21	10.74	9.55	14.26	21.16	24.92	18.21	18.5	14.41
ENSMUSG00000026087	Mrpl30	4.11141	1.76	0.84	1.17	7.02	7.87	5.56	2.29	8.28	4.93	19.61	14.2	17.15	31.43	36.19	25.79	46.82	74.2	66.05	108.62	81.5	51.23
ENSMUSG00000026094	Stk17b	#DIV/0!	0	0	0	0	0	0	16.13	9.94	9.83	5.35	2.81	5.31	5.05	9.34	6.64	8.07	4.95	7.79	6.15	6.16	4.62
ENSMUSG00000026095	Asnsd1	19.5513	0.2	0.3	0.28	1.46	1.69	2.43	3.45	7.54	4.26	1.61	1.04	1.68	2.48	2.34	2.98	5.34	3.16	3	6.49	5.33	5.68
ENSMUSG00000026110	Mgat4a	8.11839	1.66	1.36	0.95	4.49	3.77	5.58	11.25	14.36	6.62	1.46	2.6	3.7	2.27	2.94	1.61	2.49	2.13	1.88	0.9	1.38	0.61
ENSMUSG00000026162	Nhej1	5.10502	4.07	3.33	5.74	38.38	41.99	49.03	23.07	12.64	31.37	20.24	17.45	20.35	9.95	15.14	18.51	21.64	20.44	17.03	7.8	10.94	8.72
ENSMUSG00000026173	Plcd4	2842	0	0	0.01	0.01	0	0.11	17.08	3.68	7.66	12.31	14.07	8.04	6.98	7.6	6.86	2.25	1.78	2.58	0.22	0.47	0.74
ENSMUSG00000026209	Dnpep	12.6387	0.36	0.63	0.56	0.9	0.79	0.32	4.16	4.59	10.84	7.35	4.37	6.69	17.99	24.45	25.21	47.96	38.08	45.46	27.91	59.99	40.15
ENSMUSG00000026246	Alppl2	73.3669	0	0.64	1.84	1.01	0	1.02	74.58	27.32	80.05	282.07	185.35	163.23	355.12	502.04	700.48	442.53	198.06	152.37	20.51	46.9	62.81
ENSMUSG00000026254	Eif4e2	20.7615	0.34	0.18	0.57	1.97	1.51	2.82	5.7	10.6	6.33	19.74	19.85	30.48	20.83	25.57	25.47	21.19	17.14	10.98	41.74	33.21	39.1
ENSMUSG00000026255	Efhd1	3.17471	3.8	3.69	3.9	1.93	1.81	1.92	11.55	7.45	17.16	17.33	10.06	17.04	35.58	44.62	21.4	24.76	10.85	18.81	0.74	1.52	0.48
ENSMUSG00000026319	Relch	3.90419	1.71	1.35	1.95	1.63	1.76	1.32	4.99	5.09	9.48	3.79	0.55	1.72	1.55	1.5	2.33	1.1	0.6	0.79	2.85	3	3.16
ENSMUSG00000026377	Nifk	30.3267	4.39	4.18	5.97	61.1	44.86	66.47	149.52	154.65	136.78	213.5	271.07	271.06	194.74	157.59	142.31	224.82	184.58	194.69	116.06	126.03	126.24
ENSMUSG00000026398	Nr5a2	5.9449	1.49	1.96	1.45	2.27	3.04	2.84	11.5	4.25	13.38	37.45	16.23	30.39	20.22	20.24	28.67	9.48	4.39	8.34	4.44	4.64	3.95
ENSMUSG00000026427	Eif2d	4.80638	1.89	1.31	1.5	4.81	2.98	3.9	8.6	8.07	5.92	2.61	1.63	2.7	7.67	8.22	9.93	16.12	6.44	9.81	10.9	14.87	24.28
ENSMUSG00000026433	Rab29	783.053	0	0.1	0.09	2.56	0	0.23	48.53	64.58	35.67	12.51	16.78	13.01	30.56	37.85	23.3	81.8	76.46	90.4	21.39	29.53	14.46
ENSMUSG00000026436	Elk4	3.80056	4.28	4.81	5.15	12.76	9.96	10.68	13.41	21.49	19.22	2.16	1	1.25	1.14	0.6	1.03	0.07	0.36	0.18	0.4	0.34	0.57
ENSMUSG00000026473	Glul	72.6662	5.9	4.11	3.02	5.2	5.1	4.4	363.85	284.8	298.19	133.96	231.6	270.17	142.58	242.03	248.77	186.08	181.07	225.84	133.14	116.26	143.84
ENSMUSG00000026491	Ahctf1	5.33166	2.15	1.73	2.09	1.24	2.2	2.19	14.69	8.12	9.02	12.6	6.1	4.36	2.87	1.61	3.37	1.23	1.58	1.37	1.84	2.22	1.88
ENSMUSG00000026558	Uck2	15.0912	1.16	0.69	1.88	23.17	15.12	28.31	12.81	19.69	23.79	17.87	12.01	12.32	10.41	11.08	21.5	17.26	9.57	11.1	13.13	15.27	21.1
ENSMUSG00000026568	Mpc2	13.6434	2.76	1.57	2.12	2.75	2.97	3.08	26.84	37.87	23.29	80.85	72.96	61.48	89.06	52.53	67.46	32.23	33.59	30.78	19.49	12.53	12.51
ENSMUSG00000026592	Tex35	8.22335	0.96	0.55	0.46	7.36	4.37	8.4	1.97	6.86	7.37	0.78	0	0	0	0	0	0	0	0	0.13	0	0
ENSMUSG00000026608	Kctd3	3.12253	3.05	2.44	4.14	6.28	7.58	3.96	10.66	9.89	9.52	1.84	1.08	1.67	1.16	0.23	1.22	0.86	0.4	1.4	1.5	2.36	2
ENSMUSG00000026610	Esrrg	4.86806	1.56	2.85	1.35	3.85	3.77	5.68	8	13.46	6.58	0	0.39	0	0	0	0	0	0	0	0	0	0
ENSMUSG00000026622	Nek2	5.63853	2.45	2.62	4.17	7.65	6.14	7.34	17.48	11.24	23.38	23.98	13.5	7.52	7.03	6.83	12.6	5.63	2.98	5.11	2.04	2.32	6.16
ENSMUSG00000026643	Nmt2	6.78007	2.89	2.84	2.5	4.07	3.88	1.94	14.92	27.46	13.42	12.77	26.68	29.29	18.07	37	13.18	20.56	18.67	15.69	27.51	27.53	14.03
ENSMUSG00000026649	Cfap126	52.194	0.28	0	0.39	0	0	0.05	17.61	6.01	11.35	1.92	6.02	3.93	0	0.14	0.37	0	0.05	0	0.6	0.26	0.35
ENSMUSG00000026701	Prdx6	4.39774	4.91	4.52	4.75	4.9	4.8	6.09	19.58	20.78	22	32.3	24.95	39.45	130.72	142.84	89.51	155.42	106.08	123.86	79.88	97.84	72.91
ENSMUSG00000026708	Cenpl	19.0655	0.86	1.11	0.78	2.67	1.31	2.04	24.4	17.31	10.72	8.74	7.65	8.51	4.34	7.56	4.49	7.24	5.94	7.17	6.19	11.05	5.57
ENSMUSG00000026750	Psmb7	110.865	0.1	0.07	0.2	15.9	10.6	17.74	15.71	13.12	12.19	42.04	28.53	47.47	76.16	70.52	67.03	76.79	79.19	49.8	37.21	76.02	34.7
ENSMUSG00000026764	Kif5c	3.13029	2.32	3.13	3.3	4.86	4.29	4.06	12.61	5.73	9.05	0.86	2.54	2.53	0.11	0.19	0.3	0.13	0.13	0.01	0	0.14	0.05
ENSMUSG00000026775	Yme1l1	10.0209	0.74	1.5	1.11	1.22	1.47	2.18	13.05	10.04	10.48	32.21	29.58	41.1	30.82	23.7	25.16	16.23	21.42	17.38	15.39	14.4	13.89
ENSMUSG00000026788	Zbtb43	14.9662	0.43	0.59	0.46	0.67	0.63	0.63	8.78	6.35	7.02	4.02	4.44	2.62	3	4.38	3.78	1.1	0.83	1.1	1.23	0.77	1.92
ENSMUSG00000026798	Coq4	49.9412	0.45	0.16	0.24	0.33	0.65	1.05	14.67	17.34	10.44	5.46	5.27	13.83	8.16	8.03	9.94	9.98	4.48	5.51	4.17	9.8	12.3
ENSMUSG00000026803	Ttf1	30.2154	0.16	0.18	0.31	0.17	0.29	0	8.07	5.33	6.24	4.84	3.68	3.43	2.32	1.79	4.41	1.59	1.37	2.15	2.45	2.91	2.5
ENSMUSG00000026806	Ddx31	27.1167	0	0.49	0.11	0.27	0.02	0.38	6.98	1.99	7.3	4.77	1.32	9.21	2.89	3.25	6.84	2.58	1.08	2.29	0.49	1.11	2.22
ENSMUSG00000026848	Tor1b	41.2432	0.09	0.2	0.08	0.02	0.21	0.14	10.62	0.9	3.74	36.35	33.91	37.58	6.06	7.42	12.8	4.82	1.61	2.97	2.39	3.2	3.25
ENSMUSG00000026857	Ntmt1	61.0356	1.53	0.43	0.85	3.81	4.23	2.22	48.69	63.37	59.45	36.68	102.2	94.66	17.5	22.35	53.75	18.41	11.09	10.98	19.4	28.09	35.12
ENSMUSG00000026904	Slc4a10	3.91146	2.78	4.75	2.07	4.15	3.83	5.42	12.13	14.9	10.52	0	1.41	0	0	0.52	0.19	0	0	0.01	0	0	0
ENSMUSG00000026955	Sapcd2	151.909	0	0.02	0.09	0.42	0.11	0.02	9.71	1.84	5.16	14.12	5.67	7.26	10.22	15.95	26.91	8.69	3.56	2.87	1.25	2.95	3.93
ENSMUSG00000026965	Anapc2	15.0654	0.43	0.26	0.38	0.53	1.36	0.67	9.43	1.7	4.99	3.49	2.3	4.7	1.38	2.1	5.39	3.81	1.16	1.73	4.55	5.98	11.62
ENSMUSG00000026975	Dph7	3.11881	4.63	3.48	4.01	2.96	2.62	3.16	11.77	14.02	12.01	13.37	13.21	17.88	2.16	4.14	6.05	7.01	4.65	4.28	8.32	16.37	11.37
ENSMUSG00000027014	Cwc22	7.28689	0.89	1.8	0.97	4.11	5.46	3.7	7.31	7.7	11.66	3.87	1.54	1.43	1.9	3.67	4.12	2.1	1.74	1.47	1.68	3.31	4.67
ENSMUSG00000027079	Clp1	494.171	0.47	0.14	0.09	0.36	0	0.41	116.12	116.18	113.62	102.83	74.53	159.31	74.88	135.96	153.3	51.29	40.39	75.63	14.48	18.91	19.11
ENSMUSG00000027082	Tfpi	3.43775	1.48	2.29	1.21	0.38	0.06	0.3	9.36	1.44	6.32	0	0.15	0	0.02	0.25	0	0.3	0.27	0.05	4.57	4.77	5.32
ENSMUSG00000027108	Ola1	3.61456	2.13	2.31	2.98	2.95	3.15	1.55	6.86	10.73	9.23	91.12	69.56	80.33	64.1	49.74	56.61	38.4	41.86	48.49	20.1	15.23	20.04
ENSMUSG00000027109	Sp3	10.068	0.7	1.71	1.12	1.42	1.48	0.95	18.52	10.07	6.95	10.92	8.4	2.48	3.33	4.33	7.33	3.31	2.94	1.24	7.52	6.85	6.27
ENSMUSG00000027131	Emc4	52.1092	1.73	1.94	2.74	14.96	9.01	13.41	99.9	133.23	100.89	539.82	708.69	707.12	642.61	977.94	734.75	624.04	568.28	397.68	353.22	406.82	260.03
ENSMUSG00000027170	Eif3m	5.63158	3.06	1.89	1.89	26.64	16.85	26.61	19.3	2.58	16.64	234.69	181.18	232.85	246.37	228.89	163.96	273.27	377.72	314.28	178.23	214.61	118.88
ENSMUSG00000027177	Hipk3	13.6643	0.4	0.37	0.63	0.7	0.65	0.26	8.88	4.59	5.66	24.19	8.83	15.02	11.62	7.51	13.05	8.4	5.79	6.05	4.95	7.96	5.28
ENSMUSG00000027189	Trim44	4.90291	3.62	2.86	4.85	4.8	6.4	5.46	22.84	18.79	13.92	7.56	2.29	5.2	1.76	0.13	1.95	0.57	0.53	0.55	1.76	2.5	2.07
ENSMUSG00000027222	Pex16	14.6726	1.78	0.98	1.7	1.97	7.55	3.83	30.47	8.78	26.19	44.01	59.17	38.81	76.96	138.54	122.75	63.89	37.58	36.88	32.8	60.61	62.06
ENSMUSG00000027225	Duoxa2	#DIV/0!	0	0	0	0	0	0	14.7	6.04	8	0	0	0	0.34	0	0	0.44	0.97	0.45	0.4	3.68	0.34
ENSMUSG00000027227	Sord	19.012	0	1.06	1.44	0.52	0.1	0.98	17.1	13.95	16.48	122.66	107.87	89.15	220.39	328.38	352.55	337.25	175.5	169.45	169.91	187.77	237.53
ENSMUSG00000027229	Terb2	1129.88	0	0.11	0.06	0	0	0.08	60.86	80.01	51.21	25.11	21.56	39.42	24.58	24.75	16.95	20.65	27.73	29.86	18.53	11.63	7.35
ENSMUSG00000027244	Atg13	51.8947	0.11	0.24	0.03	0.3	1.13	0.95	11.5	1.72	6.5	9.58	9.88	7.78	8.1	8.27	17.66	15.25	4.1	4.98	10.85	14.8	27.98
ENSMUSG00000027282	Mtch2	93.4054	0.06	0.18	0.13	1.78	2.09	1.31	14.1	11.28	9.18	39.58	29.39	36.7	48.2	65.22	48.85	116.17	146.96	136.11	109.35	139.03	64.61
ENSMUSG00000027285	Haus2	1391.75	0	0.02	0.02	0.11	0.19	0.13	16.81	17.55	21.31	47.69	30.14	43.51	27.04	24.85	30.71	26.53	30.5	23.71	19.45	20.8	17.61
ENSMUSG00000027305	Ndufaf1	#DIV/0!	0	0	0	0	0.26	0.06	8.63	17.1	4.21	84.65	83.26	83.36	35.48	35.52	32.81	23.91	23.17	26.39	58.7	56.11	39.93
ENSMUSG00000027324	Rpusd2	32.1013	0.13	0.36	0.3	0.87	0.61	1	9.95	9.09	6.32	2.24	3.8	1.75	2.56	4.57	4.62	2.23	1.29	1.51	1.03	1.82	4.17
ENSMUSG00000027330	Cdc25b	38.0161	0.17	0.18	0.27	4.69	4.39	2.85	8.84	10.09	4.64	7.57	0.14	2.76	0.68	1.66	1.46	1.2	0.24	0.19	0.73	0.85	0.75
ENSMUSG00000027364	Usp50	62.845	0.81	0.83	1.07	4.03	2.8	3.8	69.41	50.84	50.06	30.37	28.78	35.21	27.46	18.75	22.4	17.25	20.62	28.78	9.4	9.81	9.01
ENSMUSG00000027365	Trpm7	4.92308	2.42	4.76	1.27	3.83	2.32	3.33	19.5	8.61	13.49	11.2	5.47	3.34	2.89	1.07	2.75	3.41	4.05	1.71	5.63	6.56	4.77
ENSMUSG00000027384	Ndufaf5	194.6	0	0.38	0.07	2.15	0.26	1.05	30.61	26.6	30.36	33.87	33.39	21.28	8.26	3.14	3.49	4.13	2.69	3.23	18.23	12.33	11.99
ENSMUSG00000027404	Snrpb	57.2599	0.27	0.82	0.68	2.13	1.19	1.24	31.63	37.12	32.6	186.9	220.64	223.26	349.94	428.69	472.52	397.86	237.61	243.09	187.68	350.82	345.02
ENSMUSG00000027420	Bfsp1	61.9062	0.15	0.28	0.53	3.4	4.66	5.97	16.64	22.75	20.04	0.2	1.36	0.66	0	0.1	0.28	0	0	0	0.06	0.29	0.03
ENSMUSG00000027423	Snx5	26.6641	0.62	0.9	1.1	0.75	0.43	0.69	28.45	17.96	23.45	103.38	78.84	65.14	109.36	97.59	101.88	129.55	138.91	149.09	110.21	87.84	79.39
ENSMUSG00000027427	Polr3f	4.15526	0.8	1.28	1.72	1.5	2.27	2.31	5.19	5.87	4.73	8.06	7.96	8.99	3.3	2.94	4.28	3.1	3.74	2.04	2.46	3.14	2.47
ENSMUSG00000027429	Sec23b	15.6111	0.17	0.51	0.4	0.42	0.86	0.19	6.42	4.91	5.53	6.1	4.81	3.72	5.67	8.18	9.52	11.56	5.21	6.47	5.88	10	23.18
ENSMUSG00000027445	Cst9	#DIV/0!	0	0	0	0.76	0	0	9.76	1.54	6.81	2.76	2.67	0.77	3.58	0.7	0.72	0.57	0.47	2.33	2.08	0.22	0.79
ENSMUSG00000027487	Cdk5rap1	6.71598	0.76	1.52	1.1	3.44	2.85	4.13	7.34	7.85	7.51	8.44	9.25	6.71	4.3	5.14	9	5.58	3.34	4.11	3.69	5.1	8.99
ENSMUSG00000027490	E2f1	5.63158	0.82	1.27	1.71	3.52	2.78	2.43	5.8	8.77	6.83	0.63	0.68	1.29	0.2	0.81	1.09	0.55	0.26	0.23	0.61	1.52	6.36
ENSMUSG00000027528	Fabp9	#DIV/0!	0	0	0	0	0	0	14.53	2.53	13.59	4.23	5.96	6.7	0.84	0	0.89	0.24	0	0.82	3.97	1.07	1.08
ENSMUSG00000027581	Stmn3	661.923	0	0.13	0	0	0	0.67	37.9	12.79	35.36	159.02	89.14	111.53	127.08	93.71	103.35	95.34	78.8	63.33	7.93	4.75	4.58
ENSMUSG00000027602	Map1lc3a	20.3669	2.2	1.02	2.34	12	8.03	10.15	29.24	30.17	53.83	255.26	193.11	194.83	348.72	437.39	752.23	284.15	104.21	89.73	45.6	53.29	76.22
ENSMUSG00000027651	Rprd1b	36.16	0.27	0.1	0.13	0.05	0.17	0.08	6.96	6.38	4.74	11.9	10.99	5.96	2.48	4.14	6.21	2.18	1.83	1.91	2.19	2.74	4.01
ENSMUSG00000027702	Lrrc34	3.41791	1.78	1.79	1.79	2.68	4.68	4.4	3.79	11.77	2.76	0	0	0	0.19	0	0	0	0.43	0	6.58	3.47	2.96
ENSMUSG00000027739	Rab33b	3.49036	2.32	2.66	3.32	2.05	2.55	1.87	8.96	11.03	8.98	3.59	5.24	4.95	2.86	1.38	3.79	1.89	3.59	4.17	3.84	5.3	3.12
ENSMUSG00000027751	Supt20	4.07254	1.57	1.94	2.28	11.79	9.47	12.17	9.94	5.93	7.71	13.78	3.39	12.61	8.95	7.15	13.76	12.01	3.76	5.54	8.26	8.57	20.74
ENSMUSG00000027776	Il12a	#DIV/0!	0	0	0	0.05	0	0	16.79	8.92	8.66	0	0	0	0	0	0.05	0	0	0	0	0	0
ENSMUSG00000027803	Wwtr1	21.9467	0.26	0.32	0.17	1.83	0.97	0.94	7.73	3.24	5.49	21.2	5.09	5.68	7.38	8.4	20.46	15.4	4.58	4.11	7.18	12.33	10.52
ENSMUSG00000027811	4930579G24Rik	43.9677	0.18	0.27	0.48	0.67	0.44	0.35	16.38	8.15	16.36	1.78	0	3.41	6.02	13.9	5.09	8.89	9.43	12.62	12.23	11.59	12.43
ENSMUSG00000027845	Dclre1b	3.3059	2.5	1.87	1.22	2.08	1.26	0.54	6.95	5.44	6.09	6.87	4.46	4.67	1.44	0.93	2.12	1.17	0.69	0.72	1.42	1.81	5.61
ENSMUSG00000027882	Stxbp3	12.3977	1.58	1	0.89	2.05	2.11	3.07	19.87	10.78	12.37	3.76	4.99	3.87	3.64	6.5	4.02	3.29	4.51	7.57	5.61	5.39	5.87
ENSMUSG00000027893	Ahcyl1	3.18821	2.31	1.35	1.6	1.29	1.85	2.65	7.71	4.41	4.65	5.18	3.18	1.85	2.26	2.98	2.2	2.35	3.32	2.39	5.77	5.56	4.45
ENSMUSG00000027905	Ddx20	29.686	0.24	0.96	0.52	0.82	1.02	1.05	20.24	8.74	22.08	32.41	24.25	28.62	16.91	17.93	39.6	14.58	9.64	11.22	5.77	15.62	26.88
ENSMUSG00000027935	Rab13	63.5283	0.27	0.07	0.19	0.38	0.14	1.03	12.74	12.84	8.09	3.05	2.12	1.49	1.7	2.2	1.14	0.68	0.21	1	2.64	3.12	4.43
ENSMUSG00000027942	4933434E20Rik	11.9399	6.47	3.4	1.77	8.73	5.83	8.46	42.11	71.14	25.73	48.03	45.05	70.84	26.47	26.43	24.36	18.65	27.23	14.04	15.29	11.95	6.67
ENSMUSG00000027981	Rnpc3	5.59188	2.7	3.68	3.47	3.51	2.42	3.63	20.74	15.12	19.22	12.3	11.76	15.84	6.66	6.12	6.91	6.13	7.42	6.21	4.66	4.47	4.01
ENSMUSG00000028010	Gar1	18.6039	0.29	0.48	0.77	0.66	0.82	0.5	7.16	12.79	8.7	7.02	5.88	9.84	6.01	5.06	9.35	2.02	1.14	2.38	1.75	1.44	4.08
ENSMUSG00000028057	Rit1	56.9758	0.63	0.65	0.37	3.9	2.77	3.68	32.23	35.79	25.99	2.32	7.66	7.95	2.01	1.72	5.19	6.13	4.84	5.67	3.7	5.85	4.65
ENSMUSG00000028070	Naxe	219.505	0.15	0.08	1.59	10.02	8.2	8.99	156.41	127.52	115.57	16.06	49.09	99.51	15.57	26.7	25.81	42.55	32.92	23.09	187.14	188.31	167.71
ENSMUSG00000028099	Polr3c	10.1778	1.6	0.91	0.19	3.54	2.96	7.98	9.5	5.54	12.44	24.22	17.7	12.25	14.09	24.78	36.86	20.87	10.58	11.25	12.67	15.26	22.8
ENSMUSG00000028102	Pex11b	8.50161	1.25	0.86	1	15.11	22.4	18.95	6.63	8.04	11.77	0.4	4.96	0	1.72	3.17	2.37	5.61	3.79	3.95	7.22	9.24	10.64
ENSMUSG00000028126	Pip5k1a	139.42	0.05	0.22	0.23	0.2	0.25	0.5	24.26	19.89	25.56	11.64	14.77	4	2.25	3.19	8.59	1.76	1.64	1.18	1.89	1.92	2.11
ENSMUSG00000028132	Tlcd4	33.7215	0.24	0.41	0.14	0.23	0.21	0.25	9.1	9.99	7.55	7.7	6.36	5.84	6.29	5.47	5.17	3.79	2.6	3.24	0.01	0.07	0.09
ENSMUSG00000028145	Them4	26.6497	0.49	0.54	0.94	2.28	1.27	1.25	28.34	12.69	11.47	18.11	21.06	25.65	25.63	20.67	20.28	25.33	16.39	16.62	13.98	11.44	5.68
ENSMUSG00000028172	Tacr3	#DIV/0!	0	0	0	0.05	0	0	25.73	32.27	24.28	0.96	0.11	1.96	0.61	0.21	0.44	0.94	0.06	0.71	0	0	0
ENSMUSG00000028175	Depdc1a	8.85129	2.07	1.27	1.3	0.13	0.26	0.18	18.91	16.72	5.44	2.54	3.03	1.7	3.13	3.09	1.29	5.39	5.71	7.08	6.71	9.38	5.87
ENSMUSG00000028233	Tgs1	28.4471	0.95	0.81	0.79	0.53	0.37	0.18	40.64	13.65	18.25	10.21	10.11	11.53	5.01	4.52	6.28	2.28	4.37	2.34	4.91	4.79	5.47
ENSMUSG00000028234	Rps20	142.462	0.02	0.06	0.18	0.73	0.4	0.56	13.73	12.24	11.07	76.9	49.56	36.48	73.09	44	63.12	59.98	80.69	78.05	112.69	60.15	58.24
ENSMUSG00000028247	Coq3	4.85655	1.9	3.77	4.02	3.97	3.87	4.37	17.02	16.31	13.73	33.36	29.64	18.33	32.13	37.26	35.53	38.81	35.52	51.98	37.77	53.35	47.36
ENSMUSG00000028274	Rngtt	5.54693	1.4	2.44	2.34	6.48	4.63	4.97	13.97	11.56	8.75	9.45	18.76	12.24	8.09	8.61	9.72	4.99	3.05	2.83	4.03	2.85	5.12
ENSMUSG00000028295	Smim8	8.33333	1.58	1.55	1.37	24.27	19.25	22.91	4.29	19.95	13.26	2.38	3.23	4.19	6.64	7.6	9.47	18.98	35.28	27.82	56.79	39.07	27.95
ENSMUSG00000028318	Polr1e	79.2793	0.31	0.27	0.53	1.41	0.84	2.2	36.15	18.55	33.3	20.31	38.47	18.89	16.19	11.15	13.25	12.92	9.59	8.75	6	8.31	8.72
ENSMUSG00000028330	Ncbp1	190.674	0	0.2	0.26	0.77	0	0.78	28.49	33.95	25.27	41.5	31.89	34.74	25.61	22.69	34.38	23.15	8.44	9.68	12.74	17.81	32.35
ENSMUSG00000028334	Nans	8.32703	1.81	0.66	1.23	0.73	1.04	1.06	9.97	6.11	14.73	2.44	3.44	2.39	1.67	2.03	6.91	3.21	2.13	1.76	6.43	7.05	12.42
ENSMUSG00000028392	Bspry	7.82723	1.82	2.31	1.6	5.76	2.17	2.85	16.71	4.63	23.51	4.11	3.29	7.62	2.48	1.95	9.58	4.94	2.11	1.17	5.66	6.72	13.05
ENSMUSG00000028397	Kdm4c	231.542	0.05	0.18	0.01	0.14	0	0	25.79	16.66	13.12	15.28	14.86	16.92	3.73	5.18	7.3	3.25	1.64	1.43	0.47	0.99	1.48
ENSMUSG00000028413	B4galt1	29.6629	0.28	0.37	0.24	0.06	0.19	0.42	5.74	11.07	9.59	2.77	1.44	3.05	9.5	15.47	7.65	9.63	8.7	8.41	15.34	18.71	9.05
ENSMUSG00000028416	Bag1	17.7932	2.6	2.07	3.26	4.8	5.4	6.36	37.73	60.12	43.25	130.26	138.96	155.34	174.68	231.4	249.4	151.54	104.88	87.97	165.35	111.03	210.85
ENSMUSG00000028434	Epb41l4b	4.42809	2.67	1.72	1.52	5.1	3.76	3.9	8.3	11.27	6.6	1.65	0.43	1.49	2.81	3.77	5.11	6.73	3.01	3.4	7.02	10.99	5.7
ENSMUSG00000028437	Ubap1	11.201	2.56	2.17	3.03	5.3	3.85	5.27	23.75	25.28	37.89	30.12	22.95	36.24	15.27	29.42	28.36	17.78	13.71	14.08	7.07	10.74	14.49
ENSMUSG00000028461	Ccdc107	65	0.18	0.1	0.04	4.3	1.37	2.03	10.21	5.38	5.21	5.69	3.82	1.45	3.3	8.72	4.36	3.86	6.11	4.54	20.66	18.85	23.82
ENSMUSG00000028463	Car9	11.6538	2.25	1.44	1.77	51.73	45.47	57.32	16.08	22.79	24.76	0.78	2.21	0.06	0.2	0	0	0.75	0.49	0.12	1.27	1.74	0.91
ENSMUSG00000028466	Creb3	15.1579	0	0.35	0.79	0.44	1.22	0.93	4.07	6.92	6.29	17.32	16.78	16.05	30.87	27.38	18.61	36.09	20.16	22.28	35.55	34.92	39.23
ENSMUSG00000028483	Snapc3	14.6168	2.75	1.25	2.55	4.8	3.15	3.36	36.25	25.35	34.14	24.55	37.82	34.56	9.27	11.41	11.62	6.39	4.82	5.35	3.94	6.73	4.97
ENSMUSG00000028494	Plin2	19.5	0.12	0.56	0.32	2.94	1.41	0.82	8.22	3.97	7.31	0.62	3.88	3.19	4.08	16.19	2.76	18.18	9.69	9.64	82.41	83.08	183.96
ENSMUSG00000028495	Rps6	49.1729	1.9	1.62	2.61	21.61	19.61	23.31	110.39	86.16	104.88	1446.42	1146.38	1037.22	1480.4	1314.85	1156.99	1464.71	1783.09	1710.62	1147.21	1009.45	697.02
ENSMUSG00000028523	Dynlt5	5.74028	3.67	3.72	3.93	52.75	43.54	60.4	8.71	28.28	27.99	0	3.9	0.23	0	0	0	0.05	0	0	0	0	0.03
ENSMUSG00000028557	Rnf11	321.194	0.51	0.25	0.32	0.68	1.12	1.24	126.64	120.99	99.26	66.43	73.91	50.17	22.01	18.32	43.92	21.02	11.25	8.71	13.59	12.07	12.82
ENSMUSG00000028559	Osbpl9	3.1798	4.52	4.48	5.85	20.74	15.68	21.22	14.43	13.4	19.39	6.04	3.01	4.61	5.27	8.55	6.56	7.31	4.89	4.55	5.23	5.57	7.62
ENSMUSG00000028567	Txndc12	12.7526	0.75	0.47	0.72	10.25	5.6	8.79	14.72	2.39	7.63	20.72	14.86	9.35	50.03	76.3	60.69	141.07	228.98	225.12	106.91	108.38	70.11
ENSMUSG00000028578	Caap1	30.5729	0.39	0.29	0.28	0	0	0	8.99	12.3	8.06	16.56	29.59	24.54	9.04	7.51	12.36	6.95	6.26	8.34	9.22	5.11	15.09
ENSMUSG00000028597	Gpx7	#DIV/0!	0	0	0	0	0	0	16.22	5.55	8.78	0	3.47	9.81	4.17	2.68	1.21	2.8	3.6	5.72	16.03	11.67	7.96
ENSMUSG00000028601	Echdc2	12.0682	0.92	0.1	0.3	0.65	0.38	0.26	5.37	3.33	7.23	22.81	15.08	25.69	83.42	117.95	126.44	117.38	50.82	60.9	121.58	173.41	264.65
ENSMUSG00000028619	Tceanc2	26.724	0.64	0.49	0.79	2.63	1.78	2.22	17.23	14.5	19.58	2.42	5.94	2.12	3.44	3.97	4.89	3.69	1.51	2.62	3.28	3.62	4.1
ENSMUSG00000028636	Ppcs	2247.25	0	0	0.04	0	0.2	0.05	42.19	33.59	14.11	39.05	81.48	41.36	21.53	39.47	42.42	50.99	38.01	48.09	47.99	54.06	49.26
ENSMUSG00000028651	Ppie	18.6835	0.86	0.57	0.15	3.2	1.5	3.76	4.16	10.29	15.07	24.57	19.36	27.35	47.37	67.16	71.31	68.67	46.1	42.53	77.13	80.81	116.9
ENSMUSG00000028655	Mfsd2a	5.64923	2.24	2.88	3.29	45.59	31.17	35.62	19.74	6.82	20.95	0.04	1.9	3.1	0.24	0.07	0	0.1	0.29	0	0	0.17	0
ENSMUSG00000028668	Eloa	11.252	2.28	3.84	2.69	3.1	2.45	1.91	34.68	31.66	32.79	38.23	35.43	38.35	21.17	28.89	37.13	18.52	9.74	9.17	5.71	8.21	10.19
ENSMUSG00000028672	Hmgcl	56.3385	0.37	0.15	0.13	0.04	0.35	0	8.22	12.52	15.88	20.31	22.03	23.59	21.06	25.79	30.67	35.07	25.43	39.56	70.57	84.48	123.05
ENSMUSG00000028675	Pnrc2	4.64154	2	1.29	2.15	1.66	2.51	1.38	5.8	12.66	6.79	4.45	7.08	4.58	2.93	9.07	7.69	12.42	17.85	9.71	45.31	44.09	46.96
ENSMUSG00000028689	Ccdc163	55.3478	0	0.09	0.37	0.97	0.12	1.05	9.16	10.51	5.79	21.42	12.77	14.95	12.31	15.9	18.38	12.81	7.82	8.85	5.11	4.9	3.8
ENSMUSG00000028718	Stil	12.3778	0.39	0.85	1.01	0.23	0.66	0.44	12.35	6.77	8.73	1.42	1.77	1.27	0.2	0.87	0.99	0.89	0.24	0.31	0.7	0.85	1.25
ENSMUSG00000028741	Mrto4	38.6491	0.46	0.26	0.99	13.87	11.19	14.84	20.67	24.82	20.6	96.97	118.76	138.77	93.33	121.09	149.39	84.61	73.71	71.68	48.92	52.17	62.85
ENSMUSG00000028744	Slc66a1	60.5577	0.7	0.09	0.25	1.02	0.25	0	27.53	14.33	21.12	0.67	0.64	2.43	8.12	8.24	3.88	23.57	12.83	20.11	7.83	16.12	14.48
ENSMUSG00000028745	Capzb	6.3271	0.62	0.46	2.13	14.39	9.38	13.19	2.93	10.48	6.9	5.34	5.55	2.67	10.12	19.4	12.98	21.69	15.95	7.35	58.01	56.53	128.98
ENSMUSG00000028771	Ptpn12	11.0218	1.6	0.49	0.66	8.5	4.29	7.82	10.33	9.28	10.7	29.41	10.18	22.11	6.65	7.89	10.45	5.51	6.87	8.25	9.03	12.99	7.38
ENSMUSG00000028790	Khdrbs1	19.7467	0.61	0.85	0.83	0.35	0.55	0.79	22.2	9.91	13.11	11.8	6.15	5.6	3.45	2.14	10.16	2.97	2.59	1.95	2.79	3.09	5.69
ENSMUSG00000028800	Hdac1	15.6104	2.3	4.09	2.62	3.1	1.61	0.67	58.74	24.46	57.45	30.07	41.33	64.5	88.15	138.69	142.96	106.92	32.27	50.54	19.06	33.49	64.38
ENSMUSG00000028807	Zbtb8a	#DIV/0!	0	0	0	0.04	0	0	10.28	4.75	8.25	8.2	8.9	5.96	3.77	2.18	7.69	2.94	1.02	1	2.62	2.66	6.23
ENSMUSG00000028845	Tekt2	5.47273	1.14	0.52	1.09	1.79	1.28	1.83	7.06	1.97	6.02	4.48	13.23	8.8	1.63	3.13	10.21	0.66	0.64	0.75	2.11	1.18	0.98
ENSMUSG00000028863	Meaf6	20.7524	0.5	0.26	0.29	7.28	6.84	8.14	6.74	7.51	7.54	5.56	6.82	5.79	11.48	12.86	9.89	10.87	7.46	7.76	5.23	3.95	4.79
ENSMUSG00000028878	Fam76a	81.4444	0.27	0.27	0	1.42	0.36	0.03	17.48	11.2	15.3	21.31	15.65	13.31	21.26	25.9	34.13	24.03	10.79	12.6	5.77	11.06	15.48
ENSMUSG00000028882	Ppp1r8	16.3002	1.92	2.22	2.19	3.02	2.95	2.3	33.26	30.38	39.54	4.89	10.96	5.59	7.61	9.14	12.26	5.77	3.59	3.04	3.52	5.86	8.43
ENSMUSG00000028884	Rpa2	75.6384	0	1.11	1.13	13.59	12.99	14.74	61.49	30.58	77.36	74.69	113.02	93.78	81.96	88.41	90.24	108.06	63.6	103.37	56.77	65.92	69.74
ENSMUSG00000028886	Eya3	3.04646	1.88	1.23	1.84	3.61	2.47	4.53	3.7	3.09	8.29	2.93	2.41	3.69	2.39	4.24	3.28	2.91	1.23	1.95	2.43	2.65	3.92
ENSMUSG00000028893	Sesn2	50.2113	0	0.35	0.36	0	0.02	0.07	10.43	12.78	12.44	7.27	10.34	2.58	0.68	2.75	13.75	1.24	0.77	0.49	1.65	1.95	11.65
ENSMUSG00000028907	Utp11	15.0054	1.37	2.21	1.97	2.73	3.13	4	32.36	29.43	21.49	41.86	38.69	37.38	32.04	17.59	15.57	19.4	23.91	28.04	24.8	19.92	17.28
ENSMUSG00000028923	Necap2	10.534	0.59	0.49	0.83	0.54	1.16	0.3	3.45	10.41	6.26	6.36	6.12	3.19	2.98	4.51	11.18	5.96	2.34	1.87	9.91	14.4	46.52
ENSMUSG00000028932	Psmc2	7.71343	2.43	1.3	1.26	30.54	24.76	33.58	10.07	16.52	11.9	91.52	108.89	95.35	154.22	190.57	151.63	188.03	179.2	188.96	125.56	136.93	122.99
ENSMUSG00000028936	Rpl22	11.4438	2	1.55	1.88	2.94	1.45	1.4	24.28	18.68	19.18	117.58	63.31	61.44	97.4	76.07	80.27	60.35	81.84	86.23	67.44	44.91	41.07
ENSMUSG00000028937	Acot7	7.15057	0.56	0.71	2.25	9.39	6.12	6.72	9.63	10.21	5.33	6.86	11.83	9.55	7.21	9.03	9.99	13.35	7.32	5.77	6.3	9.91	19.51
ENSMUSG00000028948	Nol9	9.95181	0.54	0.96	0.99	1.61	1.01	0.91	9.24	9.32	6.22	17.54	12.38	7.1	4.84	7.14	16.59	4.58	2.05	2.44	2.74	4.14	6.48
ENSMUSG00000028954	Nub1	11.7691	4.01	3.23	3.5	8.12	5.48	9.84	41.48	38.77	46.15	92.49	86.59	113.14	94.17	139.21	176.26	57.59	30.95	33.52	9.19	10.38	21.44
ENSMUSG00000028964	Park7	7.2526	2.29	0.64	0.91	21.09	16.09	15.56	8.3	9.45	10.1	19.75	27.91	19.23	19.06	47.48	59.77	37.76	34.56	19.53	77.31	78.22	150.7
ENSMUSG00000028986	Klhl7	149.125	0	0.06	0.1	0.53	0.18	0.52	15.47	2.01	6.38	23.34	7.33	14.17	5.07	5.64	6.11	4.07	2.67	2.6	2.62	2.71	1.94
ENSMUSG00000028992	Nmnat1	24.2727	2.68	0.35	0.6	0.55	0.8	1.12	33.71	25.62	28.78	3.49	3.65	7.07	2.52	3.49	8.66	3.05	3.65	2.98	7.04	6.58	6.94
ENSMUSG00000028996	Rbp7	1240.06	0.2	0.11	0	0.85	0.22	0.12	145.73	150	88.69	13.58	13.89	28.25	4.19	4.47	14.09	0.33	3.29	0.49	0.6	1.29	0.22
ENSMUSG00000028998	Tomm7	17.7141	3.06	1.88	2.79	10.65	13.44	6.65	65.24	32.4	39.29	178.25	103.3	139.79	234.76	164.14	163.49	170.96	266.43	283.21	283.71	203.13	159.55
ENSMUSG00000029034	Ints11	4.59794	2.01	1.57	1.27	5.1	1.79	1.58	7.96	4.05	10.29	14.91	10.65	14.47	24.95	60.23	46.67	62.51	20.95	28.18	25.39	43.05	60.91
ENSMUSG00000029066	Mrpl20	16.8237	2.36	0.82	0.79	0.89	3.25	1.43	28.95	9.51	28.33	164.44	194.91	219.73	174.72	121.11	146.65	110.63	134.41	148.93	142.3	137.15	104.5
ENSMUSG00000029070	Mxra8	3.14448	3.41	2.27	1.38	5.51	3.2	5.07	6.19	8.03	7.98	0	1.78	1.99	0	3	1.75	0.73	0.73	0.79	0.22	0.5	1.17
ENSMUSG00000029073	Cptp	17.9138	0.41	3.53	0.93	1.58	4.54	4.33	37.7	26.6	22.94	8.35	8.41	7.15	4.51	8.77	7.44	8.44	1.08	2.98	3.62	9.17	11.22
ENSMUSG00000029076	Sdf4	12.4928	1.16	1.43	1.57	1.3	2.56	1.99	15.33	19.43	17.21	17.26	19.12	18.98	12.21	27.34	31.66	17.07	9.24	8.05	16.27	16.35	27.27
ENSMUSG00000029103	Lrpap1	23.5761	0.34	0.51	0.99	2.95	3.18	3.57	14.19	10.73	18.46	92.66	93.68	111.87	311.58	603.83	486.33	373.31	233.82	143.4	192.65	279.03	526.32
ENSMUSG00000029145	Eif2b4	10.7015	2.65	2.09	2.63	21.67	13.08	15.3	25.7	20.92	32.25	26.41	23.49	25.29	31.44	50.14	86.14	37.86	16.95	14.25	22.34	33.83	73.04
ENSMUSG00000029147	Ppm1g	217.667	0	0	0.12	0.65	0.26	0.3	11.43	6.7	7.99	32.84	23.53	22.06	10.69	10.42	25.74	7.8	4.89	4.31	7.3	9.61	18.07
ENSMUSG00000029188	Slc34a2	394.174	0.14	0.08	0.01	0.03	0	0.07	49.18	15.73	25.75	19.68	5.5	11.35	3.84	6.17	8.2	9.2	3.82	3.01	4.59	6.2	7.92
ENSMUSG00000029195	Klb	12.5128	0.8	0.33	0.43	1.69	0.4	2.26	7.87	5.31	6.34	2.85	2.75	1.16	2.47	1.46	1.68	10.45	3.08	6.25	1.86	4.09	3.95
ENSMUSG00000029199	Lias	32.7429	0.17	0.2	0.33	0	0.07	0	8.5	4.8	9.62	31.12	32.96	29.66	31.59	46.06	40.44	32.48	20.18	21.36	17.98	24.62	27.78
ENSMUSG00000029205	Chrna9	#DIV/0!	0	0	0	0.03	0	0	3	9.37	3.6	7.63	0	5.61	2.65	4.25	5.38	5.55	2.99	3.23	1.04	0.41	0.26
ENSMUSG00000029236	Nmu	6.12414	1.69	0.46	2.2	17.11	15.99	16.32	1.92	13.02	11.7	0	1.23	1.43	0.11	0	0	0	0.39	0	0.09	0	0
ENSMUSG00000029246	Ppat	224.351	0.16	0.38	0.2	0.04	0.25	0.29	60.06	53.12	52.84	71.81	97.83	86.31	80.01	87.08	111.44	68.91	25.41	35.48	30.91	35.8	45.75
ENSMUSG00000029265	Dr1	29.6263	1.59	1.47	0.9	3.65	3.6	2.25	47.43	33.96	35.93	37.87	25.84	15.3	8.97	12.74	15.79	11.43	8.2	7.28	14.8	11.66	19.78
ENSMUSG00000029313	Aff1	6.17115	1.36	1.32	1.41	2.8	3.36	2.45	10.26	6.83	8.15	4.26	3.44	5.96	1.55	0.97	2.8	1.11	0.32	0.59	1.1	1.55	1.48
ENSMUSG00000029314	Gpat3	6.3477	1.3	3.08	2.58	6.67	6.09	12.18	23.23	7.06	13.89	35.2	12.29	35.77	71.2	61.6	71.51	67.93	31.63	42.94	18.26	14.49	23.13
ENSMUSG00000029320	1700016H13Rik	3.25919	2.44	5.9	3.08	2.65	5.01	2.72	13.69	17.87	5.66	3.08	2.91	0.08	2.19	5.73	3.9	4.44	4.7	6.59	2.25	0.88	1.42
ENSMUSG00000029321	Slc10a6	52.1986	0	0.78	0.68	2.76	2.32	2.2	34.61	15.56	26.04	0.4	0	1.3	1.42	0.64	2.25	2.51	1.88	5.44	0	0.29	0
ENSMUSG00000029346	Srrd	21.589	0.13	0.37	0.23	14.15	5.74	7.63	3.47	9.37	2.92	19.36	27.77	28.95	30.34	34.6	36.89	36.06	21.23	21.75	46.54	60.83	42.05
ENSMUSG00000029366	Dck	11.1053	0.46	0.6	0.46	0.32	0.52	0.67	5.98	4.34	6.56	8.19	8.02	0.66	7.69	7.79	14.74	7.71	6.89	6.95	7.58	7.77	10.75
ENSMUSG00000029394	Cdk2ap1	56.0728	6.89	2.65	2.96	3.75	2.87	2.33	288.46	203.48	208.97	463.74	345.6	317.42	467.39	479.82	380.87	553.61	452.08	425.61	45.91	62.43	128.31
ENSMUSG00000029401	Rilpl2	3000.5	0	0	0.02	0.22	0.04	0	19.6	28.48	11.93	3.45	10.37	6.54	0.51	0.7	0.67	0.3	0.81	0.23	0.64	0.24	1.13
ENSMUSG00000029402	Snrnp35	98.9231	0.1	0.11	0.05	0	0.58	0	10.46	4.35	10.91	4.92	1.44	1.47	1.62	1.79	5.49	1.4	0.54	0.59	0.9	1.37	5.77
ENSMUSG00000029414	Kntc1	4.39367	1.68	1.71	2.3	2.18	3.42	3.63	8.2	9.18	7.62	3.45	1.9	2.14	0.66	1.12	0.64	1.51	1.47	1.21	2.44	2.77	2.1
ENSMUSG00000029447	Cct6a	269.698	0.16	0.11	0.16	0.22	0.07	0.34	37.83	38.85	39.29	129.59	107.21	101.44	116.14	142.06	188.38	136.92	109.43	107.81	141.54	132.72	223.47
ENSMUSG00000029464	Gpn3	113.392	1.09	0.3	0.5	0.07	1.03	0.17	71.35	79.11	63.85	184	214.89	208.7	213.55	199.34	206.34	122.63	102.59	94.1	109.55	108.8	111.05
ENSMUSG00000029470	P2rx4	22.81	0.29	0.34	0.37	1.95	0.77	0.62	8.35	9.63	4.83	7.08	6.56	8.66	5.53	8.58	10.4	6.48	5.23	7.71	2.93	4.2	4.98
ENSMUSG00000029507	Pus1	56.7333	0.13	0	0.17	0	0	0	5.94	4.14	6.94	0.26	3.31	6.28	1.97	0.63	3.96	5.04	1.53	1.71	4.63	9.02	16.44
ENSMUSG00000029521	Chek2	17.5287	3.44	1.21	1.44	1.98	1.44	3.62	46.07	26.55	34.13	35.15	48.53	39.54	37.71	34.67	32.96	19.86	11.75	17.73	9.2	8.4	8.24
ENSMUSG00000029522	Pla2g1b	28.4303	2.56	0.74	0	0	0.88	0.95	36.97	24.33	32.52	3.19	3.71	0	0	0	5.88	1.32	5.14	0.25	6.32	7.36	5.12
ENSMUSG00000029536	Gatc	4.00173	2.54	1.47	1.78	1.85	5.01	1.56	4.68	7.04	11.45	3.16	4.87	8.06	5.28	7.28	4.71	16.78	8.93	6.18	15.84	12.53	18.86
ENSMUSG00000029538	Srsf9	5.50311	1.74	0.46	1.02	3.07	2.37	2.57	6.39	1.06	10.27	35.11	28.75	35.78	34.09	38.52	52.53	16.25	18.23	15.8	17.65	21.04	40.11
ENSMUSG00000029578	Wipi2	78.549	0.18	0.11	0.22	0.71	0.53	0.59	16.56	6.97	16.53	19.72	17.99	20.48	30.64	35.27	41.64	41.18	17.46	28.15	10.26	14.27	20.51
ENSMUSG00000029586	Spdye4b	1633.5	0.03	0.03	0	0	0	0	37.51	18.47	42.03	0.67	0.36	0.16	0.72	0	0.03	0	0	0	0	0	0
ENSMUSG00000029610	Aimp2	27.956	4.28	2.19	2.39	15.76	15.54	21.07	88.13	69.72	89.84	91.25	101.09	118.17	112.64	130.04	151.86	184.9	190.52	176.95	143.2	184.47	142.03
ENSMUSG00000029614	Rpl6	65.1395	0.45	0.34	0.5	3.98	5.76	5.12	26.05	33.44	24.54	237.61	152.45	124.41	303.35	218.38	232.08	289.11	392.07	330.06	278.68	202.57	167.4
ENSMUSG00000029618	Ocm	96.7193	0.57	0	0	0.48	0.21	0.93	23.25	18.07	13.81	103.72	170.49	94.69	36.45	28.48	29.95	26.89	48.56	29.33	32.2	16.73	11.56
ENSMUSG00000029621	Arpc1a	71.3529	0.3	0.21	0.68	3.58	1.77	2.75	21.55	40.63	22.73	32.35	47.3	37.66	18.05	19.08	19.86	19.24	12.34	18.44	24.91	24.91	28.68
ENSMUSG00000029625	Cpsf4	32.2632	0.21	0.08	0.28	0.97	0.24	0.52	5.75	9.25	3.39	1.53	3.03	3.44	2.26	2.45	5.48	1.48	1.25	0.54	2.39	2.44	4.56
ENSMUSG00000029627	Zkscan14	10.4023	1.03	0.92	0.71	6.25	4.63	4.39	9.63	6.89	11.15	3.22	13.35	14.69	0.93	4.21	2.07	3.51	1.15	2.94	0.87	2.45	1.93
ENSMUSG00000029634	Rnf6	4.05697	3.17	2.96	3.7	4.74	3.23	3.91	16.86	11.22	11.8	22.65	5.21	11.56	2.47	3.99	6.68	1.27	0.97	1.52	2.76	3.62	7.38
ENSMUSG00000029699	Ssc4d	35.1522	0	0.1	0.36	1.85	1.69	1.23	9.7	0.95	5.52	0.54	3.69	3.5	0.21	0.22	0.06	0.5	0.27	0.51	0.38	0.75	0.57
ENSMUSG00000029723	Tsc22d4	7.48328	0.77	0.79	1.73	0.95	1.06	0.83	6.45	11.24	6.93	6.29	7.37	6.82	1.91	1.4	2.64	1.26	0.75	0.5	0.72	1.15	1.3
ENSMUSG00000029726	Mepce	10.5752	0.47	1	0.79	5.07	3.66	4.28	5.82	9.1	8.98	2.98	3.29	3.82	1.77	1.74	4.61	1.79	1.72	1.22	2.56	2.69	2.19
ENSMUSG00000029784	Ssmem1	491.143	0	0.04	0.03	0.24	0	0.28	7.8	17.12	9.46	0.16	0	1.53	0.66	0.44	0	0.61	1.04	1.03	0	0.6	0.17
ENSMUSG00000029787	Avl9	3.99542	1.41	1.4	1.56	2.04	1.06	1.21	7.58	3.02	6.86	16.9	7.98	14.29	6.53	3.34	6.74	1.89	1.6	0.97	0.9	0.85	0.98
ENSMUSG00000029817	Tra2a	11.3885	0.43	0.33	0.63	0.08	0.25	0.26	9.18	2.43	4.22	9.83	5.89	4.06	13.52	19.17	18.39	5.72	6.02	6.73	11.51	11.64	11.89
ENSMUSG00000029826	Zc3hav1	15.9596	1.21	1.01	0.5	0.52	0.29	0.18	16.65	17.04	9.72	0.54	1.39	2.2	3.39	8.09	5.11	8.48	10.15	5.22	16.59	19.13	7.44
ENSMUSG00000029836	Cbx3	60.2113	0.34	0.34	0.03	0.6	0.63	0.28	17.82	13.67	11.26	34.94	29.42	22.79	22.62	16.52	14.15	12.2	14.98	12.88	15.09	12.33	6.69
ENSMUSG00000029911	Ssbp1	9.43923	1.25	1.32	2.12	3.48	3.15	3.14	17.82	13.18	13.27	30.61	26.68	24.89	30.79	27.35	19.48	33.88	53.67	46.47	50.25	46.42	32.14
ENSMUSG00000029922	Mkrn1	35.9853	2.12	1.56	2.43	4.49	2.59	3.92	63.06	87.78	69.03	186.01	225.38	259.53	420.91	590.83	452.57	410	351.1	326.62	300.14	356.22	331.94
ENSMUSG00000029923	Rab19	#DIV/0!	0	0	0	0	0	0	6.42	11.68	7.88	2.1	8.85	5.35	0.46	0	4.18	0	0	0	0.32	0.24	0.2
ENSMUSG00000029992	Gfpt1	8.16279	1.24	0.76	1.01	1.21	0.85	0.97	11.88	3.51	9.18	19.89	16.45	19.22	8.38	7.46	20.02	2.74	2.18	2.61	1.43	0.86	1.4
ENSMUSG00000030008	Pradc1	5.07328	3.92	2.81	4.46	30.92	17.06	29.97	20.11	17.76	18.9	19.46	14.97	25.32	23.26	20.99	35.4	24.54	21.65	20.17	21.85	29.81	31.34
ENSMUSG00000030116	Mfap5	165.353	0.22	0.02	0.1	0.15	0.02	0.09	15.42	27.3	13.5	5.7	3.6	3.93	1.6	2.71	5.31	6.32	8.35	7.67	2.55	1.89	0.69
ENSMUSG00000030126	Tmcc1	9.20455	0.96	0.55	0.69	0.48	0.83	1.11	5.93	8.39	5.93	5.1	6.5	5.56	5.35	4.18	4.66	5.54	8.64	7.18	8.41	7.99	5.52
ENSMUSG00000030127	Cops7a	5.09075	3.67	3.39	4.07	13.84	11.73	9.06	16.97	18.93	20.76	25.53	26.28	8.79	34.14	77.27	95.02	77.55	28.21	23.92	54.55	76.39	166.05
ENSMUSG00000030168	Adipor2	5.60535	1.24	0.72	1.03	0.73	0.63	0.65	5.17	8.9	2.69	1.66	0.32	1.74	0.87	0.73	1.66	1.14	0.82	0.7	3.41	4.66	5.36
ENSMUSG00000030177	Ccdc77	7.32323	1.52	1.82	1.61	0.64	0.94	1.04	10.96	15.78	9.51	7.82	1.19	5.97	3.25	3.28	5.44	7.74	4.89	6.48	7.53	5.99	7.36
ENSMUSG00000030204	Ddx47	13.3054	0.34	0.84	0.49	0.7	0.77	0.18	8.9	4.88	8.44	11.16	17.65	12.06	10.17	14.39	18.78	14.77	7.97	11.35	12.58	16.5	28.65
ENSMUSG00000030264	Thumpd3	6.17742	1.3	0.6	1.2	6.38	4.69	4.98	5.24	8.83	5.08	10.88	9.52	8.46	9.88	12.19	9.4	15	14.88	15.03	19.41	22.5	17.25
ENSMUSG00000030327	Necap1	52.973	0.15	0.1	0.12	0.69	0.79	0.23	5.48	8.54	5.58	20.56	13.57	15.94	29.4	46.14	44.66	35.47	14.5	19.44	15.14	18.61	26.83
ENSMUSG00000030335	Mrpl51	23.0917	0.94	0.93	1.4	10.3	8.28	10.91	20.96	32.58	21.97	54.59	46.01	59.94	66.68	51.21	51.06	89.74	120.61	107.08	125.41	106.18	83.5
ENSMUSG00000030346	Rad51ap1	3.38162	3.95	3.52	3.3	2.29	3.4	1.54	13.31	12.73	10.38	8.28	10.66	5.97	9.87	7.57	11.65	10.15	4.23	6.46	5.3	7.23	6.73
ENSMUSG00000030357	Fkbp4	29.14	0.13	0.49	0.38	1.06	1.6	1.06	10.65	6.46	12.03	17.14	9.61	18.9	14.55	27.83	56.54	40.66	17.63	13.41	54.83	65.51	264.38
ENSMUSG00000030359	Pzp	65.2333	0.13	0.09	0.08	0.07	0.15	0.15	8.64	6.16	4.77	10.64	12.71	13.24	7.59	5.36	5.2	4.7	11.02	11.01	6.9	3.07	1.84
ENSMUSG00000030382	Slc27a5	#DIV/0!	0	0	0	0	0	0	11.7	0.43	4.73	10.49	11.98	9.29	1.76	1.55	7.93	4.38	0.07	0.47	0	0.38	0.13
ENSMUSG00000030413	Pglyrp1	4.31603	1.91	0.37	2.15	1.52	1.02	1.43	4.7	6.95	7.47	1.7	0.72	2.94	3.08	1.09	1.34	4.7	5.23	3.29	3.7	3.23	1.06
ENSMUSG00000030423	Pop4	6.05825	1.92	1.38	0.82	12.5	15.13	22.95	5.82	6.91	12.23	47.21	78.79	66.64	59.14	28.59	47.69	45.83	50.1	72.98	80.18	75.2	48.88
ENSMUSG00000030432	Rpl28	80.2773	0.61	1.15	0.44	4.13	5.83	3	60.33	62.86	53.42	123.91	83.02	89.83	117.12	79.68	106.98	68.46	117.08	99.54	146.8	95.78	109.21
ENSMUSG00000030452	Nipa2	9.54183	0.8	1.19	0.52	0.68	0.5	0.67	7.68	9.43	6.84	10.66	19.16	12.32	9.25	8.44	9.55	7.49	8.33	6.86	10.21	8.82	11.44
ENSMUSG00000030493	Faap24	27.6766	0.54	0.81	0.32	2.31	1.63	1.64	13.64	17.35	15.23	18.25	7.09	31.55	9	8	26.43	19.89	8.08	11.2	7.71	12.4	18.54
ENSMUSG00000030498	Gas2	52.5283	0.27	0.11	0.15	0.07	0.3	0.09	9.6	10.7	7.54	0.63	0.71	0.03	0.77	1.11	1.83	0.83	0.47	2.38	1.48	1.96	2.13
ENSMUSG00000030532	Hddc3	42.8333	0.15	0.2	0.07	3.52	2.82	2.63	4.06	8.6	5.33	3.59	1.19	2.55	5.77	6.83	5.97	11.94	10.79	11.04	8.49	13.34	6.61
ENSMUSG00000030560	Ctsc	553.909	0.16	0.08	0.64	0.51	0.05	0.18	216.02	147.7	123.72	764.89	846.98	1025.05	941.36	800.46	500.39	501.26	576.9	542.82	98.89	112.21	82.83
ENSMUSG00000030588	Yif1b	20.6203	0.36	0.39	0.83	2.5	1.32	0.75	20.26	3.53	8.79	51.68	48.76	44.26	94.07	107.62	124.57	110.52	66.57	82.63	119.1	179.04	158.66
ENSMUSG00000030598	Fbxo17	53.5833	0.11	0.09	0.4	0.77	0.25	0.17	8.28	16.85	7.02	0.08	0.61	2.16	0.51	1.38	0.13	2.83	1.79	1.92	4.1	3.34	6.48
ENSMUSG00000030611	Mrps11	14.2169	1.13	0.69	0.9	3.74	4.33	4.93	9.05	11.33	18.29	20.88	26.61	24.86	21.12	19.26	17.64	37.06	41.55	41.47	59.43	77.91	68.89
ENSMUSG00000030612	Mrpl46	18.2934	2.33	1.92	1.51	21.26	23.59	19.82	39.02	26.42	39.93	159.72	139.09	124.26	186.84	174.7	172.05	144.7	223.97	194.28	209.04	194.04	139.26
ENSMUSG00000030630	Fah	#DIV/0!	0	0	0	0	0	0	6.45	7.66	3.58	0	2.25	6.77	1.48	1.16	2.15	0.96	0.59	0.48	0.81	1.74	1.68
ENSMUSG00000030649	Anapc15	7.68209	3.7	2.53	3.93	18.64	17.43	19.27	21.75	29.7	26.6	27.41	47.17	31.57	18.11	22.46	28.76	10.91	8.85	6.92	7.11	9.5	9.44
ENSMUSG00000030659	Nucb2	10.6383	0.48	0.45	0.48	1.69	0.47	2.41	7.41	0.3	7.29	22.87	24.97	27.06	9.39	16.91	18.84	4.51	8.53	5.03	4.66	3.81	4.4
ENSMUSG00000030662	Ipo5	5.1005	1.67	3.64	2.65	1.78	2.19	2.22	15.75	9.69	15.16	86.76	44.48	40.82	39.86	34.57	73.53	23.7	22.08	19.63	14.48	15.71	17.45
ENSMUSG00000030672	Mylpf	537.667	0	0	0.06	0.91	0.44	0.8	16.9	8.39	6.97	144.07	45.42	95.37	225.5	244.41	165.37	377.15	504.26	467.62	216.83	197.68	107.67
ENSMUSG00000030682	Cdipt	4.11846	0.78	3.49	2.23	3.85	5.89	5.44	5.57	15.24	5.96	40.58	31.45	37.09	97.67	87.78	129.48	150.19	47.42	49.48	46.1	77.25	140.65
ENSMUSG00000030695	Aldoa	22.3879	0.82	0.44	1.06	15.8	12.71	12.79	17.84	11.51	22.59	14.51	22.37	11.36	41.57	98.02	109.28	140.97	71.96	61.39	174.25	258.51	406.49
ENSMUSG00000030701	Plekhb1	3.10846	1.68	2.32	1.44	8.57	4.62	6.11	9.67	0	7.24	0.89	2.11	1.53	0.52	2.68	0.55	1.33	0.22	0.65	0.85	0.48	0.19
ENSMUSG00000030706	Mrpl48	4.36168	3.92	2.92	3.39	38.06	31.88	37.75	9.06	20.83	14.73	5.38	4.89	6.24	7.83	7.62	5.94	7.87	9.5	8.6	11.42	10.42	8.28
ENSMUSG00000030717	Nupr1	19.9846	0	0	5.19	0.03	0	0	43.84	26.24	33.64	48.73	14.37	60.3	4.46	6.77	9.16	4.4	0.71	1.73	6.32	4.26	3.62
ENSMUSG00000030722	Nfatc2ip	19.3592	0.48	0.33	0.61	0.46	0.69	0.23	12.54	7.4	7.55	4.25	7.36	4.12	5.65	8.1	10.56	6.21	5.12	3.83	6.52	6.9	7.82
ENSMUSG00000030741	Spns1	34.338	0	0.41	0.3	0.14	0.02	0.07	11.28	3.03	10.07	16.96	7.88	7.78	23.35	20.99	42.96	15.36	5.38	5.51	3.68	6.76	26.51
ENSMUSG00000030744	Rps3	60.7895	0.39	0.12	0.63	0.14	0.24	0.23	24.56	17.33	27.41	246	198.27	184.97	335.59	337.17	334.33	323.24	290.29	261.68	226.32	247.79	253.21
ENSMUSG00000030779	Rbbp6	98.8163	0.15	0.12	0.22	0.3	0.16	0.09	20.99	15.33	12.1	9.16	9.9	7.09	2.58	1.47	4	1.23	0.64	0.62	0.96	0.56	0.98
ENSMUSG00000030790	Adm	41.2174	0.04	0.19	0.23	0	0	0.52	2.25	11.8	4.91	0	0	0	0.28	1.09	0.05	1.94	1.06	0.49	0.44	0.48	0.38
ENSMUSG00000030792	Dkkl1	1027.5	0	0	0.04	0	0	0	19.46	11.9	9.74	2.7	2	3.59	2.26	2.95	2.24	11.91	8.63	10.54	164.9	163.45	194.34
ENSMUSG00000030801	Kat8	4.53973	4.63	3.7	4.38	35.66	23.63	32.98	23.38	20.43	13.89	16.05	16.23	12.03	21.51	37.46	42.72	22.36	13.3	12.14	5.81	7.23	7.04
ENSMUSG00000030815	Phkg2	52.75	0.42	0.08	0.42	1.05	1.04	1.21	20.28	11.05	17.2	24.81	26.15	22.92	3.49	4.19	8.96	2.59	1.67	2.42	2.66	4.69	5.62
ENSMUSG00000030825	Hsd17b14	#DIV/0!	0	0	0	0	0	0.04	17.49	25.49	20.8	48.64	39.44	38.17	44.53	51.6	54.45	19.19	9.08	4.78	1.29	0.53	1.37
ENSMUSG00000030851	Ldhc	53.7357	0.36	0.33	0.71	0.72	1.29	1.18	21.79	26.85	26.59	8.69	11.79	7.09	0.23	1.32	3.28	0.25	0.1	0.11	1	1.81	0.64
ENSMUSG00000030922	Lyrm1	13.0963	0.42	0.27	0.66	5.82	4.62	6.79	5.88	6.78	5.02	15.1	20.01	18.5	15.6	13.23	12.18	16.24	25.99	25.8	6.36	7.61	4.21
ENSMUSG00000030924	Rexo5	5.69681	1	1.55	1.21	0.9	0.66	0.12	11.05	2.99	7.38	4.2	0.38	2.01	0.59	0.47	1.03	1.72	1.29	0.56	3.04	2.76	3.1
ENSMUSG00000030960	Eef1akmt2	14.8667	0.4	0.47	0.78	2.03	2.31	1.93	9.98	11.16	3.39	12.83	12.29	22.1	18.35	12.61	14.17	28.81	53.24	32.18	58.42	55.22	39.66
ENSMUSG00000031004	Mki67	3.4687	4.58	4.03	5.13	5.14	6.24	6.44	19.61	14.33	13.72	11.07	6.79	8.72	1.88	1.4	2.53	1.01	1.78	1.47	1.69	3.41	3
ENSMUSG00000031027	Stk33	39.7586	0.42	0.14	0.02	0	0	0.06	4.84	12.72	5.5	0	0.73	3.03	1.17	0.7	0.31	1.89	1.87	1.31	0	0.29	0.06
ENSMUSG00000031029	Eif3f	21.4141	0.61	0.16	0.22	2.3	2.03	0.53	9.98	4.78	6.44	22.27	21.02	19.5	21.61	24.74	46.41	26.95	18.74	17.94	27.28	36.58	38.77
ENSMUSG00000031060	Rbm10	26.1184	0.55	0.06	0.15	0.45	0.06	0.16	8.26	4.7	6.89	5.68	5.01	4.15	1.33	1.82	3.54	1.76	1.27	1.29	3.1	3.72	6.76
ENSMUSG00000031065	Cdk16	3.04372	0.91	2.98	3.2	1.88	2.22	1.59	7.68	5.57	8.33	5.49	5.86	3.07	5.44	8.99	16.96	9.92	2.33	2.68	3.94	5.97	17.7
ENSMUSG00000031068	Glrx3	23.7864	0.52	0.18	0.33	5.02	3.37	4.1	11.82	5.93	6.75	37.52	38.34	37.65	80.52	74.78	71.24	85.35	74.53	85.09	83.96	88.26	86.82
ENSMUSG00000031107	Rbmx2	7.32422	3.45	5.36	3.99	2.85	3.98	1.63	39.45	23.48	30.82	23.87	31.1	30.39	27.28	22.09	32.85	19.3	19.97	19.07	18.15	21.01	22.34
ENSMUSG00000031118	Magea14	601.556	0	0.05	0.04	0	0	0	37.68	5.3	11.16	10.25	3.04	0.92	4.7	15.54	12.72	4.6	5.5	5.09	4.23	4.91	6.88
ENSMUSG00000031134	Rbmx	93.9867	0.57	0.05	0.13	0.02	0	0.33	13.64	24.39	32.46	5.93	14.22	9.92	21.23	17.63	37.39	12.53	5.02	4.78	2.64	3.97	5.49
ENSMUSG00000031146	Plp2	24.101	0.21	0.4	0.38	0	0.06	0.13	13.97	0.18	9.71	12.78	0	18.56	102.89	87.51	55.72	248.5	207.77	225.32	264.61	246.87	163.22
ENSMUSG00000031148	Gpkow	121.7	0	0.2	0	0.73	0.04	0.02	15.17	1.25	7.92	10.54	9.97	10.61	8.88	10.12	17.6	3.87	3.57	3.19	2.74	3.34	7.18
ENSMUSG00000031154	Otud5	13.5197	0.08	0.57	0.62	1.6	0.8	1.45	6.88	2.52	7.77	4.46	0.86	4.61	3.09	2.27	6.97	1.89	1.3	1.18	4.52	3.35	6.34
ENSMUSG00000031155	Pim2	5.36461	0.23	2.48	1.98	0.81	1.54	1.34	5.16	10.65	9.35	1.12	0.11	0.28	0.26	1.46	4.65	1.32	0.9	0.7	1.46	2.93	4.39
ENSMUSG00000031157	Pqbp1	12.1176	1.46	1.52	1.27	5.02	6.23	4.42	16.81	11.6	23.09	55.73	78.32	60.86	39.91	48.98	90.76	37.49	20.76	18.73	18.27	22.91	33.69
ENSMUSG00000031158	Timm17b	7.37524	6.04	2.48	1.74	7.04	4.6	3.66	30.7	24.02	20.95	25.73	30.53	23.59	58.81	69.27	70.45	80.78	46.67	46.37	42.32	70.88	55
ENSMUSG00000031162	Gata1	3.03066	3.6	2.54	3.32	6.35	7.3	5.4	10.62	5.24	12.81	9.4	12.98	7.13	13.8	19.23	26.27	20.23	2.77	2.59	1.03	2.21	2.23
ENSMUSG00000031163	Glod5	102.233	0.73	0	0	0	0	1.14	26	28.73	19.9	8.3	17.69	10.96	2.17	0.36	4.76	0	0.61	0.79	0	0	0.23
ENSMUSG00000031168	Ebp	26.0684	0.24	0.36	0.57	0.04	1.7	0.63	15.84	4.72	9.94	27.42	34.72	30.85	61.27	47.96	70.26	133.78	82.37	91.98	58.48	86.24	56.3
ENSMUSG00000031226	Pbdc1	7.8816	3.57	3.29	3.36	5.72	4.82	4.81	31.97	26.41	22.17	88.7	78.45	78.08	70.71	57.34	49.31	78.65	73.47	90.03	53.79	36.73	32.03
ENSMUSG00000031231	Cox7b	85.0957	3.12	0.56	2.07	16.93	12.91	10.57	169.39	168.64	151.27	43.13	69.07	51.86	62.65	77.77	61.7	152.29	166.45	159.21	488.06	327.88	301.46
ENSMUSG00000031233	Pgk2	#DIV/0!	0	0	0	0	0	0	12.44	13.12	3.88	0	0	0	0	0	0	0	0	0	0	0	0
ENSMUSG00000031239	Itm2a	11.6796	0.6	0.99	0.47	0	0.76	0	3.39	10.62	10.05	7.93	10.45	11.4	20.76	20.9	12.82	24.68	23.16	20.27	6.6	5.35	6.51
ENSMUSG00000031266	Gla	160.464	0.54	0.39	0.58	0.75	0.34	0.1	108.64	57.64	76.02	21.43	40.74	43.45	42.71	40.35	35.05	121.74	118.22	120.44	73.07	86.2	63.83
ENSMUSG00000031299	Pdha1	4.9871	4.83	4.5	4.62	14.57	12.47	14.22	23.34	16.41	29.82	69.86	25.97	54.32	72.02	104.13	155.43	76.31	44.45	50.55	50.87	49.49	94.31
ENSMUSG00000031320	Rps4x	23.7037	2.41	1.57	2.23	15.49	14.6	17.82	60.46	20.26	66.48	690.8	539.59	455.04	891.6	717.11	724.15	1063.83	1195.82	1082.82	860.76	748.85	461.5
ENSMUSG00000031329	Tsx	#DIV/0!	0	0	0	0.11	0	0	46.31	42.86	46.25	18.31	46.75	22.87	11.34	5.54	9.01	2.22	5.72	3.17	11.89	8.45	5.94
ENSMUSG00000031352	Hccs	6.4197	0.91	2.93	3.57	1.66	1.17	2.06	13.76	15.04	18.77	7.54	17.27	16.01	11.58	12.58	20.78	15.28	6.18	15.69	8.94	7.91	13.67
ENSMUSG00000031357	Syap1	59.7279	0.21	0.48	0.67	0.52	0.5	0.22	32.47	20.84	27.92	75.07	71.73	47	42.55	34.39	48.75	35.01	17.39	28.56	21.17	11.94	18.35
ENSMUSG00000031371	Haus7	19.4915	1.02	0.73	2.97	13.87	11.33	14.07	21.02	33.58	37.4	11.79	27.46	9.25	13.95	18.48	31.68	28.89	8.55	17.73	33.22	56.21	67.03
ENSMUSG00000031387	Renbp	430.389	0	0	0.18	0.35	0	0.03	26.97	25.23	25.27	36.26	41.21	25.03	88.38	143.54	107.01	141.3	56.17	69.34	128.15	187.13	219.05
ENSMUSG00000031397	Tktl1	15.7495	0.91	2.68	1.4	0.14	0.41	0.65	31.61	5.73	41.25	22.89	13.42	14.06	11.76	10.23	17.36	25.56	10.01	9.66	2.4	5.89	2.95
ENSMUSG00000031432	Prps1	566.716	2.15	2.46	2.61	5.48	3.3	5.67	1589.32	1094	1408.37	1782.59	3461.94	2611.37	2625.12	3096.85	2799.2	2282.01	1100.11	1473.01	766.89	858.64	782.46
ENSMUSG00000031444	F10	#DIV/0!	0	0	0	0	0	0.12	6.74	10.99	3.19	0	0.78	0	0	0	0	0	0.06	0	0	0	0
ENSMUSG00000031461	Myom2	5.2741	1.35	1.13	0.84	3.35	2.71	2.56	1.85	9.99	5.67	0.46	1.9	2.1	0.3	0.22	0.41	0.26	0.39	0.42	0.1	0.19	0.1
ENSMUSG00000031485	Plpbp	60.2368	0	0.18	0.2	0.25	0.25	0.21	9.37	5.89	7.63	10.27	26.05	11.86	10.09	11.93	21.22	4.78	2.16	2.15	3.19	3.67	5.05
ENSMUSG00000031489	Adrb3	73.3239	0.02	0.56	0.13	0.16	0	0.05	19.11	17.7	15.25	0.25	2.2	0.27	0.35	0.36	0.8	1.91	3.14	1.39	1.65	1.01	2.28
ENSMUSG00000031490	Eif4ebp1	10.375	1.41	0.27	2	1.67	1.86	1.04	11.23	12.33	14.62	38.16	46.71	56.8	140.24	159.33	154.89	307.56	338.41	261.25	249.32	302.22	201.56
ENSMUSG00000031504	Rab20	447.209	0	0	0.86	0.06	0	0	136.06	91.43	157.11	238.4	380.97	468.83	123.62	186.35	367.57	104.09	42.71	52.64	37.4	90.09	114.48
ENSMUSG00000031508	Ankrd10	55.9367	0.2	0.57	0.81	0.21	0.09	0.18	34.71	22.13	31.54	117.88	108.75	69.02	71	129.33	108.54	37.21	17.05	19.23	2.88	5.04	4.85
ENSMUSG00000031568	Rwdd4a	21.0751	0.8	1.98	0.95	0.78	1.68	0.28	21.25	27.65	29.71	31.81	51.76	38.19	14.28	14.99	16.04	18.28	15.41	18.02	17.2	13.83	16.95
ENSMUSG00000031578	Mak16	795.545	0.19	0	0.03	0	0.31	0	60.28	60.24	54.5	67.49	90.77	83.41	39.02	39.77	52.7	42.79	30.16	28.48	24.91	27.01	30.93
ENSMUSG00000031595	Pdgfrl	33.3767	1.14	0.8	1.06	0.7	0.8	0.14	38.38	22.64	39.11	0	0.49	5.69	2.07	3.9	2	4.42	8.42	7.62	0.55	1.8	0.3
ENSMUSG00000031628	Casp3	34.8529	0.23	0.09	0.36	1.82	0.07	0.56	8.63	5.24	9.83	4.77	1.64	2.94	2.12	0.98	2.4	0.75	0.32	0.5	0.94	2.07	1.85
ENSMUSG00000031657	Heatr3	4.77629	1.2	1.43	2.6	1.71	1.18	1.38	8.08	9.23	7.67	14.59	12.11	9.96	6.63	8.5	19.86	10.23	5.34	3.89	5.25	4.8	10.32
ENSMUSG00000031683	Lsm6	5.19523	1.86	2.9	4.05	18.43	15.09	20.18	14.33	20.04	11.4	16.79	20.82	21.36	35.66	36.68	32.8	33.39	31.93	28.66	34.88	32.77	28.17
ENSMUSG00000031723	Txnl4b	19.1535	0.74	0.68	0.99	27.18	18.68	17.74	16.81	13.01	16.34	5.1	2.21	16.22	11.86	18.59	13.52	13.28	6.97	3.71	4.38	9.05	6.78
ENSMUSG00000031728	Zfp821	5.17943	1.46	1.38	1.73	1.63	2.19	2.45	7.36	3.88	12.43	2.71	1.71	0.85	2.07	3.8	6.41	1.7	0.22	0.27	0.45	0.59	1.79
ENSMUSG00000031729	Ist1	6.73094	2.28	2.67	1.74	2.68	2.43	2.05	24.21	5.8	15.02	10.84	14.28	7.71	17.03	22.19	25.54	21.92	9.37	11.77	15.06	18.48	22.21
ENSMUSG00000031753	Cog4	5.04299	4.14	5.25	4.1	3.54	4.99	4.82	19.23	22	26.8	20.09	17.3	17.71	6.14	9.83	10.37	4.22	3.68	4.16	6.81	7.16	19.79
ENSMUSG00000031754	Nudt21	8.74468	1.06	0.8	0.49	0.56	1.04	0.52	7.62	6.07	6.86	21.01	20.07	19.74	20.1	17.38	23.04	22.18	18.21	21.02	22.42	25.88	24.51
ENSMUSG00000031755	Bbs2	7.79712	2.06	2.92	1.97	0.71	0.95	0.26	14.69	21.48	18.02	13.5	20.69	18.9	3.94	3.3	7.28	1.4	2.26	3.06	1.25	1.91	0.66
ENSMUSG00000031762	Mt2	927.022	0.24	0.13	0.53	0	0.13	0.29	282.68	280.42	271.22	761.79	639.15	524.37	566.09	319.78	461.72	335.12	480.8	412.85	303.09	437.84	351.26
ENSMUSG00000031765	Mt1	5632.34	0	0.12	0.2	1.26	0.44	0.75	716.05	582.38	503.92	1742.25	1561.12	1411.37	1104.81	796.16	746.58	792.49	1107.4	945.2	642.25	981.41	832.37
ENSMUSG00000031818	Cox4i1	21.741	1.9	1.22	4.41	29	33.42	22.53	46.25	72.51	44.95	267.49	232.03	261.38	295.77	324.98	320.61	330.97	314.13	256.39	586.1	721.65	591.69
ENSMUSG00000031819	Emc8	5.4475	1.36	1.09	1.55	12.45	8.7	11	6.33	6.14	9.32	8.57	11.96	15.29	13.89	20.95	18.48	19.36	12.29	7.86	18.81	21.71	23.26
ENSMUSG00000031821	Gins2	7.11201	3.7	1.6	2.11	13.9	12.28	12.9	11.98	23.77	16.95	0.58	0.77	2.41	1.36	1.67	3.13	5.16	9.46	7.13	31.19	33.4	28.18
ENSMUSG00000031848	Lsm4	9.00201	3.51	0.8	0.66	2.95	1.66	1.64	8.98	26.64	9.12	85.83	73.14	79.3	129.76	168.08	211.57	150.79	120.21	56.31	203.31	181.74	268.18
ENSMUSG00000031885	Cbfb	8.28141	0.73	0.82	2.43	1.99	1.37	1.39	14.95	10.44	7.57	15.43	16.76	11.32	3.9	2.47	9.03	3.86	4.77	2.58	9.06	7.34	11.7
ENSMUSG00000031901	Dus2	8.89143	0.08	0.87	0.8	3.27	2.23	1.46	4.89	3.2	7.47	7.7	10.73	7.28	2.98	7.63	6.54	5.74	1.55	3.85	3.82	5.2	13.21
ENSMUSG00000031902	Nfatc3	39.25	0.23	0.37	0.2	0.28	0.43	0.28	10.24	14.19	6.97	7.06	6.75	8.91	1.66	1.31	3.61	1.11	1.09	0.73	1.63	1.67	1.32
ENSMUSG00000031919	Tmed6	147.127	0	0.35	0.36	0.7	0.45	0.29	41.22	33.37	29.87	19.24	44.87	50.51	4.08	4.06	7.74	2.25	1.31	4.59	0.25	0.97	0.71
ENSMUSG00000031939	Taf1d	11.0478	3.58	2.84	4.26	4.53	4.2	2.81	42.72	30.7	44.57	51.3	42.71	43.92	37.36	16.88	23.88	17.07	21.76	21.29	13.24	13.05	10.35
ENSMUSG00000031953	Tmem170	6.57511	2.19	1.34	1.13	0.99	2.61	1.29	12.07	10.09	8.48	2.83	3.62	4.79	2.68	4.31	1.76	3.18	2.67	2.02	6.49	6.17	6.74
ENSMUSG00000031957	Ctrb1	#DIV/0!	0	0	0	0	0	0.1	11.78	14.42	12.27	4.31	2.78	3.9	0.52	0.91	0	0.54	0	0	0	0	0
ENSMUSG00000031984	2810004N23Rik	14.5986	0.62	0.32	0.53	0.76	0.53	0.3	8.82	6.32	6.32	5.48	5.52	6.06	6.78	8.98	11.26	9.25	5.18	5.42	6.94	5.78	13.19
ENSMUSG00000032024	Clmp	30.8372	0.52	0.18	0.59	4.57	4.37	5.18	9.68	16.82	13.28	2.43	4.19	2.61	0.4	1.01	1.13	0.53	0.59	0.21	0.76	0.69	0.64
ENSMUSG00000032059	Alg9	5.59926	0.13	1.78	0.81	2.86	3.14	1.84	6.78	1.87	6.58	0.07	0.05	0	0.73	1.59	0.97	2.18	1.72	0.69	4.1	7.71	10.21
ENSMUSG00000032077	Bud13	3.09286	6.99	3.27	4.17	7.84	6.14	5.83	12.98	15.18	16.47	13.65	9.13	8.03	4.84	5.84	9.76	3.51	1.25	1.71	1.38	0.59	3.19
ENSMUSG00000032078	Zpr1	18.865	0.65	0.65	0.33	2.49	1.07	1.8	7.13	10.4	13.22	44.61	48.23	34.66	49.38	59.13	94.34	43.05	16.3	21.67	14.53	19.87	29.68
ENSMUSG00000032097	Ddx6	5.93628	1.68	2.39	1.58	3.42	1.97	3.4	10.01	13.33	10.2	2.42	3.01	4.36	2.28	1.4	3.47	1.65	1.48	1.47	1.78	2.03	1.97
ENSMUSG00000032099	Pate4	5.29754	1.83	1.06	1.58	3.34	4.6	4.52	9.54	11.7	2.44	0	0	0	0.26	0	0	0.15	0	0	0	0	0.07
ENSMUSG00000032123	Dpagt1	92.3298	0.66	0.15	0.13	0	0.53	0.12	32.91	23.3	30.58	8.27	2.73	3	7.4	6.99	10.2	12.34	4.07	2.65	8.02	12.7	15
ENSMUSG00000032126	Hmbs	11.3118	1.72	1.23	2.63	6.93	5.53	5.54	27.52	21.2	14.4	41.3	50.58	39.46	28.42	45.68	49.6	54.19	26.09	27.63	49.82	61.87	76.36
ENSMUSG00000032171	Pin1	1000.86	0	0	0.07	0	0	0	16.41	26.74	26.91	15.23	16.89	15.32	27.15	44.5	49.46	37.17	29.69	23.48	87.95	113.65	131.97
ENSMUSG00000032202	Rab27a	6.28767	1.5	1.57	1.31	9.09	4.87	8.41	8.93	9.91	8.7	2.86	1.63	5.53	0.38	1.12	1.06	0.93	0.9	0.21	0.33	0.6	1.22
ENSMUSG00000032212	Sltm	23.4133	0.3	0.16	0.29	0.19	0.01	0.14	9.59	2.84	5.13	17.6	9.46	9.66	5.52	4.1	8.88	2.26	1.85	1.41	2.11	2.52	2.86
ENSMUSG00000032244	Fem1b	9.64972	1.33	1.07	1.14	3.84	4.43	2.56	11.84	9.28	13.04	6.47	5.35	3.2	1.25	1.08	4.58	1.42	1.22	0.73	3.76	5.31	4.8
ENSMUSG00000032294	Pkm	3.7302	1.28	0.9	1.86	7.68	5.31	8.02	4.84	3.09	7.14	1.99	0.85	0.24	0.69	0.43	1.58	2.61	1.14	1.21	4.73	6.79	22.2
ENSMUSG00000032340	Neo1	4.06677	1.75	2.42	2.27	0.74	0.65	0.23	7.77	10.19	8.23	0.04	0.71	0	0.2	0.16	0.04	0.67	0.63	0.95	1.23	1.24	1.28
ENSMUSG00000032342	Mto1	5.08122	0.33	2.27	1.34	4.18	2.38	4.83	8.3	2.7	9.02	0.95	0	0	3.31	3.01	2.96	6.91	2	3.25	4.12	4.84	8.67
ENSMUSG00000032396	Dis3l	4.76857	1.47	2.53	1.79	1.71	2.53	1.56	13.13	4.77	9.71	2.86	1.96	1.64	0.74	0.72	0.33	1.22	0.43	0.26	0.35	0.52	1.71
ENSMUSG00000032398	Snapc5	11.0486	6.17	2.82	5.62	37.96	27.37	41.18	71.24	49.05	41.13	156.28	191.52	227.38	150.83	119.51	143.35	169.16	166.88	185.17	108.96	147.09	91.09
ENSMUSG00000032400	Zwilch	3.94853	5.67	4	4.32	8.41	7.08	5.91	22.44	15.62	17.18	7.47	5.99	6.49	9.67	6.39	7.2	7.92	7.19	8.21	9.37	9.81	12.34
ENSMUSG00000032401	Lctl	#DIV/0!	0	0	0	0.3	0.24	0	24.61	16.74	19.15	12.8	14.03	20.03	32.18	38.91	22.32	36.58	41.48	49.6	2.47	2.61	1.55
ENSMUSG00000032423	Syncrip	150.7	0.04	0.04	0.02	0.16	0.07	0.01	5.89	3.67	5.51	27.56	10.69	14.53	22.75	14.05	26.48	9.04	8.91	10.3	4.86	4.94	7.99
ENSMUSG00000032425	Zfp949	34.8726	0.27	0.64	0.66	0.4	1.39	0.33	20.51	16.2	18.04	4.81	6.34	4.07	5.9	8.15	8.58	10.01	7.95	9.92	12.63	15.01	11.33
ENSMUSG00000032435	Dync1li1	42.7547	0.22	0.35	0.49	0.68	0.28	1.43	20.72	12.56	12.04	17.68	16.35	20.79	8.81	11.08	15.29	8.44	5.34	5.76	11.6	14.44	19.66
ENSMUSG00000032449	Slc25a36	8.76798	1.37	1.49	1.45	1.25	1.05	0.59	17.7	9.04	11.05	25.75	37.67	21.46	22.39	36.23	21.34	9.5	6.39	5.43	8	8.6	5.39
ENSMUSG00000032459	Mrps22	5.31725	2.76	1.91	2.17	14.88	9.56	15.82	16.28	9.78	10.31	53.8	32.03	44.88	46.91	48.64	33.39	66.61	82.78	71.29	57.91	48.74	31.26
ENSMUSG00000032462	Pik3cb	3.05395	1.61	1.43	2.15	3.01	2.2	2.27	6.46	2.93	6.46	16.6	10.26	8.13	7.33	5.87	10.47	1.36	2.3	1.35	3.59	5.03	3.8
ENSMUSG00000032469	Dbr1	22.4167	0.31	0.33	0.2	0	0.09	0.07	9.59	0.14	9.1	3.27	1.06	3.97	1.72	0.65	6.21	0.41	0.79	0.82	0.6	2.82	4.75
ENSMUSG00000032478	Nme6	6.1694	3.86	1.3	2.16	16.33	11.45	9.36	22.25	4.77	18.14	54.28	48.25	78.53	91.15	106.39	76.51	86.96	123.3	110.01	105.22	107.38	67.31
ENSMUSG00000032518	Rpsa	69.5152	0.29	0.17	0.2	0.39	0.05	0.03	21.61	11.53	12.74	172.31	79.81	106.9	112.97	79.1	154.9	151.87	99.38	143.97	195.59	164.06	172.24
ENSMUSG00000032525	Nktr	5.97531	0.61	1.42	1.21	0.56	0.71	0.69	9.22	4.23	5.91	3.98	2.67	2.99	0.52	0.77	3.57	0.7	0.39	0.44	0.46	0.74	1.02
ENSMUSG00000032526	Ss18l2	14.0926	1.26	0.91	1.5	4.83	4.3	3.8	17.26	21.87	12.59	45.21	58.23	63.92	50.69	29.28	29.5	24.9	33.88	40.2	38.3	22.61	18.47
ENSMUSG00000032580	Rbm5	7.33276	2.49	1.6	1.74	1.49	1.35	1.28	18.14	11.48	13.13	6.86	4.05	7.1	3.91	5.82	5.74	2.81	2.47	1.99	2.06	3.1	4.15
ENSMUSG00000032583	Mon1a	8.03268	0.94	0.77	1.35	1.61	2.08	1.56	4.86	12.86	6.86	12.9	10.08	4.29	5.13	9.15	18.74	7.53	1.47	2.7	1.52	4.45	13.62
ENSMUSG00000032607	Amt	239.467	0.06	0.09	0	0.07	0	0.07	17.2	8.8	9.92	63.87	53.37	60.85	38.84	47.44	48.75	31.07	22.53	14.4	53.06	54.15	32.06
ENSMUSG00000032673	Prorsd1	6.3354	5.27	3.22	4.39	3.82	2.65	1.92	32.67	33.48	15.45	30.66	22.62	31.44	30.08	14.49	32.8	32.51	36.78	45.79	34.75	36.64	19.84
ENSMUSG00000032705	Exd2	17.5917	0.2	0.67	0.33	0.34	0.24	0.04	9.28	2	9.83	6.28	3.05	5.37	1.36	1.13	2.01	1	0.99	0.99	0.56	1.67	2.47
ENSMUSG00000032715	Trib3	#DIV/0!	0	0	0	0.16	0	0	4.97	9.82	3.48	0.85	0.24	2.17	0.21	0.26	1.08	0.15	0.04	0	0.44	0.04	1.65
ENSMUSG00000032788	Pdxk	1485.42	0	0	0.12	0.08	0.01	0.06	70.39	41.5	66.36	182.98	255.29	258.54	186.36	288.37	414.94	125.92	69.32	83.84	7.78	17.98	11.72
ENSMUSG00000032806	Slc10a3	23.8997	0.38	2.09	1.12	4.67	1.24	2.23	26.84	31.57	27.39	8.52	12.63	8.46	5.41	4.29	7.15	8.62	3.18	4.87	4.14	7.4	10.03
ENSMUSG00000032869	Psmf1	4.53592	1.98	3.96	2.83	44.29	30.04	42.1	11.91	12.03	15.84	8.64	11.23	15.21	18.96	24.53	21.16	29.11	37.97	30.23	27.48	32.13	19.76
ENSMUSG00000032900	Tex43	#DIV/0!	0	0	0	0	0	0	16.7	11.73	8.34	2.99	13.49	10.45	0.58	0	0	0.14	0	0.24	0	0	0
ENSMUSG00000032998	Foxj3	6.04891	5.04	5.21	4.47	18.31	15.87	18.36	39.61	19.83	29.6	6.77	5.89	5.98	0.84	0.78	2.26	0.59	1.26	0.77	1.17	1.53	1.37
ENSMUSG00000033014	Trim33	5.69409	1.9	1.06	1.78	1.11	2.01	0.94	12.63	8.4	5.96	28.85	10.81	11	6.29	3.09	8.9	2.39	2.58	3.78	3.73	4.78	2.11
ENSMUSG00000033099	Nol12	62.9167	0.1	0.09	0.29	7.51	3.34	6.94	9.89	7.84	12.47	43.14	39.9	43.83	29.29	38.83	40.47	32.08	26.01	17.45	33.2	27.86	34.7
ENSMUSG00000033102	Cdc14b	3.89655	2.37	4.07	1.97	2.93	3.47	2.47	14.62	8.35	9.8	26.67	13.69	20.62	14.88	11.24	18.16	11.88	4.88	6.49	2.88	2.92	3.77
ENSMUSG00000033107	Rnf125	45.5285	3.76	3.42	4.38	18.51	14.72	12.52	238.2	150.04	138.07	194.16	206.02	285.33	75.21	74.73	122.03	55.07	39.05	37.34	59.92	60.39	65.5
ENSMUSG00000033219	Gm9758	718	0.05	0.12	0	0	0.12	0	41.59	46.64	33.83	0.15	0.55	1.74	0.07	0.06	0.06	0.12	0.38	0.48	0.17	0.12	0
ENSMUSG00000033319	Fem1c	80.8452	0.6	0.36	0.72	1.73	2.13	2.12	59.09	32.34	44.39	17.69	18.73	12.84	2.05	3.86	11.87	4.92	2.29	1.66	6.49	6.1	4.97
ENSMUSG00000033386	Frrs1	130.917	0	0.22	0.02	0.08	0.17	0.15	15.16	3.05	13.21	21.97	7.6	18.3	21.92	22.29	27.08	38.76	18.06	20.4	21.21	17.49	26.66
ENSMUSG00000033423	Eri3	4.5479	1.1	1.13	1.11	2.68	1.56	3.53	4.87	6.27	4.05	3.56	4.2	4.47	10.64	12.55	14.52	21.36	9.94	13.79	15.41	20.16	20.86
ENSMUSG00000033446	Lpar6	#DIV/0!	0	0	0	0.06	0.01	0.14	33.39	11.83	23.79	1.19	1.26	1	0	0.36	0.5	0	0	0	0.13	0.09	0.19
ENSMUSG00000033475	Tomm6	44.8889	0.19	0	0.17	0.85	1.32	0.98	6.83	3.94	5.39	15.24	17.64	13.04	11.13	10.15	15.78	15.42	16.2	13.82	17.07	21.96	16.7
ENSMUSG00000033488	Cryzl2	1052	0	0	0.05	0.62	0.25	0.84	17.22	21.46	13.92	4.11	5.46	6.39	3.38	12.07	8.37	4.15	8.42	4.52	11.83	8.67	21.72
ENSMUSG00000033629	Hacd3	6.36304	3.63	3.28	3.75	10.1	6.8	9.76	34.89	13.41	19.53	33.34	16.79	24.94	9.7	9.07	12.44	16.87	5.5	8.75	8.61	10.16	20.95
ENSMUSG00000033634	Nat8f2	11.3819	1.72	2.56	2.45	15.42	11.7	13.31	33.76	17.32	25.52	1.86	9.99	4.95	0.8	2.8	1.92	1.12	1.55	0.94	0.41	1.12	0.73
ENSMUSG00000033658	Ddx19b	3.0619	1.26	1.86	2.05	0.65	0.64	1.32	4.08	7.67	4.08	4.83	2.05	4.96	3.25	6.6	7.94	4.68	2.38	4.32	2.79	3.26	4.15
ENSMUSG00000033751	Gadd45gip1	4.95072	3.18	1.18	2.54	11.19	8.67	4.98	12.07	11	11.09	45.44	47.74	49.64	32.43	33.83	58.06	16.78	18.42	10.44	14.39	11.41	17.36
ENSMUSG00000033933	Vhl	63.1894	0.4	0.4	0.52	0	0.29	0.62	39.65	18.77	24.99	59.17	30.53	40.17	49.42	56.2	73.5	43.11	29.54	40.51	21.48	21.59	28.06
ENSMUSG00000033948	Zswim5	10.3889	0.57	0.69	0.9	0.47	1.12	0.3	8.08	10.58	3.78	6.12	4.36	2.24	5.75	2.57	6.11	2.45	0.99	1.08	0.06	0.84	0.49
ENSMUSG00000033983	Coil	7.29107	1.06	0.86	1.55	1.47	1.51	0.65	8.78	6.96	9.56	14.39	5.72	8.53	31.37	29.47	15.84	60.69	72.91	90.97	30.92	46.32	25.22
ENSMUSG00000034021	Pds5b	3.97375	1.39	1.26	1.54	1.72	1.38	1.99	5.75	7.17	3.73	3.04	3.69	3.09	1.25	0.54	0.88	0.62	0.63	0.54	1.83	2.56	1.43
ENSMUSG00000034032	Rpap1	119.429	0	0.05	0.09	0.16	0.21	0.55	5.05	7.59	4.08	1.41	3.62	2.66	0.34	0.36	0.22	0.46	0.31	0.12	0.46	1.27	1.37
ENSMUSG00000034042	Gpbp1l1	5.40496	1.47	1.41	1.96	3.36	3.07	4.17	12.1	9.27	4.79	9.7	7.98	4.91	4.43	2.76	4.35	1.27	0.45	0.94	1.27	1.48	1.4
ENSMUSG00000034064	Poglut1	78.6667	0.2	0.13	0	0.36	0.47	0.04	8.95	12.03	4.98	2.38	2.77	5.29	2.58	6.1	5.74	10.07	11.54	8.41	8.31	13.44	7.98
ENSMUSG00000034108	Ccs	25.8125	0	0.13	0.67	0.88	0.13	0.48	5.87	6.84	7.94	10.04	19.76	17.52	13.05	29.42	39.36	21.9	17.51	6.63	19.3	29.3	44.28
ENSMUSG00000034120	Srsf2	4.48757	3.49	4.23	5.96	6.98	8.03	6.44	18.4	14.06	28.93	71.44	45.17	40.65	66.04	46.11	101.73	48.69	28.25	35.07	57.64	51.37	146.3
ENSMUSG00000034127	Tspan8	10.4167	0.62	0.49	2.25	3.9	2.21	4.39	13.88	8.26	12.86	8.34	6.76	8.43	5.25	4.72	3.33	17.63	19.33	24.37	907.08	592.77	559.4
ENSMUSG00000034218	Atm	31.4326	0.48	0.45	0.48	0.46	0.37	0.85	17.5	13.9	12.92	9.42	11.14	6.38	6.71	5.93	3.25	4.2	5.3	5.18	3.52	2.87	1.41
ENSMUSG00000034235	Usp54	9.90476	0.49	0.81	0.8	1.02	2.58	1.5	8.66	3.17	8.97	6.64	3.28	2.34	0.96	0.36	1.68	0.32	0.17	0.16	0.26	0.74	0.5
ENSMUSG00000034274	Thoc5	18.6718	0.61	0.11	0.59	0.73	0.82	0.86	11.24	5.04	8.18	11.72	9.07	7.32	5.13	8.42	14.77	9.06	5.61	3.66	6.25	11.27	13.72
ENSMUSG00000034297	Med13	4.57158	3.99	2.4	3.18	2.9	4.97	2.26	19.86	11.5	12.39	7.66	4.07	6.37	1.14	0.88	2.85	1.41	0.7	0.84	0.81	1.54	0.87
ENSMUSG00000034300	Fam53c	4.02864	4.43	3.37	4.42	12.25	12.09	8.96	16.7	10.43	22.1	1.84	0.56	0.35	1.49	0.53	0.69	0.92	0.25	0.83	1.08	1.14	0.96
ENSMUSG00000034327	Kctd9	3.29041	1.37	3.88	2.05	2.51	1.47	1.18	12.95	5.7	5.37	3.41	5.3	2.61	3.59	7.19	3.31	3.86	4.1	3.76	5.62	9.02	7.03
ENSMUSG00000034424	Gcsh	969.026	0.36	0.29	0.87	1	0.4	1.83	577.2	493.18	402.54	2855.83	2664.29	2806.33	1924.74	1987.48	1389.57	1219.13	910.43	640.78	240.95	264.1	214.05
ENSMUSG00000034429	Zfp707	348.273	0	0.06	0.05	0.33	0.07	0.07	17.5	6.94	13.87	11.38	8.62	8.86	2.9	1.7	10.17	2.09	0.86	1.17	0.39	1.02	3.12
ENSMUSG00000034450	Gulo	5.09903	1.18	2.5	1.47	4.33	2.67	3.64	8.64	8.96	8.66	55.1	17	27.06	80.03	141.88	151.51	158.81	41.97	58.56	8.18	13.73	8.76
ENSMUSG00000034453	Polr3b	4.51791	1.93	1.98	2.79	1.79	2.44	1.24	16.24	3.5	10.53	5.43	4.53	4.05	1.72	2.18	1.86	1.4	1.11	0.62	1.58	2.1	3.03
ENSMUSG00000034482	Ly6g5c	#DIV/0!	0	0	0	0	0	0	20.09	26.94	13.9	5.95	20.59	13.71	1.61	0.16	1.45	0.62	2.24	0.52	0	0	0.15
ENSMUSG00000034501	Pcnx4	5.92267	0.67	2	1.08	6.24	3.75	8.24	8.72	7.9	5.59	2.77	3.69	1.93	1.55	1.36	3.86	1.02	4.02	2.19	2.2	3.3	1.07
ENSMUSG00000034543	Morc2a	36.25	0.05	0.21	0.18	2.02	1.42	1.57	8.07	4.03	3.85	8.39	5.37	6.4	3.31	3.29	5.85	1.91	3.67	1.52	3.62	3.35	1.68
ENSMUSG00000034552	Zswim2	#DIV/0!	0	0	0	0.39	0	0	13.23	7.69	6.46	0.68	0.23	2.84	0	0	0	0	0	0	0	0	0
ENSMUSG00000034613	Ppm1h	3.42876	2.91	2.44	2.3	4.66	2.9	3.28	7.74	10.61	7.88	0.35	0.16	0.49	0.16	0.02	0	0.05	0	0	0.11	0.17	0.04
ENSMUSG00000034636	Zyg11b	50.963	0.26	0.43	0.12	0.36	0.49	0.23	16.89	12.4	11.99	1.21	2.38	2.91	0.81	0.83	1.27	1.83	2.31	0.96	1.61	1.55	1.25
ENSMUSG00000034789	Rab24	46.7368	0.07	0.15	0.16	0.69	0	0.04	5.47	7.21	5.08	20.58	25.15	20.72	17.79	22.23	31.58	15.9	13.74	14.94	16.75	20.82	22.14
ENSMUSG00000034858	Fam214a	3.51433	1.61	3.29	2.08	5.65	6.1	6.12	6.18	11.69	6.66	12.04	4.11	5.79	2.01	2.02	4.79	0.78	0.74	0.83	0.33	0.01	0.41
ENSMUSG00000034881	Tbxa2r	#DIV/0!	0	0	0	0	0	0	8.11	2.93	6.69	0	1.48	0.41	0	0	1.24	0	0	0	0	0	0
ENSMUSG00000034931	Dhx8	3.88271	3.47	3.07	3.35	2.55	3.35	2.5	16.41	10.48	11.51	18.65	10.46	14.34	5.85	6.14	9.15	4	3.2	3.64	2.29	4.89	4.19
ENSMUSG00000034932	Mrpl54	4.49531	5.19	2.28	3.19	13.46	19.66	11.02	7.85	27.27	12.8	94.22	99.18	107.12	156.97	118.73	114.41	150.88	165.66	159.13	221.13	209.6	212.95
ENSMUSG00000034936	Arl4d	4.27449	2.99	6.6	3.27	0.06	1.81	0.8	17.76	12.63	24.58	0.41	0	0.19	0.2	0.81	0.12	0.17	0	0.06	0.16	1.79	1.91
ENSMUSG00000034994	Eef2	3.09012	2.28	2	2.6	2.13	2.5	1.23	10.12	3.74	7.4	54.18	22.17	27.78	43.21	51.52	112.89	44.04	26.54	26.64	46.04	69.19	129.25
ENSMUSG00000035104	Eva1a	1214	0	0	0.02	0.03	0	0	8.67	8.82	6.79	14.01	5.04	4.65	12.48	22.53	21.9	12.18	8.13	10.16	13	13.8	22.09
ENSMUSG00000035150	Eif2s3x	18.835	0.66	0.97	1.4	1.67	2.67	2.74	24.32	8.73	24.02	19.57	25.44	19.42	24.45	22.16	41.37	26.95	20.88	24.02	21.01	21.59	22.04
ENSMUSG00000035165	Kcne3	#DIV/0!	0	0	0	0	0	0	19.41	5.47	4.83	4.31	1.6	8.81	1.28	0	4.9	2.38	0.6	1.15	0	0.35	0
ENSMUSG00000035201	Pramel17	6564.67	0	0	0.03	0	0.24	0	102	17.26	77.68	12.65	31.57	6	8.95	11.95	9.99	18.44	15.66	14.47	0.62	1.21	0.67
ENSMUSG00000035202	Lars2	3.73167	1.24	2.13	3.04	4.72	5.31	7.63	5.99	7.02	10.91	1.38	2.36	0.95	1.47	0.66	1.53	0.62	0.47	0.98	1.04	1.55	3.04
ENSMUSG00000035293	G2e3	193.419	0.05	0.09	0.17	0.62	0.21	0.33	20.54	20.18	19.24	2.29	6.53	7.53	0.98	1.88	0.65	1.93	1.02	1.31	3.32	4.83	3.72
ENSMUSG00000035372	1810055G02Rik	7.91897	2.06	2.57	1.17	11.01	9.97	10.84	7.01	28.41	10.51	19.81	25.06	4.87	10.59	20.05	8.32	16.13	5.06	9.75	11.68	20.34	24.34
ENSMUSG00000035385	Ccl2	5.29867	2.4	2.12	0	7.61	0.69	2.46	10.88	7.62	5.45	0	0	0	0	0.42	0	0.07	0	0	0	0.2	0
ENSMUSG00000035407	Kank4	#DIV/0!	0	0	0	0	0	0.02	11.09	11.46	13.51	24.78	9.98	14.23	10.57	11.59	11.4	4.93	2.23	0.96	0.28	0.77	0.96
ENSMUSG00000035443	Thyn1	3.65572	5.44	3.35	5.82	11.91	10.31	15.38	25.4	10.21	17.8	39.65	31.91	29.26	36.86	39.81	23.32	49.75	82.38	64.32	25.83	27.01	18.54
ENSMUSG00000035476	Tab3	5.50545	1.67	1.28	1.64	4.36	2.44	2.25	9.82	7.84	7.61	2.87	0.84	2.38	2.17	1.06	1.11	1.16	1.25	0.37	1.73	2.46	1.55
ENSMUSG00000035478	Mbd3	3.79148	2.97	0.23	1.26	3.26	2.76	1.97	2.4	9.2	5.31	9.53	10.76	8.35	5.69	7.72	24.04	5.22	0.9	3.17	4.1	8.23	15.18
ENSMUSG00000035522	Tsga8	#DIV/0!	0	0	0	0	0	0	6.58	19.5	3.36	0.35	1.52	1.6	1.62	0	4.38	1.32	1.37	1.25	0.13	0.07	0
ENSMUSG00000035559	Mpv17l2	6.33577	1.59	0.91	1.61	1.98	4.98	3.21	4.9	12.41	8.73	3.01	22.25	17.24	23.18	30.12	26.37	28.93	30.68	28.22	53.66	98.83	86.79
ENSMUSG00000035572	Dcaf10	24.9535	0.39	0.44	0.46	1.04	0.54	0.74	10.39	11.31	10.49	10.58	10.1	6.65	5.28	3.63	8.58	3.09	0.66	0.92	0.81	2.17	1.37
ENSMUSG00000035578	Iqcg	6.75362	1.56	1.3	0.59	2.94	2.89	5.42	9.16	5.65	8.49	17.3	10.8	9.15	5.31	6.49	7.92	3.21	4.07	3.34	3.4	2.99	1.49
ENSMUSG00000035595	Fam174c	203.714	0	0	0.28	0.13	1.73	1	16.42	29.38	11.24	55.3	43.08	62.94	53.67	45.35	49.84	34.4	31.35	33.41	16.35	16.15	15.13
ENSMUSG00000035642	Aamdc	17.7393	0.6	0.81	0.93	1.55	1.33	1.2	11.47	19.48	10.56	4.77	6	8.14	5.31	8.13	6.13	12.74	13.62	13.14	17.41	15.86	12.7
ENSMUSG00000035666	Gtf3c4	83.9459	0.05	0.22	0.1	0	0.08	0.01	15.24	8.61	7.21	4.36	4.38	7.94	1.4	2.31	4.42	0.99	1.32	1.51	1.27	1.27	2.34
ENSMUSG00000035754	Wdr18	19.9519	0.39	0.41	0.24	0.79	1.16	0.55	7.49	3.36	9.9	18.87	23.98	23.25	44.66	97.13	134.7	52.71	20.7	17.65	25.65	50.63	75.18
ENSMUSG00000035764	Fbxo45	10.9835	0.47	0.25	1.1	0.08	0.23	0.57	8.84	5.05	6.1	11.1	6.5	10.5	2.95	1.21	4.03	1.37	1.21	1	1.57	1.18	1.12
ENSMUSG00000035765	Dym	3.33197	1.9	3.12	2.3	9.92	8.67	8.93	3.77	13.62	7	3.83	2.1	3.09	3.27	3.04	2.61	2.75	4.05	3.33	1.65	3.21	2.93
ENSMUSG00000035834	Polr3g	8.90457	1.71	2.11	1.21	2.49	1	0.69	17.12	7.56	20.11	43.11	41.76	45.01	38.42	48.89	44.43	53.1	37.41	34.78	16.35	17.87	23.88
ENSMUSG00000035840	Lysmd3	3.72795	1.14	1.72	2.47	5.51	4.48	5.64	7.4	5.63	6.84	2.14	10.42	6.32	5.66	9.12	6.93	6.56	5.37	4.18	2.54	3.54	3.99
ENSMUSG00000035960	Apex1	5.41306	3.85	2.81	3.75	19.31	12.12	16.08	22.13	15.08	19.14	75.64	103.56	100.96	99.6	92.65	90.49	106.04	123.66	110.31	68.5	63.57	70.46
ENSMUSG00000035984	Nme5	45.2842	0.67	0.13	1.03	8.94	6.11	12.96	20.97	38.79	23.11	94.19	78.66	53.41	33.03	31.1	27.72	9.19	15.46	8.08	2.17	2.01	1.35
ENSMUSG00000036023	Parp2	12.3752	3.54	2.02	2.65	5.64	6.44	8.62	50.45	14.96	36.19	32.13	33.69	38.48	27.1	34.77	30.37	20.09	17.56	16.84	26.32	37.99	38.1
ENSMUSG00000036073	Galt	14.4826	0.4	0.79	0.53	4	1.11	1.75	8.28	0.24	16.39	5.67	6.92	4.64	3.62	6.11	9.75	8.93	6.92	7.66	19.33	28.25	25.8
ENSMUSG00000036078	Sigmar1	15.3364	0.89	0.99	1.36	17.96	6	7.89	14.67	18.39	16.63	2.05	1.78	8.86	8.38	15.59	20.48	35.31	8.34	11.05	5.86	21.96	21.07
ENSMUSG00000036093	Arl5a	4.13739	4.71	2.73	4.06	14.47	11.39	16.75	9.81	23.18	14.59	5.2	8.35	6.11	7.72	8.82	5.94	9.26	9.49	12.86	26.61	21.03	32.54
ENSMUSG00000036106	Prr5	4.18162	1.65	0.94	2.09	10.31	3.84	7.94	1.54	9.17	8.86	0	0.9	0.07	0.33	0.29	0.94	1.02	0	0.23	1.57	3.22	11.19
ENSMUSG00000036208	Nepro	33.3803	0	0.29	0.42	0.09	0.34	0.33	6.53	10.51	6.66	9.71	5.8	7.02	2.32	2.5	7.33	3.76	1.86	1.64	0.92	1.02	1.56
ENSMUSG00000036223	Ska1	6.54434	3.13	5.54	5.99	5.44	5.28	6.3	40.44	17.08	38.42	21.89	41.56	29.66	26.28	12.03	29.11	16.92	14.1	18.07	22.64	14.51	24.35
ENSMUSG00000036299	BC031181	17.0601	5.59	4.02	5.04	86.9	71.97	86.3	90.47	88.01	71.45	123.96	112.28	130.27	158.17	96.27	112.74	162.48	228.88	270.75	241.34	195.01	158.5
ENSMUSG00000036315	Polr1h	480.348	0	0.46	0.23	21.14	13.11	15.05	105.71	95.87	129.86	234.22	235.59	246.85	186.29	128.91	147.07	138.09	196.71	216.47	116.22	109.24	71.28
ENSMUSG00000036376	Abt1	34.446	0.68	0.29	0.42	1.98	1.88	1.91	9.99	15.15	22.74	20.78	35.83	30.15	17.15	16.45	38.49	13.43	8.21	5.08	6.98	9.1	17.78
ENSMUSG00000036390	Gadd45a	7.80655	1.95	0.77	0.64	0.35	0.71	0.87	3.99	9.9	12.34	0.48	5.48	2.46	0.05	0.09	0	0.04	0.09	0.05	0.53	0.26	0.44
ENSMUSG00000036430	Tbcc	18.0822	6.51	2.72	5.12	9.77	11.31	6.57	78.47	76.92	104.09	26.03	32.79	23.08	9.79	16.48	23.52	13.16	10.64	6.72	16.22	24.05	49.89
ENSMUSG00000036550	Cnot1	5.3382	1.22	1.67	1.22	4.48	3.83	4.9	11.18	4.01	6.75	16.95	9.86	12.04	9	6.18	8.24	6.51	4.92	3.29	3.56	6.47	3.54
ENSMUSG00000036599	Chst12	18.6878	0.48	0.67	0.74	1.55	0.83	1.76	8.23	16.12	10.97	0.36	2.76	3.85	1.58	8.23	10.06	3.46	1.79	1.5	1.15	3.85	10.43
ENSMUSG00000036632	Alg5	63.1034	0.06	0.16	0.07	0.05	0.19	0.02	8.14	6.07	4.09	11.07	10.86	8.9	15.29	13.27	10.32	29.26	49.35	34.6	55.65	54.47	37.8
ENSMUSG00000036672	Cenpt	9.35707	3.1	3.87	2.86	2.23	2.62	0.82	40.95	21.92	29.11	13.87	4.97	9.46	9.55	12.6	12.79	12.11	7.86	10.35	15.02	15.67	39.08
ENSMUSG00000036707	Cab39	10.8466	1.96	2.87	2.21	2.26	3.47	3.79	33.46	14.61	28.29	58.84	32.61	45.3	31.98	34.49	53.36	21.6	13.51	13.2	13.43	14.57	27.87
ENSMUSG00000036748	Cuedc2	254.333	0	0.06	0	0.33	0	0.14	4.14	8.4	2.72	4.3	4.83	7.04	4.22	6.84	4.04	1.7	1	0.79	11.1	15.8	23.77
ENSMUSG00000036749	Pramel5	103.17	0	0.33	0.14	0.11	0	0.15	23.62	9.48	15.39	58.36	7.79	21.25	121.94	113.29	85.55	219.35	187.63	155.35	105.36	116.81	43.89
ENSMUSG00000036764	Dnajc12	#DIV/0!	0	0	0	0	0	0	15.41	8.51	12.57	6.49	1.5	1.74	2.4	2.65	2.17	2.65	2.69	1.77	1.12	1.91	0.63
ENSMUSG00000036769	Wdr44	42.9172	0.7	0.57	0.3	0.64	0.67	0.41	35.05	14.68	17.65	2.35	4.8	4.26	1.79	0.99	1.79	0.71	0.37	0.27	0.52	0.53	0.53
ENSMUSG00000036775	Decr2	25	0.63	0.31	0	0	0	0	11.91	3.67	7.92	4.14	3.8	1.89	3.06	3.69	5.14	13.91	5.56	6.19	12.97	10.03	25.08
ENSMUSG00000036850	Mrpl41	87.5432	0.16	0.93	1.34	11.13	13.5	18.76	88.92	86.18	37.63	98.41	82.86	86.47	59.77	44.75	47.41	78.8	139.33	114.93	196.26	138.36	104.35
ENSMUSG00000036860	Mrpl55	12.1017	2.8	1.39	1.22	58.58	41.58	41.71	18.14	21.57	25.76	110.72	57.67	116.58	201.84	161.43	157.32	227.73	272.26	234.9	247.27	235.28	146.16
ENSMUSG00000036916	Zfp280c	127.7	0.13	0.14	0.13	0.18	0	0.24	23.93	12.62	14.53	0.51	2.02	0.75	0	0	0.74	0.28	0.4	0.37	2.01	3.14	1.78
ENSMUSG00000036932	Aifm1	3.3864	4.75	4.31	4.32	2.97	5.18	2.65	18.01	9.01	18.29	4.59	7.37	0.43	2.39	2.1	6.94	3.94	1.95	1.84	5.39	6.83	22.7
ENSMUSG00000036955	Kifbp	4.45455	1.99	2.84	1.55	3.49	3.57	3.14	7.78	12.07	8.57	2.83	2.89	0.51	2.65	4.12	5.6	5.86	1.63	3.12	1.15	1.67	6.24
ENSMUSG00000037028	Pramel18	#DIV/0!	0	0	0	0.06	0	0	48.33	34.96	22.07	0.07	0	0	0	0.39	0.11	0.59	0.34	0	0	0.27	0
ENSMUSG00000037070	Rbmxl1	16.7855	0.99	0.89	1.15	0.93	0.92	1.35	14.41	22.06	14.39	18.49	25.16	12.28	46.38	70.2	86.05	50.18	26.19	25.57	39.28	62.16	78.93
ENSMUSG00000037071	Scd1	2165.75	0	0	0.04	0	0	0.02	36.58	22.95	27.1	10.47	14.17	9.13	6.28	7.83	10.92	9.23	8.32	6.21	15.29	31.14	16.4
ENSMUSG00000037085	Trmt12	3.68561	1.26	1.2	2.82	7.11	7.79	5.67	3.57	8.97	6.92	2.42	7.49	8.75	2.21	2.96	5.39	3	1.35	0.9	2.22	3.64	5.45
ENSMUSG00000037119	Fam91a1	3.23957	1.95	3.41	3.99	3.33	3.68	1.6	10.47	12.87	6.95	28.6	11.06	19.14	9.52	6.43	12.77	5.96	4.97	4.87	4.93	7.29	5.96
ENSMUSG00000037152	Ndufc1	9.495	0.94	0.3	0.76	2.22	1.31	1.08	5.09	7.06	6.84	99.62	62.49	78.41	130.91	99.83	84.97	109.58	186.22	190.9	407.75	213.63	205.7
ENSMUSG00000037214	Thap1	4.9572	3.8	5.33	3.72	17.16	16.37	18.19	16.21	26.17	21.32	19.62	21.85	17.12	11.67	17.74	21.32	11.1	9.14	7.92	5.42	6.3	5.81
ENSMUSG00000037275	Gemin5	8.34197	0.57	0.85	0.51	0.09	0.25	0.04	7.3	3.4	5.4	27.47	17.19	21.02	11.66	12.01	21.8	9.83	5.88	5.81	1.93	3.54	4.12
ENSMUSG00000037279	Ovol2	147.852	0	0.18	0.09	0.5	0.07	0.12	11.83	15.31	12.78	39.34	70.61	40.7	26.72	35.72	41.91	10.37	7.4	7.86	3.86	2.23	3.86
ENSMUSG00000037315	Jade3	155.947	0.05	0.13	0.01	0.03	0.12	0.02	11.49	5.96	12.18	5.25	1.6	3.62	2.29	1.02	1.69	1.87	0.83	0.8	4.98	5.09	3.82
ENSMUSG00000037349	Nudt22	23.6477	0.7	0.13	0.05	0.22	0	0	6.94	9.32	4.55	5.63	5.79	4.41	8.93	10.01	17.48	14.79	8.45	12.26	30.76	21.04	30.96
ENSMUSG00000037400	Atp11b	3.62061	2.11	0.96	1.49	1.65	2	1.91	5.25	5.62	5.64	4.16	4.96	2.96	1.83	1.85	4.96	2.08	0.7	0.6	2.69	2.71	2.36
ENSMUSG00000037406	Htra4	9.39339	1.6	0.69	1.04	10.59	4.76	9.62	11.67	8.38	11.23	0	0	1.59	0	0	0	0.26	0	0.04	0	0	0
ENSMUSG00000037415	Ranbp10	5.03652	0.76	1.36	1.44	1.21	1.4	0.86	6.51	7.2	4.22	5.26	4.34	3.82	1.94	2.25	6.17	1.01	0.65	0.77	1.22	1.26	0.99
ENSMUSG00000037434	Slc30a1	6.23829	1.23	2.3	1.38	0.93	0.67	2.03	14.17	6.64	9.82	0.97	0.33	0	1.57	0.24	1.55	2.35	1.93	1.08	1.87	3.32	14.45
ENSMUSG00000037451	Slc22a20	1581.75	0	0.04	0	0.05	0	0	19.17	29.41	14.69	8.34	9.12	7.64	6.92	5.63	2.73	5.05	3.82	5.81	1.39	1.18	0.78
ENSMUSG00000037455	Slc18b1	59.7887	0.3	0.12	0.29	1.1	0.87	1.57	18.45	14.64	9.36	5.32	7.5	3.44	3.11	2.22	2.73	2.65	0.2	0.49	0.77	0.64	0.76
ENSMUSG00000037487	Ubr5	11.5541	0.62	0.72	0.88	0.85	0.89	0.67	8.68	7.7	9.27	32.79	11.72	17.27	8.23	5.15	9.26	2.78	3.63	2.22	3.56	4.21	2.48
ENSMUSG00000037573	Tob1	46.6286	0.06	0.56	0.08	0.61	1.1	0.74	9.98	8.2	14.46	2.32	0.49	5.64	1.95	2.21	2.26	0.55	0.46	1.01	1.03	1.69	1.63
ENSMUSG00000037601	Nme1	6.66334	2.35	1.06	0.6	5.26	4.69	4.45	10.16	7.64	8.92	212.34	223.66	275.44	227.14	294.41	262.82	308.34	353.51	261.9	339.96	419.05	245.74
ENSMUSG00000037622	Wdtc1	9.23889	0.64	0.57	0.59	2.81	2.37	1.5	4.69	6.47	5.47	4.28	2.63	4.09	3.19	2.12	6.58	2.24	1.71	0.96	1.46	1.06	1.7
ENSMUSG00000037628	Cdkn3	315.343	0	0.03	0.32	1.62	0.56	0.43	33.73	37.61	39.03	5.03	5.79	6.28	5.42	6.3	3.92	7.06	12.85	11.95	30.25	26.97	20.39
ENSMUSG00000037636	Slc25a43	#DIV/0!	0	0	0	0.69	0	0	9	4.02	6.3	1.17	2.86	1.63	4.25	4.83	6.56	3.66	3.39	6.39	9.2	6.37	6.51
ENSMUSG00000037661	Gpr160	14.2833	1.16	1.25	0.52	0.58	0.98	1.33	11.21	18.66	11.98	9.79	13.27	12.12	4.79	3.44	4.07	5.65	5.82	3.72	8.8	10.91	6.51
ENSMUSG00000037740	Mrps26	3.99141	2.35	0.95	2.52	2.55	1.92	1.5	6.07	9.44	7.72	12.32	10.02	18.04	10.57	12.67	19.73	12.47	6.78	4.02	8.75	12.51	25.26
ENSMUSG00000037742	Eef1a1	36.3685	3.49	2.63	4.3	64.61	54.34	69.54	115.12	138.91	124.93	465.69	261.42	240.75	499.21	503.87	759.54	734.86	651.89	490.69	1022.66	1225.14	862.54
ENSMUSG00000037791	Phf12	4.11219	2.19	1.27	1.71	3.38	3.38	3.15	6.85	9	5.41	3.82	0.5	2.17	0.76	0.34	1.09	0.5	0.86	0.6	0.74	0.64	1.12
ENSMUSG00000037805	Rpl10a	67.1944	0.38	0.06	0.28	2.16	0.97	1.22	21.26	7.28	19.84	267.57	145.22	153.05	177.74	117.87	157.27	143.92	201.06	160.07	174.45	138.01	96.25
ENSMUSG00000037847	Nmrk1	16.7449	0.59	0.22	0.17	0.14	0.36	0.28	9.12	4.13	3.16	2.49	0.25	2.28	3.51	2.92	2.23	9.81	15.85	15.34	15.97	26.03	11.02
ENSMUSG00000037921	Ddx60	3.60526	1.14	2.34	1.08	0.63	1.55	2.27	9.03	3.82	3.59	7.88	6.83	1.82	1.12	1.35	2.15	0.32	0.06	0.2	0.01	0.02	0
ENSMUSG00000037935	Smarce1	3.68189	2.16	1.93	2.48	4.54	3.84	4.73	8.13	9.5	6.56	8.24	12.27	6.87	15.41	25.39	22.56	10.79	6.41	6.91	11.31	12.87	25.21
ENSMUSG00000038028	Tigar	60.4472	1.32	1.26	1.49	8.41	9.3	7.76	86	81.31	78.71	195.78	208.01	189.64	235.72	227.4	221.73	239.22	180.42	193.75	59.06	71.9	52.51
ENSMUSG00000038047	Haus6	5.74029	1.87	2.72	3.65	5.21	3.28	5.88	19.35	11.25	16.7	36.46	26.74	24.63	8.27	7.84	10.12	5.46	4.04	2.59	5.7	6.94	5.8
ENSMUSG00000038085	Cnbd2	10.5	0.27	0.6	0.57	2.66	2.22	3.22	5.04	2.45	7.63	8.15	4.98	2.75	2.84	5.9	6.02	3.38	6.36	4.69	1.22	0.3	0.78
ENSMUSG00000038095	Sbno1	11.9948	0.26	0.91	0.76	0.44	0.28	0.26	11.09	4.56	7.5	7.16	5.59	7.74	2.69	2.87	3.62	1.76	1.59	1.73	1.59	1.52	2.08
ENSMUSG00000038235	F11r	55.8936	0.13	0.34	0	0.76	0	0.26	11.48	1.67	13.12	49.78	54.8	47.43	93.83	108.17	131.37	80.31	26.73	33.89	45.71	89.55	185.1
ENSMUSG00000038279	Nop2	155.556	0	0.16	0.11	0.66	0.11	0.25	19.1	6.68	16.22	36.96	11.97	16.58	11.58	15.44	42.09	13	7.35	8.24	6.42	10.66	31.94
ENSMUSG00000038335	Tsr1	16.7778	0.82	0.43	0.82	0.52	0.8	1.24	16.2	5.93	12.6	34.87	30.13	33.54	9.74	14.81	23.91	6.96	9.72	8.94	7.59	11.74	16.61
ENSMUSG00000038374	Rbm8a	31.313	5.5	3	4.47	28.91	20.96	25.38	132.59	143.66	129.88	178.64	200.65	214.17	304.22	265.63	237.68	276.26	343.61	277	269.62	248.7	215.6
ENSMUSG00000038422	Hdhd3	#DIV/0!	0	0	0	0	0.4	0.25	4.57	15.87	8.29	0	0.07	0	0.07	0	0.3	0.34	0.42	0.26	7.33	4.57	7.63
ENSMUSG00000038462	Uqcrfs1	7.84709	6.33	3.71	4.74	7.12	10.98	9.73	33.84	42.13	40.01	137.96	102.74	137.51	195.1	170.76	164.86	232.44	236.22	292.54	418.91	479.28	412.06
ENSMUSG00000038496	Slc19a3	231.887	0.23	0.3	0.27	0.37	0	0.47	86.89	38.92	59.7	25.55	8.07	9.11	6.4	6.47	4.21	3.89	0.11	1.22	0.63	0.33	2.08
ENSMUSG00000038533	Cbfa2t2	5.44548	1.04	2.61	0.66	3.29	3.49	2.94	9.82	5.12	8.53	4.18	2.53	4.55	2.18	2.84	5.98	1.79	0.9	1.12	1.14	1.71	2.34
ENSMUSG00000038543	BC028528	#DIV/0!	0	0	0	0.06	0.06	0	105.59	50.65	53.34	64.76	47.47	142.04	79.23	61.9	71.72	60.67	84.06	75.27	38	44.17	10.04
ENSMUSG00000038569	Rad9b	10.8811	0.6	0.38	0.45	0.77	0.33	0.9	6.26	4.72	4.58	2.19	2.33	2.53	1.06	1.63	0.48	1.11	0.7	2.24	2	1.75	0.88
ENSMUSG00000038605	Samd10	13.6797	0.52	1.42	0.87	16.22	14.79	16.56	12.02	17.04	9.38	0	0	0	0	1.34	0.03	0.1	0.27	0.04	3.21	1.83	4.51
ENSMUSG00000038612	Mcl1	207.25	0.1	0.04	0.06	0.28	0.11	0.07	18.38	12.24	10.83	103.49	56.3	85.81	34.95	23	52.95	15	12.32	16.79	17.78	18.35	22.29
ENSMUSG00000038642	Ctss	#DIV/0!	0	0	0	0	0	0	2.84	11.39	3.37	0	1.87	0	0.6	0	0	0	0	0	0	0	0
ENSMUSG00000038671	Arfrp1	120.564	0.18	0.09	0.12	2.47	1.61	1.42	15.94	21.73	9.35	20.21	17.86	32.93	18.89	27.64	24.97	15.4	12.5	11.7	13.74	16.91	16.41
ENSMUSG00000038690	Atp5j2	11.1325	1.89	1.19	1.9	27.06	23.25	20.18	19.86	19.25	16.33	46.22	33.06	37.61	42.84	30.4	27.63	36.7	64.03	58.17	138.59	104.07	80.56
ENSMUSG00000038722	Bud31	72.2659	1.66	2.06	2.11	43.26	30.05	52.92	136.63	152.01	132.67	294.52	353.3	292.31	178.37	113.57	111.4	183.87	306.05	256.26	204.81	174.19	107.06
ENSMUSG00000038754	Elovl3	49.1961	0.43	0.08	0	0	0	0	7.77	7.12	10.2	19.99	8.14	6.2	0.88	1.22	9.37	1.23	1.44	0.76	0	0.98	0
ENSMUSG00000038803	Ost4	80.3403	3.47	1.78	2.42	34.31	42.07	30.2	210.7	273.72	131.79	412.96	420.75	459.22	297.39	258.85	259.46	271.73	441.82	411.58	295.67	267.21	162.01
ENSMUSG00000038900	Rpl12	68.36	0.23	0	0.02	0.17	0.61	0.38	6.22	5.21	5.66	101.76	56.34	54.54	90.16	74.06	106.67	85.41	111.87	107.98	141.6	114.17	90.87
ENSMUSG00000038965	Ube2l3	9.04227	2.93	2.84	2.51	3.5	2.27	4.42	33.05	24.92	16.9	176.78	159.89	170.33	155.04	119.86	108.78	120.24	183.86	170.93	157.29	122.63	85.61
ENSMUSG00000038975	Rabggtb	3.27397	7.01	3.15	3.71	2.42	2.01	1.93	17.5	18.2	9.71	90.69	95.38	99.18	98.77	90.96	75.7	108.67	134.97	167.15	80.94	105.93	66.91
ENSMUSG00000039001	Rps21	11.0454	3.2	6.52	5.04	6.26	7.74	2.1	51.06	53.24	58.73	331.15	253.66	215.45	297.23	177.22	238.54	179.95	250.78	295.86	279.88	160.25	163.63
ENSMUSG00000039033	Tasp1	4.05474	2.69	1.71	1.08	3.71	3.63	2.79	7.59	8.31	6.32	22.09	17.78	26.54	12.41	12.62	14.34	6.09	5.29	6.88	2.84	4.01	3.9
ENSMUSG00000039068	Zzz3	3.6747	1.84	2.05	1.92	4.46	2.82	2.78	7.96	6.62	6.77	19.6	12.6	12.34	7.67	6.64	12.98	3.73	2.22	4.54	2.21	2.8	4.54
ENSMUSG00000039130	Zc3hc1	167.189	0.06	0.1	0.21	0.03	0	0.08	20.49	18.18	23.19	21.61	22.92	15.81	49.34	48.53	57.27	50.07	22.3	25.59	10.04	13.39	20.62
ENSMUSG00000039183	Nubp2	18.2978	1.58	1.96	4.52	29.15	19.96	25.73	44.25	51.33	51.9	56.74	97.77	117.25	87.52	145.37	159.78	151.94	92.59	72.23	93.86	194.8	160.55
ENSMUSG00000039195	Bbln	12.7338	0.73	0.2	0.61	1.27	2.53	2.33	4.13	8.53	6.95	9.31	6.54	11.39	13.51	12.64	15.87	17.14	20.74	21.2	20.39	29.43	19.77
ENSMUSG00000039200	Atf7ip2	35.6857	0.52	0.37	0.86	5.56	2.7	5.16	24.26	18.97	19.22	12.75	19.29	23.31	5.52	4.49	3.51	2.64	1.35	3.23	1.96	1.48	1.43
ENSMUSG00000039224	D1Pas1	#DIV/0!	0	0	0	0	0	0.19	8.95	4.2	9.56	2.33	8.78	11.11	0.77	2.55	1.25	0.42	0.86	0.28	0.51	0.48	0.39
ENSMUSG00000039231	Suv39h1	467.8	0	0.01	0.04	0.05	0.01	0	7.72	7.14	8.53	3.05	2.09	4.07	3.03	3.47	5.63	2.67	2.41	2.02	3.09	3.61	5.1
ENSMUSG00000039275	Foxk2	3.41297	5.78	3.24	3.62	2.25	5.8	3.14	9.36	23.51	10.27	0.72	0.27	2.15	0.61	1.31	1.05	0.06	0.56	0.08	0.38	0.51	1.49
ENSMUSG00000039316	Rftn1	3.98094	2.37	1.67	1.73	1.65	1.48	1.55	5.98	6.84	10.15	0	0	0	2.05	0.12	0.04	0	0.18	0.65	0.17	0.63	0.33
ENSMUSG00000039328	Rnf122	5.14626	0.63	1.46	0.85	7.33	5.3	7.12	4	4.73	6.4	2.56	3.65	1.61	1.68	0.82	2.5	0.68	0.02	0.2	0.03	0.16	0.17
ENSMUSG00000039356	Exosc2	10.1826	0.36	1.2	3.04	2.85	0.95	2.15	9.76	19.52	17.56	10.62	11.98	19.15	17.05	31.91	35.67	20.4	10.6	11.75	21.07	20.38	49.53
ENSMUSG00000039382	Wdr45	240.032	0.11	0.11	0.09	0.66	0.24	0.31	36.49	18.62	19.3	90.36	71.21	35.69	170.43	194.94	168.49	214.37	92.15	118.69	40.32	43.53	31.94
ENSMUSG00000039546	Ajap1	1059	0	0.02	0	0	0	0	6.41	7.81	6.96	0.99	0	0	0.24	0.55	0.22	0	0.27	0.09	0	0	0
ENSMUSG00000039585	Myo9a	5.00743	1.39	1.61	2.38	1.89	1.21	1.03	8.68	12.17	6.09	13.61	11.04	5.7	3.41	2.94	3.75	1.02	1.61	1.34	0.82	1.33	0.58
ENSMUSG00000039671	Zmynd8	7.09859	0.79	1.13	1.63	1.39	1.52	1.83	8.82	8.32	8.06	3.18	2.43	4.1	1.58	2.22	2.59	1.46	1.12	1.52	2.56	3.17	2.59
ENSMUSG00000039676	Capsl	106.876	0.89	0.32	0	1.94	0.41	0	45.25	41.86	42.21	0.8	4.29	0	0	1.18	0.35	0.41	1.29	1.5	15.3	9.1	5.57
ENSMUSG00000039680	Mrps6	17.3182	1.24	0.74	1.76	7.99	4.5	6.15	15.64	31.8	17.33	42.06	55.03	47.6	41.7	24.77	34.65	41.7	53.98	52.55	35.78	42.66	37.98
ENSMUSG00000039826	Trub2	1591	0	0.01	0	0.08	0	0.04	6.04	6.16	3.71	2.19	5.11	3.29	1.13	0.88	6.12	1.01	1.23	1.11	1.89	2.09	3.85
ENSMUSG00000039873	Neurl2	#DIV/0!	0	0	0	0	0	0	3.59	7.97	9.02	5.42	25.69	25.46	7.1	8.16	20.68	1.7	4.34	1.84	2.05	1.29	1.46
ENSMUSG00000039886	Tmem120a	38.2943	0.73	1.05	0.87	6.07	5.57	3.64	25.35	33.53	42.6	38.15	25.35	39.97	76.17	94.63	105.84	124.21	32.16	40.15	33.48	54.79	84.12
ENSMUSG00000039887	Alg14	3.86144	3.45	3.44	5.09	2.62	4.13	2.45	14.44	22.81	9.01	23.92	22.53	21.27	22.71	19.96	31.15	33.74	37.96	33.16	22.07	16.71	14.6
ENSMUSG00000039901	Armh3	4.20361	3.01	2.85	1.9	3.95	1.72	4.01	21.32	6.04	5.26	5.4	3.83	7.51	1.75	3.55	2.93	0.64	0.56	1.17	0.75	0.98	2.06
ENSMUSG00000039936	Pik3cd	6.94458	1.29	1.11	1.75	6.72	7.75	5.31	8.86	11.4	8.56	0.51	0.11	1.64	0.61	0.01	0.55	0.11	0.22	0.33	0.42	0.41	0.89
ENSMUSG00000039983	Ccdc32	21.7009	0.86	0.2	0.11	0.04	0	0.12	12.37	4.61	8.41	11.38	6.62	5.71	5.07	4.24	5.05	2.34	2.32	4.89	8.72	12.05	11.09
ENSMUSG00000040048	Ndufb10	47.5941	0.4	0.68	0.62	4.17	5.22	2.93	19.7	41.89	19.32	59.9	87.89	91.45	103.78	127.46	129.65	120.48	189.47	183.56	342.12	284.87	223.5
ENSMUSG00000040128	Pnrc1	14.8172	2.71	1.51	3.11	34.44	33.1	23.41	35.63	29.54	43.44	0.99	5.1	3.14	0.52	0.84	0	0	0	0	0.48	0.99	1.08
ENSMUSG00000040231	Syngr4	14.0974	1.26	0.38	0.31	12.32	15.11	15.2	9.76	6.09	11.64	0	0	0	0.73	0	0	0.47	0.49	2.13	8.36	7.47	3.57
ENSMUSG00000040321	Zfp770	3.08345	3.18	1.61	2.52	3.89	3.54	4.18	5.99	10.33	6.22	2.52	6.89	4.58	1.4	0.97	1.67	1.21	1.02	1.03	0.28	0.58	0.16
ENSMUSG00000040413	Timd2	977.857	0	0	1.68	4.58	1.11	0.64	918.36	434.48	289.96	4898.99	4470.13	5135.34	8411.36	8978.62	3906.58	8083.61	12033.5	10375.8	1172.92	2090.78	504.44
ENSMUSG00000040414	Slc25a28	1855.5	0	0	0.02	0	0.02	0.02	10.49	17.85	8.77	5.48	4.59	7.76	1.44	1.22	0.83	0.25	0.67	0.09	0.95	0.53	1.08
ENSMUSG00000040446	Rprd1a	16.179	1.51	2.35	1.28	10.17	7.67	9.53	34.6	17.47	31.09	34.09	44.04	40.12	21.7	14.23	17.48	10.03	7.13	6.62	4.01	3.91	3.29
ENSMUSG00000040459	Arglu1	8.67816	1.37	0.77	1.34	1.53	1.65	1.49	11.76	11.32	7.12	7.26	7.17	9.28	11.14	9.31	8.45	2.74	4.67	3.29	10.59	6.63	4.74
ENSMUSG00000040564	Apoc1	#DIV/0!	0	0	0	0	0.11	0	6.72	10.24	2.63	12.22	10.12	10.98	20.22	14.57	21.88	31.98	50.14	44.17	252.32	142.95	186.19
ENSMUSG00000040650	Cyp2b23	45.2647	0	0.34	0.34	4.15	3.97	10.09	1.14	21.68	7.96	0	0	0	0	0	0	0	0	0	1.93	2.85	2.41
ENSMUSG00000040693	Slco4c1	10.9039	1.46	0.55	0.28	0.37	0.27	0.57	16.92	2.84	5.21	22.18	18.76	12.32	25.92	20.76	29.08	10.79	7.78	5.23	2.04	2.81	3.23
ENSMUSG00000040706	Agmat	#DIV/0!	0	0	0	0	0	0	24.63	18.07	16.48	5.32	5.42	13.01	10.05	9.87	9.41	9.94	9.49	5.18	2.44	1.43	1.33
ENSMUSG00000040726	Hesx1	#DIV/0!	0	0	0	0.21	0	0.27	37.14	38.41	26.87	3.72	12.88	2.11	1.9	4.76	14.36	0.94	2.74	2.06	6.25	1.79	1.06
ENSMUSG00000040746	Rnf167	5.46154	2.64	4.92	2.32	6.05	5.25	3.91	10.02	24.84	19.1	12.52	10.04	6.74	28.24	32.33	32.06	44.38	23.89	19.55	21.08	24.58	39.89
ENSMUSG00000040751	Lat2	#DIV/0!	0	0	0	0	0	0	10.66	8.81	6.69	3.47	3.11	5.73	1.39	3.68	3.76	1.26	0.71	0.75	0	0.32	0.12
ENSMUSG00000040767	Snrnp25	136.673	2.16	0.8	1.63	10.5	12.65	7.51	217.29	223.91	186.13	220.56	251.92	339.46	124.92	189.11	149.91	158.05	171.03	150.86	169.89	216.41	113.13
ENSMUSG00000040794	C1qtnf4	116.952	0.16	0	0.05	0	0	0.13	6.87	9.08	8.61	5.5	6.15	11.64	3.46	6.6	10.33	7	3.16	4.96	2.94	5.74	5.6
ENSMUSG00000040822	1700123O20Rik	79.25	0.07	0.08	0.29	0.09	0	0.44	19.43	5.09	10.35	36.75	34.13	34.58	24.46	30.95	29.66	57.39	78.67	67.48	85.3	91.32	51.38
ENSMUSG00000040824	Snrpd2	66.2477	0.19	0.37	0.53	4.04	2.36	2.6	27.69	24.44	20.08	128.39	127.81	120.49	132.23	99.76	102.04	91.35	128.21	127.81	150.81	105.47	87.03
ENSMUSG00000040836	Gpr161	373.2	0	0	0.05	0	0	0.01	7.9	6.41	4.35	14.43	6.24	17.29	5.87	3.96	7.75	5.01	3.93	3.62	1.11	1.73	1.88
ENSMUSG00000040842	Szrd1	14.0185	0.76	0.39	0.47	20.87	13.57	24.24	6.62	8.07	8.02	18.5	13.55	28.74	33	45.42	50.74	42.33	26.27	22.08	32.22	32.92	41.66
ENSMUSG00000040952	Rps19	247.5	0.09	0.06	0.11	0.24	0.07	0.36	22.65	16.56	25.14	243.26	189.04	195.1	270.92	177.08	247.94	200.96	237.79	302.04	170.46	129.15	118.15
ENSMUSG00000040963	Asgr2	4.01024	2.18	1.49	2.19	21.78	17.22	18.09	5.41	11.17	6.92	0	0	0	0.46	1.53	0.84	0.7	0.36	0.4	0.5	1.91	1.98
ENSMUSG00000041199	Rpusd1	8.00465	1.2	0.67	0.28	2.12	0.52	0.56	2.25	5.3	9.66	2.56	5.72	0.07	3.12	7.3	4.26	5.63	0.58	2.25	1.54	2.89	10.88
ENSMUSG00000041215	Yeats2	55.7187	0.07	0.05	0.2	0.35	0.28	0.29	5.04	9.16	3.63	14.33	9.48	18.02	5.97	2.27	5.98	0.96	1.2	0.51	1.56	1.94	1.53
ENSMUSG00000041220	Elovl6	547.6	0.01	0.02	0.02	0.03	0	0.22	13.94	4.37	9.07	26.87	29.64	21.71	30.45	36.39	35.15	33.18	20.67	23.15	29.98	29.06	33.53
ENSMUSG00000041264	Uspl1	28.3417	0.21	0.56	0.43	0.73	0.5	0.21	12.85	8.08	13.08	5.12	7.26	4.52	1.98	1.69	2.59	2.08	1.93	1.51	3	2.51	3.35
ENSMUSG00000041287	Sox15	20.9764	1.71	1.58	3.5	7.62	9.56	3.36	65.98	38.52	37.93	644.95	688.13	888	1105.89	810.32	834.33	515.46	245.29	332.39	35.13	50.43	40.99
ENSMUSG00000041323	Ak7	12.3307	0.43	0.29	0.55	0.48	0.28	0.36	8.29	2.84	4.53	11.2	7.66	10.11	36.23	27.6	23.97	36.52	17.15	31.8	12.62	8.74	5.56
ENSMUSG00000041346	Wrap53	643.714	0.07	0	0	0.17	0.49	0.04	22.04	4.6	18.42	12.72	7.85	15.59	12.03	18.53	13.72	11.81	5.33	9.52	5.55	8.83	10.86
ENSMUSG00000041353	Tmem29	23.5465	0.75	0.53	1.3	25.04	17.05	19.72	20.68	23.54	16.53	15.14	11.35	14.71	10.41	9.39	7.28	8.02	7.17	8.66	6.07	7.09	4.05
ENSMUSG00000041406	BC055324	9.28507	0.17	1.42	0.62	3.6	2.78	2.27	3.78	13.25	3.49	18.72	8.49	18.67	17.61	16.68	28.52	19.73	9.23	6.87	6.34	9.39	10.53
ENSMUSG00000041453	Rpl21	22.2436	0.47	0.11	0.2	0.54	1.94	0.65	7.55	3.27	6.53	40.02	5.21	7.67	19.47	6.09	8.56	43.08	5.61	5.46	18.51	4.95	6.31
ENSMUSG00000041483	Zfp281	41.7628	0.74	0.84	0.57	4.06	2.35	4.01	37.33	22.74	29.72	8.21	14.64	11.1	8.2	6.96	7.18	12.68	7.79	8.53	4.65	4.51	3.2
ENSMUSG00000041570	Camsap2	4.14807	2.85	2.9	3.57	6.16	5.81	5.14	15.83	12.1	10.73	4.67	2.93	3.44	1.03	1.93	1.39	0.46	1.05	0.66	2.51	3.07	1.83
ENSMUSG00000041583	Obox6	3311.65	0	0	0.75	0.59	0.23	0.19	1044.92	753.2	685.62	2453.45	2492.52	2263.54	1877.98	1574.96	1518.44	839.65	404.76	417.75	2.23	2.18	0.64
ENSMUSG00000041700	Lhfpl1	7.21477	1.14	1.15	0.69	12.83	12.07	6.75	5.26	11.09	5.15	0	3.26	3.25	0	0	0	0	0	0	0	0.53	0.08
ENSMUSG00000041722	Khdc1c	5.68356	5.15	2.67	2.64	10.29	8.17	9.52	24	17.89	17.56	11.73	12.39	8.87	5.2	2.48	3.8	1.37	3.01	3.29	5.81	1.66	1.72
ENSMUSG00000041815	Poldip3	38.8889	0.11	0.13	0.3	1.17	0.79	0.27	9.76	5.53	5.71	6.9	3.6	7.14	3.18	4.61	7.32	4.8	3.15	3.1	5.36	7.83	10.99
ENSMUSG00000041840	Haus1	6.91061	1.45	1.32	0.81	9.54	7.89	10.59	7.67	11.09	5.98	7.48	6.92	4.96	13.5	14.06	8.96	16.8	25.52	20.11	37.06	30.86	22.13
ENSMUSG00000041846	Ppp4r3a	8.82081	0.46	0.45	0.82	0.61	0.41	0.17	7.29	3.26	4.71	8.87	8.5	6.36	2.36	1.55	3.99	1.08	1.01	0.9	2.24	1.92	1.82
ENSMUSG00000041879	Ipo9	15.9098	0.21	0.42	0.59	1.09	1.02	0.78	6.09	8.18	5.14	4.03	2.27	3.23	2.02	2.02	2.78	2.04	1.63	1.01	2.91	4.22	6.02
ENSMUSG00000041881	Ndufa7	38.8323	0.65	0.25	0.65	7.46	7.03	6.09	22.37	20.07	17.75	59.51	63.46	63.98	76.13	76.11	67.11	129.79	212.13	211.9	327.02	288.51	225.68
ENSMUSG00000041920	Slc16a6	390.214	0.03	0.08	0.03	0	0	0	22.06	12.19	20.38	11.11	3.36	9.68	6.44	6.56	8.77	8.35	5.12	2.73	0.73	1.63	2.82
ENSMUSG00000041997	Tlk1	4.17391	2.42	3.04	3.28	5.16	3.84	3.87	17.69	8.58	10.21	7.77	5.3	4.15	3.97	3.57	4.1	2.1	2.54	1.56	2.02	3.82	2.38
ENSMUSG00000042063	Zfp386	114.172	0.07	0.06	0.16	0.46	0.1	0.07	12.45	9.59	11.07	3.71	1.51	2.99	2.43	2.49	3.65	7.31	3.13	5.4	4.76	2.9	2.01
ENSMUSG00000042106	Inka1	75.8333	0.42	0.07	0.05	0	0	0	14.25	12.57	14.13	137.35	55.28	138.2	7.49	18.89	14.15	3.4	0.78	3.46	0.87	2.54	1.41
ENSMUSG00000042138	Msantd2	4.80638	2.32	1.12	0.95	1.03	0.79	1.36	7.6	7.68	5.82	33.43	31.09	24.01	6.95	5.22	11.72	4.95	4.49	4.6	2.02	2.01	3.9
ENSMUSG00000042207	Kdm5b	54.2542	0.12	0.3	0.17	0.34	0.32	0.4	13.01	11.08	7.92	13.59	9.34	11.53	4.91	3.65	8.15	3.5	2.28	1.94	1.54	3.08	3.25
ENSMUSG00000042305	Tmem183a	4.08105	3.17	2.37	2.48	12.27	7.01	16.83	14.09	8.29	10.35	6.59	11.08	7.69	19.04	29.49	27.85	31.23	14.69	12.79	32.15	39.45	47.07
ENSMUSG00000042359	Osbpl6	49.913	0.31	0.13	0.02	0.17	0.05	0.08	8.14	8.51	6.31	5.64	2.06	2.85	7.15	5.6	6.19	4.9	3.5	3.56	0.21	0.1	0.28
ENSMUSG00000042414	Prdm14	21.6163	0.14	0.18	0.54	0	0.03	0	6.69	7.4	4.5	15.55	8.69	12.48	0.53	0	3.05	1.59	1.37	1.07	2.15	1.35	1.79
ENSMUSG00000042506	Usp22	9.30804	1.28	1.67	1.53	1.88	0.18	0.43	17.21	16.14	8.35	49.57	28.35	41.94	28.76	40.04	25.98	27.08	17.3	14.25	16.98	19.72	15.94
ENSMUSG00000042515	Pwwp3b	#DIV/0!	0	0	0	0	0	0	3.88	9.58	3.27	0.86	0	1.19	0	0.03	0.39	0.11	0.08	0	1.16	0.65	0.67
ENSMUSG00000042590	Ipo11	10.4017	1.44	1.16	0.91	0.75	0.21	0.87	16.36	12.41	7.74	23.07	19.35	18.25	15.25	24.13	27.41	15.69	6.99	7.54	6.3	8.15	7.55
ENSMUSG00000042642	Flad1	11.7606	0.33	0.63	0.46	9.11	5.85	6.32	7.06	2.58	7.06	1.51	0.62	2.84	1.54	4.62	4.89	10.47	4.6	4	9.52	15.06	24.76
ENSMUSG00000042660	Wdr55	4.10694	2.22	3.98	6.05	4.43	3.5	3.7	15.53	13.85	20.93	11.35	34.09	32.42	7.3	8.05	12.99	12.62	3.82	5.61	7.83	12.27	26.21
ENSMUSG00000042684	Npl	2203.25	0	0	0.04	0.03	0.08	0.2	27.24	29.05	31.84	93.27	92.8	87.09	55.16	56.02	116.1	46.68	40.66	44.7	50.5	46.94	32.45
ENSMUSG00000042729	Wdr74	45.2857	0.56	0.36	0.34	1.83	1.85	4.05	12.72	25.86	18.48	65.77	113.27	89.03	78.79	147.16	204.52	83.96	33.11	35.44	36.04	41.81	89.1
ENSMUSG00000042737	Dpm3	13	1.22	1.48	0.27	0.38	1.36	0.46	11.99	17.85	8.77	8.55	7.31	20.49	23.12	21.75	15.21	31.45	46.44	46.2	92.45	63.11	63.27
ENSMUSG00000042745	Id1	13.7631	0.79	0.78	0.92	0.68	0	0.15	14.4	3.54	16.33	1.47	3.68	1.25	1.18	1.18	1.13	0.14	0.63	0.08	1.23	1	1.74
ENSMUSG00000042750	Bex2	#DIV/0!	0	0	0	0	0	0	8.93	0	7.96	0	0	0	0.4	0	2.64	0.17	0.99	0	1.58	2.31	1.55
ENSMUSG00000042797	Aqp11	2278	0	0.01	0	0.09	0.07	0.11	9.45	6.78	6.55	7.76	7.35	7.3	2.02	1.41	3.91	0.79	0.92	1	1.61	1.22	1.54
ENSMUSG00000042814	Mcts2	2062.6	0	0.08	0.07	0.48	0.26	0.47	102.53	137.75	69.11	50.04	63.6	59.36	64.5	51.68	60.22	63.55	91.27	97.3	52.46	65.79	30.86
ENSMUSG00000042821	Snai1	7.29162	1.64	3.3	3.29	3.94	3.29	4.61	14.16	24.29	21.56	13.78	4.08	2.11	0.39	0.74	6.85	0.68	0	0.44	0.93	1.71	3.5
ENSMUSG00000043008	Klhl6	35.383	0.22	0.46	0.26	0.17	0.06	0.59	10.28	12.22	10.76	1.38	0.74	0.86	0.07	0	0.41	0.36	0.03	0.34	0.49	0.12	0.06
ENSMUSG00000043131	Mob1a	7.27917	4.23	2.91	2.03	9.21	6.41	8.14	25.81	22.34	18.6	15.11	9.09	8.74	10.98	7.08	14.66	4.9	3.48	4.11	5.88	6	6.32
ENSMUSG00000043183	Simc1	62.2	0.19	0.2	0.11	0	0.62	0.21	15.6	7.6	7.9	3.4	1.6	2.44	1.86	1.85	2.38	1.01	0.79	1.94	0.5	1.01	0.25
ENSMUSG00000043323	Fbrsl1	4.12546	1.98	2.71	3.44	3.06	2.9	0.92	13.5	8.58	11.46	6.34	2.01	1.24	1.88	0.94	5.26	1.47	0.42	0.45	1.11	1.99	1.5
ENSMUSG00000043424	Eif3j2	4.89087	2.83	1.01	4.59	3.2	3	4.04	13.85	13.79	13.59	27.7	25.92	22.26	14.49	16	16.17	15.91	11.06	6.98	16.29	12.51	14.87
ENSMUSG00000043445	Pgp	28.5195	0.8	0.44	0.3	1.42	1.04	1.28	12.54	13.96	17.42	20.51	49.37	27.76	20.46	27.05	45.12	28.6	16.3	10.68	17.83	39.17	42.31
ENSMUSG00000043535	Setx	4.07006	3.95	4.49	4.12	3.7	3.78	3.26	28.13	7.52	15.47	18.35	10.78	16.39	2.8	2.36	6.1	2.78	2.74	2.59	5.05	6.95	4.58
ENSMUSG00000043631	Ecm2	#DIV/0!	0	0	0	0	0	0	6.28	6.75	4.24	0.55	0	0.72	0.37	0.1	0.04	0.33	0.03	0	0	0	0
ENSMUSG00000043716	Rpl7	227.813	0.42	0.28	0.42	4.98	3.91	8.16	92.51	104.5	58.14	693.81	455.43	477.33	644.2	469.5	425.15	655.21	981.87	765.2	536.72	466.2	275.5
ENSMUSG00000043924	Ncmap	28.7838	0.16	0.27	0.31	0	0	0	4.59	9.52	7.19	1.15	4.89	1.24	0.53	1.26	5.76	0.99	0.55	1.48	0.03	0.31	0.66
ENSMUSG00000043998	Mgat2	97.7089	0.05	0.43	0.31	0.57	0.72	0.26	25.03	30.8	21.36	20.21	12.42	31.64	15.14	12.99	32.21	21.03	6.51	6.59	15.98	16.55	57.6
ENSMUSG00000044147	Arf6	7.7808	3.38	3.88	5.24	8.78	10.93	5.54	23.7	37.51	36.05	28.76	22.22	20.01	20.99	19.05	57.3	10.29	7.11	8.05	15.24	14.23	54.63
ENSMUSG00000044150	Bclaf3	59.6505	0.76	0.08	0.19	0	0.35	0	23.29	16.51	21.64	6.38	4.85	3.3	4.25	5.46	7.75	4.65	4.28	3.83	7.83	8.24	6.61
ENSMUSG00000044155	Lsm8	5.76812	3.59	1.71	2.29	4.66	4.09	3.66	18.83	14.79	10.16	46.95	45.49	46.58	56.4	51.99	46.13	57.08	62.46	83.43	52.12	49.45	36.21
ENSMUSG00000044201	Cdc25c	483.483	0.09	0.09	0.11	0.87	1.08	1.07	45.25	52.58	42.38	25.77	33.64	36.95	7.53	11.07	13.52	8.32	5.08	7.01	5.39	7.28	8.53
ENSMUSG00000044352	Sowaha	513.333	0	0	0.03	0.05	0	0	4.42	8.07	2.91	0.26	0.27	0.5	0.02	0	0	0.04	0.07	0	0.02	0	0
ENSMUSG00000044475	Ascc1	9.32921	1.57	1.55	0.92	7.7	9.93	11.51	10.62	14.86	12.21	26.72	14.2	28.83	15.18	17.39	12.3	9.38	8.95	7.09	11.19	12.7	14.04
ENSMUSG00000044533	Rps2	4.47995	6.98	0.58	1.17	3.54	2.44	1.95	5.84	11.14	22.13	57.22	66.29	119.76	149	164.39	151.91	152.09	86.08	83.24	118.06	142.58	225.3
ENSMUSG00000044600	Smim7	34.146	1.03	1.13	1.06	20.67	14.99	19.15	37.99	32.8	39.16	50.56	59.86	45.89	56.65	44.72	40	59.15	50.05	52.54	46.09	35.92	37.32
ENSMUSG00000044636	Csrnp2	8.11675	1.94	1.69	2.28	17.51	19.9	19.76	18.36	15.38	14.23	6.38	5.49	8.04	2.19	1.93	3.98	1.58	1.02	1.02	0.43	0.53	0.23
ENSMUSG00000044703	Phf11a	#DIV/0!	0	0	0	0	0	0.25	23.24	28.48	25.57	0.21	1.65	5.64	3.64	1.36	0.79	2.26	11.73	6.43	2.06	1.99	1.95
ENSMUSG00000044707	Ccnjl	2788.67	0	0.03	0	0	0.23	0	40.77	21.79	21.1	0.1	0	0	0	1.15	0	0	0	0	0.49	0.36	0.39
ENSMUSG00000044715	Gskip	13.3735	1.14	0.73	1.37	1.44	2.24	1.05	16.61	18	8.72	19.62	22.34	39.25	28.63	28.19	19.02	21.27	16.58	26.41	26.69	23.95	19.27
ENSMUSG00000044730	9930104L06Rik	31.2277	0.43	0.2	0.38	0.81	0.14	0.96	15.89	8.78	6.87	3.93	5.64	10.86	2.1	1.62	2.29	1.84	2.26	2.35	2.76	2.69	1.99
ENSMUSG00000044894	Uqcrq	22.0292	3.79	1.85	3.26	7.59	8.13	7.43	61.74	79.56	54.76	281.25	301.8	286.65	233.54	186.88	175.53	206.31	278.69	311.39	451.27	337.27	326.48
ENSMUSG00000044934	Zfp367	69.0637	0.17	0.97	0.43	0.71	0.37	0.48	33.01	43.06	32.36	33.76	23.03	54.25	12.69	13.6	8.29	6.15	8.67	6.27	6.25	6.29	2.19
ENSMUSG00000044949	Ubtd2	285.452	0.07	0.52	0.25	1.64	0.23	2.18	67.7	94.96	77.12	74.1	150.74	131.84	25.32	33.96	64.43	26.31	10.22	6.14	5.72	6.02	12.75
ENSMUSG00000045010	Gm4779	29.6176	0.18	0.45	0.05	0.67	1.26	0	4.28	5.5	10.36	0.64	1.33	0	1.39	2.28	10.09	3.06	3.79	1.92	3.3	3.69	11.77
ENSMUSG00000045180	Shroom2	3.75	2.75	1.11	2.46	5.6	5.97	4.15	12.56	3.41	7.73	0.63	0.07	1.12	0.17	0.16	0.01	0.22	0.2	0.12	0.77	1.91	0.66
ENSMUSG00000045394	Epcam	114.029	0.7	1.92	1.2	0.72	0.86	1.55	144.93	145.7	144.96	47.23	44.18	62.88	25.93	73.19	34.46	167.41	131.91	191.69	728.9	656.96	907.43
ENSMUSG00000045471	Hcrt	#DIV/0!	0	0	0	0	0	0.57	9.25	0.16	8.57	22.5	16.3	10.2	25.57	32.26	21.84	9.23	15.12	4.86	1.15	0	0
ENSMUSG00000045503	Sys1	3.12348	2.76	2.13	1.67	2.66	1.64	1.13	6.07	4.94	9.48	16.8	10.16	17.19	15.63	16.39	27.2	28.39	16.02	29.43	27.36	33.91	40.01
ENSMUSG00000045594	Glb1	7.77228	0.68	1.5	1.86	5.38	3.15	5.99	19.6	2.61	9.19	27.01	4.43	25.35	36.47	22.61	22.47	24.7	23.83	20.73	21.4	29.44	41.81
ENSMUSG00000045624	Esf1	9.28254	1.8	2.06	2.44	1.02	1.54	1.12	27.16	16.22	15.1	39.66	30.09	28.81	17.52	10.25	12.93	7.82	8.78	8.2	11.77	11.61	14.92
ENSMUSG00000045665	Mfsd5	27.4519	0.16	0.56	0.32	0.1	1.25	2.47	8.87	4.41	15.27	73.52	82.62	61.65	81.99	111.78	171.94	115.7	26.1	44.36	21.98	37.86	58.86
ENSMUSG00000045942	BC049762	#DIV/0!	0	0	0	1.07	0	0.28	8.91	2.2	5.34	0	1.16	0	0	0.39	0	0.19	0.47	1.38	0.76	0.95	0.19
ENSMUSG00000045962	Wnk1	6.24567	1.81	1.63	2.34	2.78	3.14	2.33	16.4	12.36	7.34	14.46	6.05	5.01	2.56	1.47	4.14	1.59	1.57	1.27	1.9	1.84	1.41
ENSMUSG00000046008	Pnlip	#DIV/0!	0	0	0	0	0.04	0	14.6	3.47	15.27	0	0	1.14	0.37	0.44	4.12	0.11	0.3	0.2	0.13	0.39	0.42
ENSMUSG00000046031	Calhm6	36.9889	0.51	0.28	0.11	0	0	0.23	8.52	18	6.77	16.79	12.84	6.26	3.25	2.35	6.24	1.08	1.34	0.65	0.52	1.06	0.14
ENSMUSG00000046058	Eid2	#DIV/0!	0	0	0	0	0	0	4.24	5.81	5.63	0.88	0	2.27	1.51	1.79	2.07	1.64	0.99	0.83	1.03	1.77	1.56
ENSMUSG00000046062	Ppp1r15b	12.3532	0.94	0.67	0.74	0.67	0.69	0.35	13.63	6.72	8.68	12.39	5.69	5.63	3	2.51	6.73	1.57	1.65	0.83	4.67	3.85	5.5
ENSMUSG00000046192	Iqub	260.409	0	0.08	0.14	0.02	0	0	25.3	18.01	13.98	11.49	17.7	5.56	10.19	9.59	4.86	12.07	9.01	11.31	0.37	0.7	0.04
ENSMUSG00000046330	Rpl37a	31.2891	1.79	2.57	3.25	2.23	6	2.71	86.46	79.54	72.11	489.72	371.84	336.93	469.36	325.93	426.85	283.06	329.78	359.58	280.38	198.78	249.85
ENSMUSG00000046364	Rpl27a	35.1495	0.13	0.24	0.7	1.89	0.9	1.26	11.22	12.46	13.93	133.42	65.48	68.47	99.68	57.31	104.75	66.05	103.35	102.34	109.9	69.62	63.75
ENSMUSG00000046435	Pramel24	305.626	1.17	0.9	0.12	0.33	1.71	0.48	306.96	195.71	166.65	0	6.86	3.88	0	0	0.98	0	0.31	0	0	0.07	0
ENSMUSG00000046562	Unc119b	94.25	0	0.13	0.11	0.36	0.2	0.04	6.2	6.06	10.36	8.68	12.96	9.59	3.43	3.94	11.5	3.82	2.32	1.74	2.1	3.62	5.05
ENSMUSG00000046671	Mtfr1l	5.43838	1.21	1.77	1.97	19.02	12.77	18.64	6.56	9.78	10.58	3.42	3.03	5.81	11.68	11.15	13.12	19.98	12.39	16.76	23.73	31.93	33.71
ENSMUSG00000046675	Tmem251	11.1269	3.71	1.77	3.11	13.95	10.8	10.47	37.25	44.2	14.13	30.54	46.42	52.85	27.52	24.85	17.51	33.47	37.42	45.61	27.19	29.55	17.5
ENSMUSG00000046756	Mrps7	16.7161	2.78	2.26	2.18	24.98	25.3	22.44	32.3	44.57	43.82	90.84	128.63	124.33	94.1	128.61	183.05	108.44	77.16	77.98	103.75	113.68	123.47
ENSMUSG00000046774	8030474K03Rik	431.875	0.04	0.04	0	0	0.12	0.34	9.52	7.54	17.49	0.57	1.63	0.79	6.51	3	8.9	7.76	9.92	7.8	7.46	10.93	24.44
ENSMUSG00000046818	Ddit4l	62.0622	0.65	0.7	0.58	0.36	0.73	0.44	32.3	41.19	46.29	21.53	9.25	16.08	10.07	12.64	19.29	17.4	19.44	17.15	11.94	11.32	5.57
ENSMUSG00000046846	Spesp1	23.9141	0.55	0.69	0.39	0.2	0.31	0.06	15.84	13.37	9.77	0.22	3.81	2.73	4.92	3.75	2.59	3.33	2.7	1.55	1.29	1.06	0.36
ENSMUSG00000046909	Tefm	27.211	1.7	0.91	1.56	2.51	4.49	5.14	36.76	45.23	31.48	110.06	166.33	126.67	51.7	46.38	61.74	65.28	98.26	76.6	69.28	65.63	39.31
ENSMUSG00000046957	Spz1	#DIV/0!	0	0	0	0	0	0	18.85	11.59	18.77	5.67	4.37	6.34	1.6	0.63	1.18	0	0	0.69	0	0	0
ENSMUSG00000046974	BC053393	#DIV/0!	0	0	0	0	0	0.04	9.73	2.38	4.63	2.62	0	6	1.08	2.66	1.06	12.13	15.6	12.62	1580.16	1093.86	1177.61
ENSMUSG00000047044	D030056L22Rik	78.0101	0	1.08	0.9	0.1	0.33	0.1	58.06	48.43	47.97	12.99	34.71	24.66	11.04	7.71	6.52	12.88	9.67	10.12	11	16.37	21.6
ENSMUSG00000047139	Cd24a	447.381	0	0.06	0.15	0	0	0.96	21.58	35.2	37.17	14.75	12.23	17.05	6.22	4.08	2.04	0.49	0.19	0.93	2.22	0.93	1.05
ENSMUSG00000047161	Chst9	3.53165	1.56	1.91	1.27	13.7	2.76	15.56	5.64	5.64	5.46	0	0.32	0	0.47	0	0	0	0	0	0	0	0
ENSMUSG00000047215	Rpl9	610.667	0.11	0	0.04	0.03	0.05	0.03	41.15	20.35	30.1	395.19	269.46	286.93	377.06	290.19	329.89	300.69	405.05	421.2	251.15	222.64	140.03
ENSMUSG00000047473	Zfp30	#DIV/0!	0	0	0	0	0	0	8.04	7.38	4.66	0.51	0	0	0	0	0.01	0	0.19	0.25	0	0.11	0.08
ENSMUSG00000047557	Lxn	49.3455	0.28	0.1	0.17	1.57	1.09	2.37	10.4	11.11	5.63	5.27	0	8.82	2.18	1.54	3.93	2.81	2.81	4.48	30.83	33.81	21.86
ENSMUSG00000047714	Ppp1r2	8.29596	1.91	1.85	1.68	0.14	0.46	0.52	16.81	10.35	17.97	32.11	24.89	34.26	28.22	29.78	35.17	24.98	13.98	16	18.51	19.87	25.23
ENSMUSG00000047721	Bola2	37.2143	0.27	0.17	0.26	0.64	1.28	0.56	9.56	8.87	7.62	52.16	53.68	52.89	49.56	30.6	43.17	23.64	37.47	41.14	44.13	28.55	28.03
ENSMUSG00000047989	Ino80c	6.16532	2.8	2.91	1.73	3.09	2.3	1.86	18.04	13.43	14.4	35.02	27.6	23.66	42.08	52.95	51.4	56.82	40.9	41.21	29.18	29.97	28.37
ENSMUSG00000048000	Gigyf2	12.6618	0.52	0.35	0.49	0.66	0.95	1.01	5.98	7.02	4.22	12.83	7.41	14.23	3.07	2.69	3.82	2.54	2.59	2.85	1.43	1.6	1.41
ENSMUSG00000048007	Timm8a1	11.2186	2.47	1.75	2.78	9.29	8.93	13.99	21.51	32.66	24.36	274.65	313.82	146.17	352.97	322.33	314.36	250.09	228.18	299.73	106.24	86.84	55.25
ENSMUSG00000048175	Asb8	11.1245	2.39	2.41	3.23	36.76	25.56	40.38	15.7	32.39	41.24	18.43	5.7	11.26	10.71	16.82	11.36	18.28	11.83	6.3	12.94	15.43	28.45
ENSMUSG00000048310	Pskh1	4.59529	1.42	2.27	0.56	0.91	2.02	0.7	8.34	6.91	4.28	1.51	1.09	0.53	0.03	0.81	0.76	0.34	0.25	0.16	0.48	1.16	2.22
ENSMUSG00000048351	Coa7	60.02	0.16	0.08	0.26	2.48	1.83	1.32	8.94	10.19	10.88	22	24.39	25.96	24.53	27.67	37.28	26.19	18.27	12.73	18.85	21.67	22.75
ENSMUSG00000048371	Pdp2	9.61514	0.54	1.21	1.42	0.84	0.85	0.45	12.14	6.67	11.67	24.09	34.17	40.22	39.48	86.04	51.83	17.77	8.73	6.85	7.61	8.48	7.35
ENSMUSG00000048502	Duxbl1	39.8582	0.59	0.52	0.3	4.06	2.9	5.15	20.08	12.8	23.32	16.85	12.47	11.74	7.17	7.34	7.96	7.05	1.31	2.9	0.45	0.11	0.28
ENSMUSG00000048573	Cypt3	#DIV/0!	0	0	0	0	0	0	10.1	0.52	8.06	0	0	3.51	0	0	0	0	0	0	0	0	0.12
ENSMUSG00000048668	Rhno1	4.42607	3.23	3.27	3.78	15.58	11.3	14.74	14.68	15.21	15.61	8.56	11.48	10.51	4.41	5.28	6.99	7.16	5.85	3.14	10.38	12.83	11.89
ENSMUSG00000048720	Tbc1d12	573.7	0.05	0.05	0	0	0	0.04	25.29	15.4	16.68	28.88	11.56	24.44	10.81	7.74	9.02	4.25	2.46	1.2	0.76	0.92	1.24
ENSMUSG00000048732	Klhl11	76.8977	0.64	0.16	0.08	1.02	0.39	0.39	32.9	13.66	21.11	2.22	2.38	0.28	0.23	1.27	1.61	2.95	0.61	0.19	0.27	0.93	2.5
ENSMUSG00000048878	Hexim1	#DIV/0!	0	0	0	0	0	0.02	4.71	7.18	4.3	0.92	1.69	2.49	0.73	0.71	1.08	0.34	0.65	0.58	1.31	0.99	1.42
ENSMUSG00000048899	Rimkla	4.51642	1.69	1.98	1.81	9.25	9.25	4.27	9.04	8.54	7.17	1.82	0.02	0.16	0.04	0	0	0.06	0.08	0.15	0.33	0.32	0.5
ENSMUSG00000048924	Ccdc125	#DIV/0!	0	0	0	0	0	0.03	8.65	3.7	8.55	0.54	1.73	5.6	0.04	0	0.27	0.48	0.07	0	0.14	0.59	0.44
ENSMUSG00000049093	Il23r	4.52741	5.78	1.55	3.25	6.43	4.28	12.09	8.04	25.86	14	0	7.32	0	0	0	0	0	0	0	0	0.06	0.03
ENSMUSG00000049300	Prmt6	269.167	0	0.05	0.01	0	0.34	0	8.47	1.95	5.73	6.84	2.57	4.68	2.5	1.65	3.17	0.28	0.54	0.99	2.28	1.32	2.91
ENSMUSG00000049422	Chchd10	43.8032	1.83	1.29	1.91	1.33	2.24	1.19	65.43	96.36	58.54	64.2	36.57	72.08	184.07	176.43	118.76	239.9	221.13	253.33	220.76	300.47	259.96
ENSMUSG00000049470	Aff4	17.6214	0.33	0.66	0.41	0.18	0.4	0.4	10.63	6.6	7.44	5.43	4.86	2.65	1.06	1.42	2.78	0.54	0.75	0.69	1.32	2.17	2.09
ENSMUSG00000049517	Rps23	48.6763	1.38	1.07	2.03	2.14	1.92	3.49	69.98	72.37	75.72	707.42	470.07	478.64	638.87	448.67	631.18	448.86	667.91	650.91	703.08	489.64	440.84
ENSMUSG00000049657	Zbtb5	#DIV/0!	0	0	0	0	0	0.05	8.71	1.88	6.27	0.96	0.18	0.49	0.86	0.64	2.19	0.42	0.45	0.21	0.65	0.87	0.82
ENSMUSG00000049686	Orai1	15.0326	1.22	1.81	0.96	11.77	5.7	7.48	23.12	16.7	20.16	0.37	2.26	0	0.4	0.8	2.69	0.86	0.25	1.51	2.34	3.83	7.35
ENSMUSG00000049751	Rpl36al	90.2251	0.52	0.17	1.62	8.08	8.98	8.73	67.01	82.03	59.38	216.65	187.14	167.24	206.45	131.44	183.76	196.14	275.35	213.89	217.82	184.64	139.9
ENSMUSG00000049760	Micos13	15.9268	1.38	0.58	0.91	3.67	3.89	2.47	17.79	11.53	16.39	59.04	80.18	51.15	95.25	92.65	81.87	119.05	122.7	124.76	194.66	138.15	124.88
ENSMUSG00000049775	Tmsb4x	41.1644	0.26	0.33	0.14	0.32	0.34	0.74	9.2	7.35	13.5	1.8	1.63	3.17	2.2	1.23	0.9	4.07	1.01	0.97	1138.65	276.33	464.08
ENSMUSG00000049792	Bag5	16.701	3.52	1.05	1.65	1.36	1.06	0.51	35.02	25.28	43.58	21.97	18.58	31.98	10.65	16.07	32.36	11.52	9.32	6.13	12.29	16.36	42.59
ENSMUSG00000049878	Rlf	7.2969	1.85	2.03	1.61	1.07	0.5	0.76	20.41	9.05	10.6	23	15.64	17.43	4.6	8.04	11.17	3.53	1.11	1.47	1.15	1.58	2.24
ENSMUSG00000049916	2610318N02Rik	#DIV/0!	0	0	0	0.04	0	0	29.54	12.66	14.25	4.03	12.56	14.06	6.45	12.8	9.46	25.66	21.64	12.56	5.81	5.89	3.58
ENSMUSG00000049969	Plekhf2	84.4248	0.99	0.25	0.29	0.06	0.59	0.56	53.35	45.23	30.59	64.02	108.7	103.49	73.16	99.92	116.2	82.54	53.71	62.31	58.29	46.42	76.33
ENSMUSG00000050017	Pitpnb	482.364	0.27	0.04	0.02	0.13	0.16	0.1	85.49	23.08	50.61	115.6	156.07	170.36	106.75	201.37	211.84	122.86	61.31	61.5	28.97	71.55	64.94
ENSMUSG00000050043	Tmx2	113.773	0	0.36	0.08	0.94	0.2	1.06	17.8	26.05	6.21	73.51	43.37	91.18	96.01	134.35	90.72	172.88	163.39	140.02	113.29	144.95	87.81
ENSMUSG00000050071	Bex1	213.189	0.24	0.13	0	0.44	0	0	27.78	15.12	35.98	46.38	72.76	62.08	33.22	27.21	86.66	3.97	3.71	6.14	24.36	18.79	18.81
ENSMUSG00000050087	Cby3	4.92877	3.93	2.79	3.95	2.51	3	0.93	11.81	29.02	11.76	1.42	1.39	1.8	0	0	0.11	0.64	0	0	0	0	0
ENSMUSG00000050192	Eif5a2	10.2682	1	0.24	0.55	2.14	2.59	3.06	8.7	4.01	5.67	2.02	6.21	3.43	1.52	0.45	2.19	1.03	0.91	0.76	0.06	0.32	0.23
ENSMUSG00000050213	Snip1	27.4973	0.66	0.9	0.31	0.43	0.9	0.6	19	21.62	10.8	14.74	5.41	28.59	12.02	18.95	17.61	14.07	8.96	6.51	8.6	13.91	16.2
ENSMUSG00000050240	Hic2	5.37338	1.87	1.53	2.01	2.05	1.6	1.47	13.43	6.68	8.96	5.99	3.62	8.19	2.01	1.96	4.01	2.2	0.35	0.8	5.59	5.21	7.23
ENSMUSG00000050335	Lgals3	18.1758	0.91	0.37	0.54	2.12	0.3	0.27	12.9	4.54	15.64	0.97	0.88	6.66	3.88	7.43	8.5	5.58	6.14	3.01	78.94	89.08	104.47
ENSMUSG00000050435	Ube2dnl1	#DIV/0!	0	0	0	0	0.63	0.46	37	26.97	20.07	6.88	4.38	16.13	21.48	9.08	12.95	12.79	5.15	7.05	10.97	7.47	6.07
ENSMUSG00000050447	Lypd6	4.07351	1.62	3.19	1.72	7.25	6.75	8.71	7.56	10.31	8.73	0	0	0	0	0	0.04	0	0	0	0	0.12	0.02
ENSMUSG00000050565	Tor1aip2	37.9824	0.34	0.69	0.67	0.1	0.24	0.5	26.2	17.2	21.17	10.91	12.62	11.82	12.36	12.72	12.57	20.16	15.2	18.13	16.49	20.37	14.61
ENSMUSG00000050621	Rps27rt	#DIV/0!	0	0	0	0	0	0.91	6.99	2.82	6.4	56.45	38.09	51.42	51.69	34.56	30.78	41.79	50.96	73.62	51.05	36.29	29.72
ENSMUSG00000050623	Catsperz	#DIV/0!	0	0	0	0	0	0	11.52	0	3.62	1.35	2.18	0.83	0.79	1.02	1.11	1.31	5.55	2.67	2.04	4.64	1.85
ENSMUSG00000050732	Vamp8	7.2944	3.01	1.63	3.75	41.36	13.43	39.05	22.37	18.81	20.02	163.51	101.77	125.5	164.83	171.45	130.61	141.1	123.42	146.59	237.78	235.38	172.66
ENSMUSG00000050777	Tmem37	119.625	0	0.06	0.1	0	1.14	0	10.14	7.42	1.58	227.2	100.45	252.47	39.16	31.36	101.41	80.93	78.47	46.41	46.37	57.42	26.27
ENSMUSG00000050786	Ccdc126	1806.33	0	0.06	0	0.43	0.19	0.39	37.35	31.37	39.66	15.33	27.95	38.19	15.37	15.09	15.45	15.18	13.73	20.58	20.29	16.22	17.82
ENSMUSG00000050799	H2bc1	6.27765	1.83	0.79	1.63	20.27	34.49	21.69	7.1	4.27	15.31	0	0	0	0.95	0	0	0	0	0.23	0	0.2	0
ENSMUSG00000050914	Ankrd37	25.1259	1.78	0.93	1.26	0.74	1.93	1.27	27.39	30.84	41.52	0.37	2.12	1.8	4.98	3.81	2.14	5	1.43	1.9	1.16	0.7	0.51
ENSMUSG00000050917	Fgf4	#DIV/0!	0	0	0	0	0	0	9.49	9.98	7.77	14.37	11.53	8.49	1.51	4.85	13.3	3.24	3.82	3.75	5.35	2.95	4.23
ENSMUSG00000050931	Sgms2	7.69214	1	1.76	1.82	1.92	1.04	2.67	17.53	9.03	8.67	0.58	0.82	0.72	0.29	0	0.11	0.19	0	0.13	0.9	0.45	0.39
ENSMUSG00000050957	Insl6	6.43672	2.18	0.43	1.42	0.74	0	0.36	4.81	9.6	11.53	3.21	0	3.91	0.13	0	3.14	0.22	0	0	3.33	0.87	1.32
ENSMUSG00000051159	Cited1	762.176	0.04	0.13	0	0.45	0	0.1	47.16	20.78	61.63	454.24	557.97	427.94	494.66	369.16	465.57	245.19	288.69	282.58	24.95	20.75	11.35
ENSMUSG00000051176	Zfp42	31.1875	1.45	0.6	0.83	2.28	1.46	1.76	28.75	32.71	28.36	36.49	25.75	36.76	58.76	79.73	96.51	66.39	52.96	56.81	105.62	109.6	205.64
ENSMUSG00000051257	Trap1a	205.451	0	0.7	0.21	0	0	0.79	42.24	66.45	78.27	17.84	19.01	19.23	33.75	19.02	30.85	69.67	99.01	60.32	393.03	241.85	373.69
ENSMUSG00000051346	Spryd4	#DIV/0!	0	0	0	0	0	0	9.33	0	8.46	4.55	9.06	14.14	23.1	30.38	24.62	44.3	39.57	35.85	67.18	88.09	73.22
ENSMUSG00000051378	Kif18b	91.4412	0	0.25	0.09	0.56	0.13	0.98	18.45	2.4	10.24	15.37	4.5	6.38	3.17	2.02	10.38	2.95	1.21	1.17	1.52	3.13	3.48
ENSMUSG00000051391	Ywhag	5.60852	3.38	2.59	3.89	9.91	12.77	8.84	20.55	17.49	17.26	8.11	6.57	8.81	8.51	5.9	11.29	6.97	5.35	5.54	13.07	11.5	12.72
ENSMUSG00000051455	Meioc	12.2705	0.7	2.09	0.87	1.8	1.36	0.92	17.03	13.61	14.27	1.64	2.69	1.08	0.2	0.52	3.22	0	0	0.02	0.03	0	0
ENSMUSG00000051557	Pusl1	271.667	0.12	0.06	0	0.94	2.52	2.44	8.83	25.81	14.26	8.05	19.71	17.47	11.86	13.96	12.36	19.79	5.56	9.12	8.35	13.05	16.76
ENSMUSG00000051671	Coa6	26.3006	1.03	1.31	0.92	2.11	5.24	1.71	19.16	46.91	19.67	30.67	37.19	26.8	38.58	27.08	40.28	60.77	71.53	64.92	102.15	75.89	82.42
ENSMUSG00000051736	Fam229b	8.87828	2.74	1.34	1.26	29.19	17.05	28.86	8.32	23.99	15.1	0	0.7	0	0	0	0	0	0.42	0.08	0.52	0.32	0.51
ENSMUSG00000051853	Arf3	7.01044	1.43	1.33	1.07	6.11	6.45	5.18	8.34	5.56	12.95	1.84	6.46	0.55	2.78	1.38	4.07	1.82	1.99	1.23	4.27	4.65	6.75
ENSMUSG00000051896	Tex37	434	0	0	0.08	0.11	0.67	1.57	10.47	17.56	6.69	4.07	7.25	2.91	0.34	0.49	6.36	0.68	0.6	3.16	0	0	0
ENSMUSG00000052056	Zfp217	35.6727	0.08	0.26	0.21	0.74	0.38	0.61	7.99	3.63	8	5.18	1.28	2.06	2.38	2.04	3.17	1.04	1.02	1.17	0.7	1.41	0.67
ENSMUSG00000052075	1700029F12Rik	101.523	0.98	0.46	0.11	17.18	7.29	6.11	37.27	63.94	56.15	0	0	1.04	1.12	0	0	1.65	0.71	0.62	3.89	3.79	2.05
ENSMUSG00000052146	Rps10	43.7034	0.91	0.69	0.76	3.86	4.41	2.1	37.07	39.55	26.52	91.08	74.42	69.36	99.21	80.95	90.58	95.09	151.51	114.61	107.32	88.54	66.2
ENSMUSG00000052253	Zfp622	477.125	0	0	0.08	0	0	0	14.34	10.21	13.62	14.99	18.31	14.43	5.15	5.18	17.41	3.41	3.24	2.72	2.14	2.3	6.84
ENSMUSG00000052310	Slc39a1	1177	0	0.03	0.08	0.15	0.27	0.18	50.8	50.12	28.55	61.12	24.97	32.59	106.24	126.14	103.16	39.3	31.59	30.21	72.63	67.18	43.37
ENSMUSG00000052456	Get3	93.2623	0.86	0.6	0.37	0.98	1.04	3.34	55.51	60.18	54.98	22	27.97	18.42	13.04	17.93	20.15	13.82	7.58	5.05	12.81	30.59	27.4
ENSMUSG00000052477	C130026I21Rik	104.691	0.46	0.3	0.18	0.69	0.82	0.64	42.54	24.01	31.86	41.71	40.13	32.59	16.2	8.41	19.08	11.92	7.58	10.03	3.72	1.55	3.01
ENSMUSG00000052760	A630001G21Rik	#DIV/0!	0	0	0	0	0	0	11.87	14.19	7.15	16.81	13.67	22.02	4.41	4.09	9.8	2.78	2.38	2.23	1.16	1.88	0.6
ENSMUSG00000052812	Atad2b	3.25391	3.17	3.7	4.63	1.61	2.67	2.21	14.53	9.07	13.82	15.62	9.57	11.85	5.09	3.49	5.16	2.58	1.74	2.45	1.23	2.2	1.8
ENSMUSG00000052819	Best2	268.75	0	0	0.08	1.89	2.79	2.41	5.84	7.56	8.1	4.78	1.84	0.83	0	0.36	1.52	0.35	0	0.04	0	0.07	0.11
ENSMUSG00000052906	Ubxn8	33.5272	0.72	0.75	0.92	2.78	3.08	3.25	24.95	35.74	19.44	35.44	40.39	27.3	27.88	39.57	40.01	41.01	21.59	28.58	14.48	17.15	20.42
ENSMUSG00000053063	Clec12a	6.87411	1.62	1.57	1.02	22.13	7.53	14.37	4.42	17.47	7.05	0	0	0	0	0	0	0	0	0	0	0	0
ENSMUSG00000053334	Ficd	136.907	0.02	0.24	0.28	0	0	0	30.82	19.97	23.14	21.34	7.5	8.07	4.02	5.33	11.81	0.25	0.42	1.11	0.27	0.71	0.97
ENSMUSG00000053436	Mapk14	23.2712	0.13	0.43	0.62	2.18	1.83	1.46	10.88	4.42	12.16	7.23	11.02	8.49	3.11	5.08	4.73	4.16	2.25	1.1	7.39	7.42	16.4
ENSMUSG00000053470	Kdm3a	39.2895	0.36	0.61	0.17	0.07	0.28	0.1	15.57	16.53	12.69	16.21	8.2	8.65	6.11	5.52	10.95	4.04	4.28	3.15	2.75	4.18	2.62
ENSMUSG00000053536	Cstf2t	47.6994	1.03	0.52	0.18	0.41	0.81	1.02	30.89	34.94	16.69	23.11	35.53	25.55	6.12	4.32	3.85	2.76	3.6	1.83	4.65	5.1	3.76
ENSMUSG00000053560	Ier2	1016.25	0	0	0.04	0	0	0	14.46	5.69	20.5	1.55	3.14	3.2	1.62	3.32	8.69	1.8	1.28	1.05	5.02	8.3	38.05
ENSMUSG00000053746	Ptrh1	880.368	0	0.13	0.06	0.54	0.35	0	69.77	69.49	28.01	108.78	167.04	158.28	45.4	77.17	96.2	34.81	20.88	16.36	4.54	10.12	7.94
ENSMUSG00000053765	Oas1f	8.13874	2.89	2.19	2.2	41.89	22.34	39.33	11.51	28.03	19.71	0.06	0.28	0	0	0.33	1.5	1.06	0.5	0.72	52.62	46.9	44.38
ENSMUSG00000053774	Ubxn7	8.82819	0.55	0.76	0.96	4.36	3.56	5.4	8.95	4.77	6.32	2.94	3.51	3.28	2.03	2.96	4.85	1.84	0.76	1.01	0.8	0.92	1.04
ENSMUSG00000053801	Grwd1	21.5893	0.14	0.4	0.58	0.72	0.19	0.08	7.68	5.18	11.32	44.1	38.69	22.28	20.35	35.36	72.63	12.9	7.13	6.05	7.89	10.35	46.1
ENSMUSG00000053856	Dnajc5g	51.0385	0.13	0.42	0.23	10.22	4.7	8.99	2.92	28.03	8.86	11.06	0.19	7.17	5.47	8.59	5.98	10.47	11.31	5.05	1.36	3.63	3.23
ENSMUSG00000054106	Try4	6.2161	2.54	3.29	1.25	2.73	0	2.76	13.33	18.58	12.1	0	0	0	0	0	0	0	0	0	0	0	0
ENSMUSG00000054272	Zscan4c	#DIV/0!	0	0	0	0.35	0.1	0.86	6.79	16.53	13.3	0.54	0	0.06	0	0	0	0	0.07	0	0	0	0
ENSMUSG00000054321	Taf4b	3.30099	2.3	5.64	4.22	2.89	1.32	1.73	14.28	10.83	15.03	27.91	13.6	20.95	6.75	5.01	8.94	3.43	0.84	2.02	3	3.07	5.66
ENSMUSG00000054428	Atpif1	19.5135	3.89	2.25	4.22	31.31	30.02	31.79	65.76	87.67	48.73	59.92	71.12	90.94	101.95	67.97	73.09	139.31	251.3	199.04	399.91	288.49	224.25
ENSMUSG00000054431	Olfr450	#DIV/0!	0	0	0	0	0	0	14.24	0.37	5.39	0	0.16	0	0	0	0	0	0	0	0	0	0
ENSMUSG00000054484	Tmem62	5.94275	1.47	0.61	0.54	2.25	2.9	2.18	3.83	3.64	8.1	15.75	12.86	17.31	30.86	49.93	27.23	70.94	44.42	46.08	86.85	114.31	139.4
ENSMUSG00000054519	Zfp867	7.48319	1.23	0.62	0.53	2.05	1.22	0	13.12	0	4.69	0	0	0	1.55	0	0.02	0.23	2.75	1.38	2.12	2.26	1.82
ENSMUSG00000054568	Usp17la	#DIV/0!	0	0	0	0.03	0	0	6.33	6.09	12.91	0	0	0.94	0	0	0	0	0.09	0	0	0	0
ENSMUSG00000054702	Ap1s3	3.14257	1.41	2.07	1.57	5.1	3.54	5.23	4.7	6.03	5.14	4.01	1.52	1.51	0.29	0.2	2.09	0.52	0.48	0.37	0.62	0.32	0.7
ENSMUSG00000054727	1700013H16Rik	#DIV/0!	0	0	0	0.14	0	0	328.49	127.82	246	7.19	50.05	30.45	3.58	1.9	7.99	15.59	17.83	5.37	48.84	9.51	2.73
ENSMUSG00000054836	Elp6	21.6244	1.39	1.65	0.98	5.79	5.73	5.33	34.14	25.54	27.25	29.87	44.29	49.34	16.26	30.19	28.71	21.82	12.59	13.48	7	14.47	11.64
ENSMUSG00000055024	Ep300	4.75668	1.26	0.8	1.31	1.32	1.36	1.09	5.87	5.61	4.55	9.98	3.69	5.69	1.6	1.21	3.93	0.67	0.6	0.36	0.64	0.76	0.29
ENSMUSG00000055030	Sprr2e	#DIV/0!	0	0	0	0	0	0.66	22.48	40.57	20.69	1.61	5.19	22.8	2.11	0	0	1.34	2.39	1.24	0	0	0
ENSMUSG00000055069	Rab39	#DIV/0!	0	0	0	0.03	0	0	45.89	17.43	26.31	27.92	42.71	24.6	13.78	18.86	28.37	14.35	6.22	6.58	0.53	0.34	0.29
ENSMUSG00000055170	Ifng	#DIV/0!	0	0	0	0	0	0.33	11.93	12.58	13.95	2.34	0	0.41	0	0.81	0	0	0	0.07	0	0	0
ENSMUSG00000055401	Fbxo6	#DIV/0!	0	0	0	0.04	0	0	6.28	6.8	7.94	36.59	19.69	14.26	37.48	34.45	51.3	54.59	46.24	53.37	43.45	66.22	52.97
ENSMUSG00000055531	Cpsf6	5.23147	1.43	2.78	2.4	1.61	0.99	0.78	12.87	8.75	12.96	9.2	5.65	5.43	5.04	5.45	8.02	5.21	3.77	3.13	4.96	4.88	8.09
ENSMUSG00000055547	Apobec4	#DIV/0!	0	0	0	0	0	0	2.39	6.66	13.49	0	0	0	0	0	0	0	0	0	0	0	0
ENSMUSG00000055553	Kxd1	3.73592	2.85	2.3	2.31	6.11	5.33	4.98	9.77	7.34	10.76	27.16	17.14	11.74	47.49	78.57	60.97	80.71	69.78	74.42	52.85	62.12	47.14
ENSMUSG00000055660	Mettl4	4.75119	2.28	1.98	2.05	4.85	6.04	5.07	10.19	14.25	5.54	2.16	4.01	3.15	2.52	3.4	3.27	2.75	3.16	2.34	2.43	2.24	2.42
ENSMUSG00000055762	Eef1d	10.407	0.71	0.35	0.66	6.86	6.11	6.98	4.54	5.42	7.94	30.03	25.68	32.83	29.15	38.04	58.05	28.63	17.8	11.97	21.59	20.49	43.04
ENSMUSG00000055780	Usp26	6.01099	1.14	0.8	0.79	0.87	0.63	1.01	6.4	5.53	4.48	0	0.12	0	0.15	0	0.54	0	0.34	0.17	0	0	0
ENSMUSG00000055835	Zfp1	53.9038	0.83	0.15	0.58	1.24	1.31	0.5	38.09	20.39	25.61	15.18	6.78	9.49	12.43	15.39	18.82	7.62	4.75	6.53	5.99	5.86	8.69
ENSMUSG00000055839	Elob	31.9374	3.91	1.67	3.05	2.88	2.41	1.64	102.15	96.23	77.24	237.92	191.74	249.66	322.51	205.43	228.02	264.09	408.35	457.59	708.34	491.67	468.8
ENSMUSG00000055874	Foxi3	166	0	0.18	0	0	0.73	0.73	9.05	0.18	20.65	2.81	0	0.41	2.14	1.38	1.48	3.62	0.06	0.49	0	0	0
ENSMUSG00000055884	Fancm	4.70722	3.33	3.34	3.85	1.8	2.39	1.18	17.71	17.4	14.41	22.81	7.73	11.59	6.44	7.83	7.95	4.9	3.11	4.16	3.43	5.99	4.71
ENSMUSG00000055937	Krt28	#DIV/0!	0	0	0	0	0.29	0.21	2.1	13.21	2.08	30.02	45.31	19.63	9.83	9.49	10.99	1.64	2.11	0.88	0.31	0.09	0.14
ENSMUSG00000055943	Emc7	10.2028	1.18	0.87	2.24	5.94	4.61	5.97	17.86	15.07	10.84	39.54	33.63	29.19	28.36	27.64	24.6	35.12	50.05	46.97	33.99	30.46	22.19
ENSMUSG00000056019	Zfp709	6.99068	1.15	1	1.07	8.77	8.76	12.59	10.28	4.05	8.18	0.14	0.81	1.09	0.02	0.26	0.02	0.32	0.27	0.25	0.36	0.49	0.32
ENSMUSG00000056069	Otulinl	#DIV/0!	0	0	0	1.05	0.19	0.1	9.22	3.51	2.96	4.27	4.33	1.22	1.58	3.62	1.95	1.28	0.83	0.99	0.35	0	0.14
ENSMUSG00000056131	Pgm3	41.7008	0.47	0.39	0.41	0.88	0.63	0.87	20.64	14.29	18.03	10.89	20.3	7.37	6.08	7.68	13.61	5.48	3.67	2.95	8.1	7.79	19.75
ENSMUSG00000056167	Cnot10	30.6491	0.05	0.2	0.32	0.21	0.92	0.68	4.19	5.63	7.65	4.95	5.29	4.14	4.83	4.88	5.45	4.97	2.57	3.64	4.61	6.85	12.34
ENSMUSG00000056380	Gpr50	782.5	0	0	0.04	0.54	0	0	17.99	5.12	8.19	0	3.02	0.04	0.39	0	0	0	0	0.12	0.12	0	0
ENSMUSG00000056429	Tgoln1	3.30691	1.78	2.9	3.14	3.66	1.84	3.56	13.14	3.25	9.47	12.96	11.08	22.73	11.9	9.9	8.14	15.62	11.06	13.94	7.38	11.15	14.86
ENSMUSG00000056579	Tug1	3.28449	3.7	2.37	2.12	2.45	2.79	2.7	8.45	10.63	7.82	7.72	8.96	9.12	5.47	7.72	7.43	3.14	1.61	1.2	2.81	3.47	1.66
ENSMUSG00000056671	Prelid2	61.493	0.18	0.32	0.21	2.01	0.93	3.25	21.76	13.56	8.34	113.46	35.42	67.37	215.3	179.77	176.83	264.22	365.86	516.09	153.25	114.21	73.37
ENSMUSG00000056692	Ilrun	4.76915	3.72	3.12	2.17	3.8	6.61	3.87	14.27	11.53	17.17	6.45	7.95	6.5	1.85	2.16	8.93	2.41	1.2	1.16	2.83	2.48	5.65
ENSMUSG00000056941	Commd7	58.7295	0.46	0.3	0.46	0.14	0.36	0.56	22.96	25.56	23.13	12.03	14.6	19.97	27.69	29.48	21.93	23.28	16.87	21.1	21.78	26.42	22.1
ENSMUSG00000057054	Inca1	5.28525	1.02	0.44	1.59	12.07	5.69	9.38	3.55	11.15	1.42	0	0	0	0	0	0.36	0.4	0	0.97	6.86	5.1	2.94
ENSMUSG00000057130	Txnl4a	6.97692	0.75	0.69	1.16	14.2	8.43	7.83	8.14	4.52	5.48	92.71	62.7	84.69	99.67	97	66.99	96.68	109.28	132.1	86.64	85.49	58.9
ENSMUSG00000057181	5730455P16Rik	35.3448	0.26	0.36	0.25	0.36	0.34	0.77	11.26	10.09	9.4	2.33	3.8	2.23	0.21	0.5	2.09	1.15	1.14	1.03	2.94	3.47	4.11
ENSMUSG00000057219	Armc7	6.93	0.89	1.35	0.76	1.6	2.3	1.25	5.26	6.38	9.15	3.24	4.18	3.69	1.43	3.71	4.72	2.18	1.43	1.01	1.42	1.23	4.41
ENSMUSG00000057321	Usp17ld	#DIV/0!	0	0	0	0.48	0.04	0.04	6.98	6.37	13.7	0	1.74	1.19	0	0	0	0	0.08	0	0	0.08	0
ENSMUSG00000057322	Rpl38	120	0.13	0.83	0.46	4.19	3.61	1.72	77.98	40	52.42	950.65	615.48	877.97	1241.74	729.24	930.97	702.77	869.94	1172.25	813.71	500.18	436.72
ENSMUSG00000057375	Yipf1	9.95694	0.82	0.58	0.69	4.77	2.56	4.66	8.48	6.62	5.71	10.08	11.19	17.07	9.41	9.05	6.95	7.03	6	7.1	8.36	9.46	6.67
ENSMUSG00000057396	Zfp759	4.10746	0.76	1.24	2.56	4.59	3.24	4.19	10.95	4.81	2.97	2.23	3.34	2.27	0.85	0.96	0.35	3.18	0.97	0.05	0.97	1.94	0.58
ENSMUSG00000057409	Zfp53	87.12	0	0.25	0	0	0.28	0.17	6.08	11.01	4.69	6.24	2.12	0	4.05	5.11	6.33	6.28	8.26	5.59	8.82	16.63	12.66
ENSMUSG00000057497	Fam136a	47.4615	1.51	0.98	1.02	1.42	1.1	0.13	53.91	74.77	37.91	37.11	40.45	67.51	152.89	194.59	131.91	290.25	247.03	273.47	218.22	202.83	144.59
ENSMUSG00000057506	Bloc1s2	20.9082	0.71	0.51	0.74	12.03	9.51	12.22	16.08	11.08	13.82	35.06	60.22	36.9	89.26	80.65	89.26	107.35	116.21	108.84	125.71	133.72	101.17
ENSMUSG00000057554	Lgals8	3.8627	1.5	1.88	1.5	0.85	0.3	0.92	3.54	9.02	6.29	76.84	33.31	53.03	72.72	107.8	67.28	101.22	76.7	91.35	22.05	31.95	20.95
ENSMUSG00000057561	Eif1a	86.519	0.1	0.43	0.26	0.29	0.09	0.08	31.51	18.61	18.23	168.35	218.65	226.86	185.93	177.87	148.64	161.59	165.42	148.84	161.11	145.52	123.28
ENSMUSG00000057572	Zbtb8os	143.5	0.11	0.05	0.06	1.75	0.66	1.51	7.5	17.47	6.6	3.28	5.04	4.51	6.61	6.69	6.74	13.16	26.62	21.55	23.5	23.27	12.25
ENSMUSG00000057722	Lepr	3.86556	2.12	2.94	1.56	2.92	1.89	2.13	12.12	3.39	10.08	0.99	4.01	2.6	0.48	0.44	0.89	0.17	0.13	0.55	0.17	0.16	0.04
ENSMUSG00000057729	Prtn3	#DIV/0!	0	0	0	0	0	0	6.23	8.8	1.7	1.97	5.7	1.67	8.42	4.4	4.7	5.67	11.62	6.41	2.35	1.6	2.11
ENSMUSG00000057863	Rpl36	5.2313	4.58	3.94	3.11	26.26	23.94	11.09	28.18	11.63	21.03	438.79	301.05	280.61	600.75	363.07	496.97	460.56	524	586.98	726.72	489.14	620.25
ENSMUSG00000057982	Zfp809	11.8623	2.49	3.39	2.18	2.27	2.86	2.87	34.58	19.88	41.15	8.8	5.88	16.95	13.12	20.23	24.39	31.04	25.01	30.22	14.33	15.43	9.8
ENSMUSG00000058005	Tdpoz3	#DIV/0!	0	0	0	0	0	0	35.08	25.3	16.46	0	0	0	0.08	0	0.97	0.29	0.82	0	0	0	0
ENSMUSG00000058028	Zscan5b	16.5892	4.68	3.54	5.29	2.52	7.16	3.73	82.57	25.27	116.28	63.5	68.77	33.92	17	31.99	63.12	14.4	4.28	6.42	1.19	1.79	0.47
ENSMUSG00000058063	Trim31	4.86176	0.81	1.34	1.25	4.8	1.94	4.78	0.91	10.85	4.77	0	0	0	0	0	0	0	0	0	0	0	0
ENSMUSG00000058135	Gstm1	397.462	0	0	0.13	0	0	0	10.18	13.92	27.57	2.57	0	0.09	0.99	0.49	1.23	2.08	1.82	1.63	8.11	10.94	6.86
ENSMUSG00000058351	Smim4	19.7817	0.27	1.08	0.94	1.2	1.28	1.11	11.71	24	9.59	10.5	12.94	17.53	10.59	8.27	9.39	7.17	7.92	10.08	8.91	6.29	6.14
ENSMUSG00000058546	Rpl23a	527.488	0.08	0.18	0.15	0.72	1.2	1.81	65.59	85.78	64.9	626.43	471.34	413.63	508.95	394.7	404.79	440.34	839.49	652.81	630.54	415.13	306.9
ENSMUSG00000058550	Dppa4	542.233	0.46	0.32	0.42	5.63	3.58	6.34	250.26	197.51	202.91	398.43	540.3	530.8	360.99	429.88	486.79	410.26	270.81	274.17	124.18	172.95	99.44
ENSMUSG00000058600	Rpl30	156.339	0.23	0.1	0.23	2.11	2	1.44	37.32	27.09	23.14	136.97	131.96	127.74	110.49	75.93	108.06	118.61	180.94	212.85	135.5	93.45	58.66
ENSMUSG00000058618	Defa39	12.5714	0.28	0.75	0.37	0.7	2.03	0.68	5.42	3.96	8.22	12.8	6.27	9.95	10.33	6.7	7.68	6.25	9.39	9.18	2.84	0.61	0.15
ENSMUSG00000058655	Eif4b	3.79964	2.59	1.69	1.26	6.73	6.98	5.63	5.11	9.02	6.92	21.49	7.88	12.91	15.66	11.27	20.72	9.42	10.19	9.5	19.18	21.2	18.11
ENSMUSG00000058685	Vmn2r51	5.29646	4.09	4.11	3.37	22.48	15.37	18.05	23.75	13.05	24.48	0	2.85	0	0	0.58	0	0	0	0	0	0	0
ENSMUSG00000058976	Usp17lc	1136.33	0	0.09	0	0.61	0.22	0.42	31.08	14.52	56.67	0.04	0.46	0.48	0	0.07	0.34	0	0.03	0	0.06	0	0
ENSMUSG00000059070	Rpl18	35.3357	0.62	0.58	0.2	0.56	0.81	0.95	12.06	16.7	20.71	157.47	111.56	115.45	238.56	169.03	180.12	200.62	242.31	249.25	204.66	189.03	183.54
ENSMUSG00000059278	Naa38	3.86125	4.97	3.9	3.31	17.39	18.14	15.28	13.53	16.99	16.51	95.32	58.77	80.21	97.45	70.54	71.6	119.92	183.85	168.57	238.49	184.93	173.11
ENSMUSG00000059355	Wdr83os	5.67897	0.88	0.73	1.1	19.25	20.98	14.59	5.73	3.75	5.91	12.76	23.29	10.6	52.45	44.08	27.91	65.89	97.8	80.64	94.61	78.55	55.94
ENSMUSG00000059409	Ppp2r5d	5.30612	1.03	1.26	1.14	6.37	3.82	3.37	2.07	10.4	5.73	4.56	0.39	6.35	1.18	1.39	2.78	1.57	0.65	1.57	2.21	3.29	9.96
ENSMUSG00000059423	Zfp933	4.07275	1.95	2.01	3.6	17.39	16.39	21.04	4.07	16.85	9.87	0.55	1.64	2.84	0.64	1.64	0.71	2.5	1.14	2.08	1.29	1.21	1.29
ENSMUSG00000059439	Bcas3	4.24971	1.06	4.93	2.74	3.75	2.97	3.52	16.23	9.24	11.63	48.13	21.01	51	45.01	41.69	49.47	24.11	28.08	24.44	3.31	5.96	6.39
ENSMUSG00000059447	Hadhb	4.17103	5.14	5.41	4.36	3.81	4.63	4.16	27.55	19.42	15.22	15.26	12.17	15.1	20.88	19.84	21.54	41.91	32.26	33.33	36.62	54.93	41.01
ENSMUSG00000059498	Fcgr3	1109.5	0	0	0.14	0.05	0.72	0.15	62.11	46.44	46.78	40.47	42.21	53.56	9.67	8.56	12.31	2.62	2.53	1.74	1.36	1.55	2.51
ENSMUSG00000059689	Zfp637	183.444	0	0.09	0	0.17	0	0.2	4.47	7.54	4.5	10.3	23.77	8.58	15.43	19.25	13.05	23.7	16.86	16.55	13.08	14.37	13.36
ENSMUSG00000059714	Flot1	7.06471	3.66	1.56	3.28	10.1	11.51	7.14	11.78	31.07	17.2	3.93	4.85	6.01	1.01	1.08	1.53	1	1.18	0.58	1.29	3.52	3.84
ENSMUSG00000059734	Ndufs8	39.3898	1.9	0.76	1.65	23.17	18.03	19.35	62.83	35.86	71.08	160.39	174.21	180.07	194.61	213.99	182.91	277.65	324.41	318.62	287.61	367.59	235.73
ENSMUSG00000059816	Shisal2a	99.6735	0	0.38	0.11	0	0	0.14	21.27	18.58	8.99	9.9	10.64	4	2.92	1.62	3.6	2.12	1.65	2.1	1.33	2.86	2.36
ENSMUSG00000059824	Dbp	#DIV/0!	0	0	0	0	0	0	3.61	8.77	7.13	0	0	0.79	0.03	0	0.05	0	0.19	0.39	0.05	0.13	0.13
ENSMUSG00000059920	4930453N24Rik	9.92432	2.51	2.54	3.01	11.98	10.93	13.92	28.54	28.83	22.62	56.83	41.87	47.34	14.67	10.22	21.5	10.95	10.04	9.21	12.43	11.97	8.95
ENSMUSG00000059956	Serpinb12	4.90808	1.57	2.08	2.66	59.16	60.63	59.4	5.96	10.98	14.03	0	0.08	0	0	0	0	0	0	0	0	0	0
ENSMUSG00000059970	Hspa2	19.9244	1.27	0.37	0.74	0.96	0.86	0.71	23.46	15.11	8.85	1.79	2.39	3.44	1.14	0.36	1.12	0.77	0.43	0.34	0.22	0.29	0.47
ENSMUSG00000060002	Chpt1	6.52612	1.18	0.77	0.73	1.06	1.09	0.49	5.13	8.53	3.83	22.35	25.48	27.33	54.37	53.91	62.57	51.65	43.71	80.23	40.3	40.43	78.22
ENSMUSG00000060032	H2aj	16.075	0.73	0.29	0.58	1.24	2.31	1.16	6.08	14.59	5.05	26.89	23.29	23.81	39.15	38.63	70.41	31.18	26.91	18.34	58.24	61.79	65.47
ENSMUSG00000060034	Ctf2	4.95923	0.94	2.13	1.1	0.7	0.29	0.05	7.76	4.5	8.42	2.88	1.79	4.78	1.99	1.67	2.1	2.39	1.56	3.36	0.99	2.1	0.79
ENSMUSG00000060036	Rpl3	129.808	0.11	0.07	0.08	0.74	0.86	0.27	10.52	10.96	12.27	205.52	111.41	152.57	176.65	177.87	213.82	175.85	148.04	172.95	198.51	184.45	197.58
ENSMUSG00000060038	Dhps	220.5	0	0	0.08	0.04	0.47	1.39	6.6	2.52	8.52	13.44	12.39	15.7	27.7	32.72	50.31	35.42	22.54	39.18	20.25	24.96	23.45
ENSMUSG00000060121	Gemin2	57.8205	0	0.16	0.23	0.51	0.32	0.49	8.09	7.47	6.99	170.27	109.86	126.8	154.37	130.98	113.54	105.56	129.78	121.15	69.8	63.84	44.39
ENSMUSG00000060152	Pop5	7.18543	1.19	1.12	0.71	7.54	10.75	7	6.63	9.24	5.83	70.47	68.35	65.97	53.14	47.45	56.47	52.06	56.83	63.83	67.59	57.98	55.59
ENSMUSG00000060181	Slc35e3	217.645	0.2	0.11	0	0.32	0.29	0.19	24.46	18.65	24.36	3.22	5.22	5.19	6.96	6.83	7.16	3.83	5.45	4.53	1.46	1.53	3.68
ENSMUSG00000060204	Slc10a4-ps	12.63	0.86	0.89	1.25	22.97	25.52	26.85	6.81	16.98	14.1	0	0	0	0	0.49	0	0	0.75	0	0.11	0.16	0.24
ENSMUSG00000060256	Tdpoz4	#DIV/0!	0	0	0	0	0	0	66.55	79.08	54.18	0.68	9.42	19.41	1.31	0	2.73	0	0	0	0	0	0
ENSMUSG00000060427	Zfp868	3.39034	1.41	5.47	3.06	5.8	1.73	2.94	12.61	2.84	18.25	13.42	12.1	64.42	7.09	13.93	22.68	19.74	14.19	13.79	13.23	21.27	9.7
ENSMUSG00000060499	Rpl10l	86.6748	1.3	0.15	0.61	0.51	0	0.66	51.98	48.57	78	71.36	97.89	78.15	66.41	43.09	114.69	69.78	51.19	68.25	80.39	78.86	74.7
ENSMUSG00000060512	0610040J01Rik	17.9787	0.09	0.38	0.47	7.75	4.86	2.76	7.9	2.34	6.66	2.21	1.31	0	0	1.44	0.1	0.62	0.2	0.07	0.95	1.03	0.61
ENSMUSG00000060534	Dcc	85.4	0.18	0.02	0	0.22	0.07	0.15	3.77	8.09	5.22	0.48	1	1.36	0.39	0.07	0	0	0.12	0.02	0	0	0
ENSMUSG00000060636	Rpl35a	8.1324	1.15	0.83	0.89	2.7	2.42	1.98	8.8	5.68	8.86	127.17	121.68	105.9	144.5	79.9	83.83	112.53	121.25	131.95	159.72	70.3	61.66
ENSMUSG00000060639	H4c9	34.9286	0	0.1	0.6	1.92	0.32	0.58	0	17.41	7.04	0.78	4.62	6.7	2.63	0.44	1.47	2.48	5.94	9.16	7.97	12.09	5.24
ENSMUSG00000060675	Plaat3	2099	0	0.02	0	0.03	0	0.07	14.85	11.49	15.64	23.03	14.91	15.77	10.08	6.84	11.84	11.84	11.27	9.08	2.68	2.36	1.45
ENSMUSG00000060678	H4c3	19.1074	0.26	0.18	0.77	5.01	6.78	2.49	6.1	9.72	7.3	0	3.23	0	0.56	0	0	0.1	0	0.32	0.78	0.38	0.57
ENSMUSG00000060935	Tmem263	11.5551	1.15	0.62	0.86	0.76	0.37	0.32	10.44	10.51	9.44	16.94	7.88	12.17	13.22	19.58	9.32	10.94	20.15	17.59	17.96	15.37	8.42
ENSMUSG00000060938	Rpl26	44.3544	0.19	0.21	0.39	1.57	0.81	0.71	8.73	10.55	15.76	320.5	99.3	191.82	328.28	252.81	196.38	74.24	192.57	107.28	426.07	124.45	169.52
ENSMUSG00000060967	Etd	#DIV/0!	0	0	0	0	0	0	18.3	5.88	13.44	0.4	3.19	10.19	1.14	1.51	0	0	0.51	0	0.9	0	0
ENSMUSG00000060992	Copz1	15.0328	2.87	3.32	6	72.52	62.5	96.89	41.73	58.5	83.02	45.07	20.68	17.95	69.01	67.92	65.04	123.04	70.28	65.88	62.24	108.97	89.58
ENSMUSG00000061032	Rrp1	8.83262	1.09	0.41	0.83	1.28	0.66	0.33	3.03	9.13	8.42	7.09	9.33	9.47	5.85	11.31	21.46	6.26	4.61	2.5	4.03	6.93	28.05
ENSMUSG00000061079	Zfp143	9.5485	4.15	3.79	3.71	4.19	5.13	6.81	42.95	35.05	33.24	44.6	45.01	42.08	39.5	55.31	39.58	42.56	13.79	18.2	5.77	9.16	8.39
ENSMUSG00000061118	Dnajc30	4.10657	1.65	1.68	2.3	17.11	9.95	11.87	6.7	5.08	11.34	2.28	3.31	7.22	9.72	7.49	6.83	22.88	18.39	20.8	19.68	20.29	18.21
ENSMUSG00000061313	Ddhd2	4.90942	3.59	3.87	3.58	2.89	2.62	2.07	24.08	13.41	16.71	10.53	14.07	17.45	7.82	13.54	11.86	3.76	6.09	4.55	5.35	6.44	3.43
ENSMUSG00000061315	Naca	5.10929	5.22	3.05	5.73	33.59	29.14	37.17	20.94	22.66	27.93	123.22	85	89.09	154.68	105	89.28	135.39	177.76	161.88	178.79	134.54	111.94
ENSMUSG00000061374	Fiz1	8.33946	1.09	2.27	2.62	6.12	7.27	3.91	19.18	15.82	14.87	16.51	2.53	7.76	3.93	1.68	10.25	1.04	0.97	0.68	1.66	3.4	4.35
ENSMUSG00000061469	Msantd5	#DIV/0!	0	0	0	0	0	0	11.03	4.97	7.74	2.4	0	0	1.06	0	0.39	0.86	1.67	1.15	1.32	1.53	1.12
ENSMUSG00000061477	Rps7	16.1024	1.43	1.38	1.68	10.5	11.24	7.51	30.73	18.61	22.96	318.53	215.5	203.09	416.87	254.33	256.09	278.09	482.39	445.4	317.15	196.89	175.3
ENSMUSG00000061544	Zfp229	3.90646	2.53	3.1	3.35	8.05	5.41	7.14	17.22	7.69	10.17	6.37	2.75	3.56	1.05	0.61	4.05	1.31	1.08	1.9	0.96	1.83	1.39
ENSMUSG00000061650	Med9	5.45263	1.39	1.89	1.47	5.83	5.06	3.9	11.12	2.99	11.79	9.62	18.39	15.09	21.85	25.55	19.61	20.17	17.77	21.37	22.53	26.63	24.13
ENSMUSG00000061787	Rps17	259.2	0.33	0.12	0.15	1.44	0.86	0.67	60.64	48.57	46.31	382.44	248.26	278.61	412.45	262.98	292.55	366.79	555.31	528.41	449.63	297.61	252.36
ENSMUSG00000061906	Ugt2b38	3.16299	3.12	2.75	2.29	17.16	9.36	11.5	5.11	14.94	5.76	0	0	0.07	0	0	0	0	0	0	0	0	0
ENSMUSG00000061983	Rps12	21.6438	1.07	0.41	0.71	1.29	2.47	1.38	15.86	14.57	16.97	115.23	52.62	69.72	80.44	62.86	110.78	56.41	71.44	86.9	66.22	46.31	40.65
ENSMUSG00000062101	Zfp119b	11.8395	0.74	0.56	1.13	3.96	3.07	1.92	15.63	4.65	8.49	3.06	0	0	0	0	0.99	1.2	2.71	4.63	3.1	4.45	1.44
ENSMUSG00000062116	Zfp954	79.3429	0.26	0.44	0	0.04	0	0	9.16	19.83	26.55	7.71	6.04	7.92	17.94	24.65	7.9	17.03	9.15	16.1	4.84	6.64	9.97
ENSMUSG00000062198	2700097O09Rik	8.87463	1.08	0.65	1.62	3.97	4.15	2.69	10.48	11.86	7.39	13.05	5.11	4.62	12.97	14.89	8.66	26.51	30.32	25.83	15.44	23.56	11.29
ENSMUSG00000062309	Rpp25	#DIV/0!	0	0	0	0	0	0.3	12.14	9.31	20.88	0.4	19.38	7.13	2.05	5.53	11.44	6.62	1.89	2	2.11	6.56	14.15
ENSMUSG00000062369	Usp17lb	8463.16	0	0.19	0	0.28	0.1	1.96	524.1	458.86	625.04	22.68	27.25	47.17	5.49	4.47	22.28	5.43	0.89	1.14	0.09	0.3	0.1
ENSMUSG00000062373	Tmem65	4.057	1.61	1.82	2.71	2.58	3.06	2.63	8.49	8.1	8.32	3.21	3.52	1.75	3.14	3.81	4.51	4.92	2.29	3.16	2.22	1.7	3.82
ENSMUSG00000062382	Ftl1-ps1	5.13352	1.2	1.29	1.03	1.79	2.11	11.47	4.83	8.34	4.9	6.97	4.08	5.92	17.45	30.33	19.29	41.03	30.17	32.76	49.82	56.76	45.45
ENSMUSG00000062421	Arf2	31.1078	1.15	0.23	0.29	0.88	0.6	0.62	17.32	13.53	21.1	9.57	15.38	4.09	11.89	14.65	11.52	10.22	7.06	7.38	10.04	7.15	15.06
ENSMUSG00000062518	Zfp534	4.77489	1.6	3.66	1.67	1.76	1.49	1.53	13.59	7.92	11.58	32.88	10.37	14.56	9.04	6.26	7.1	11.57	8.41	10.16	4.91	4.87	1.99
ENSMUSG00000062580	Timm17a	29.4262	1.25	0.99	1.35	24.36	20.14	32.31	40.92	32.78	31.94	343.67	351.7	287.9	340.92	264.59	222.87	194.93	270.17	263.87	202.59	164.13	113.5
ENSMUSG00000062647	Rpl7a	19.4982	1.77	0.64	0.32	12.42	10.6	12.31	15.95	14.54	22.74	242.84	161.88	149.46	328.63	362.21	322.6	312.82	287.29	277.09	271.16	249.61	212.04
ENSMUSG00000062762	Ei24	17.5604	0.76	0.67	0.64	3.61	1.64	2.11	10.88	15.41	10.06	22.02	3.62	5.57	6.48	8.51	17.6	8.08	1.96	1.92	1.81	2.23	5.29
ENSMUSG00000062773	Tex101	#DIV/0!	0	0	0	0	0	0	54.65	28.29	70.43	24.97	16.58	12.8	11.5	8.14	13.55	4.08	7.52	3.7	0.47	7.07	2.44
ENSMUSG00000062794	Zfp599	#DIV/0!	0	0	0	0	0	0	50.7	31.31	42.46	12.93	5.67	9.29	9.8	13.03	26.25	10.55	7.89	8.62	4.68	4.9	5.81
ENSMUSG00000062867	Impdh2	107.859	0	0.15	0.63	0.43	0.71	0.33	19.5	32.68	31.95	259.92	190.44	202.98	200.77	207.43	375.19	144.46	77.16	76.5	24.45	29.03	52.47
ENSMUSG00000062939	Stat4	7.21774	1.76	1.58	1.62	8.47	8.3	10.58	12.41	5.96	17.43	0	0.24	0	0	0	0	0	0	0.16	0.02	0	0
ENSMUSG00000062944	9130023H24Rik	6.38734	2.22	1.43	1.72	10.33	6.8	9.68	10.11	14.69	9.5	1.46	9.88	4.79	0.33	0.81	1.2	0.18	0.14	0.45	0.28	0.15	0.41
ENSMUSG00000062963	Ufc1	17.0442	0.81	0.36	0.64	3.51	2.95	5.01	11.31	6.34	13.2	67.97	75.71	55.16	95.51	100.22	79.4	76.6	86.84	100.97	94.39	75.9	53.02
ENSMUSG00000063015	Ccni	12.933	0.34	0.71	0.74	2.33	2.23	1.96	5.5	10.96	6.69	0.29	3.14	0.64	0.22	0.24	1.34	0.36	0.67	0.4	7.23	6.37	5.06
ENSMUSG00000063200	Nol7	6.75053	5.43	3.72	4.92	5.21	5.75	4.32	28.76	34.31	31.91	49.15	48.79	38.32	38.09	30.85	46.35	26.82	24.91	22.75	36.6	31.27	43.15
ENSMUSG00000063235	Ptpmt1	233.143	0	0	0.07	0.13	0.07	0.27	6.94	6.18	3.2	2.78	0.76	5.01	15.48	23.62	14.28	28.76	22.34	20.22	38.69	40.64	43.81
ENSMUSG00000063236	1110038F14Rik	8.35943	4.65	2.05	3.9	6.48	5.89	3.68	20.87	41.04	26.7	42.25	44.78	47.02	58.73	52.13	80.8	27.38	21.89	20.31	31.54	32.53	40.49
ENSMUSG00000063268	Parp10	#DIV/0!	0	0	0	0	0	0	5.63	8.31	5.04	0.02	0.88	0	0	0	0	0	0	0	0.1	0	0.56
ENSMUSG00000063273	Naa15	7.26667	0.86	0.77	1.07	1.24	0.73	1.02	8.26	7.43	3.93	11.05	8.73	7.64	6.07	4.37	9.88	4.55	6.05	3.11	6.71	7.28	4.81
ENSMUSG00000063316	Rpl27	7.18947	3.47	3.39	4.54	9.86	10.26	6.15	21.32	33.9	26.74	352.01	262.67	229.44	393.18	261.78	282.33	267.18	387.98	401.13	336.33	230.47	226.72
ENSMUSG00000063406	Tmed5	13.3591	4.16	4.72	4.71	1.58	2.5	2.56	79.87	45.88	55.8	73.33	66.32	56.43	66.89	45.98	41.87	48.71	46.42	52.87	14.15	11.45	8.94
ENSMUSG00000063457	Rps15	203.991	1.45	0.96	0.8	7.63	4.85	9.71	216.95	201.83	236.03	1314.41	983.26	1083.14	1694.78	1345.12	1448.38	1463.39	1932.8	1852.05	1426.66	1203.17	1057.69
ENSMUSG00000063590	Slc22a28	58.2273	0.04	0.34	0.28	1.22	1.84	2.12	9.98	13.68	14.77	0.99	3.96	7.89	0	0	0	0	0.04	0.27	0	0	0
ENSMUSG00000063698	Sfxn4	23.2245	1.98	0.68	1.75	23.63	15.8	21.57	37.5	44.47	20.45	49.93	30.55	21.96	7.11	8.93	21	8.08	6.71	7.26	2.91	3.86	2.09
ENSMUSG00000063785	Utp14a	6.10168	3.45	3.98	2.7	2.82	4.44	5.39	25.94	15.55	20.32	20.95	16.53	22.2	18.57	18.64	29.66	12.17	12.37	13.59	7.26	8.42	9.34
ENSMUSG00000063802	Hspbp1	104.097	0	0.24	0.07	0.05	0.46	0.04	15.07	8.05	9.15	23.17	20.55	14.06	32.54	56.01	66.53	32.96	13.82	16.1	11.72	18.67	59.66
ENSMUSG00000063810	Alms1	5.04934	1.02	0.86	1.16	0.97	0.42	0.43	6.82	5.2	3.33	0.2	1.23	1.02	0.16	0.03	0.18	0.24	0.19	0.18	0.14	0.35	0.17
ENSMUSG00000063846	Gm21731	298.352	0.87	0.51	0.92	0.89	0.27	1.06	225.17	261.76	199.28	0.21	4.59	4.16	3.4	3.17	2.32	1.33	1.56	0	0	0.61	0
ENSMUSG00000063881	Olfr376	1803.2	0	0.05	0	0	0	0	30.7	36.4	23.06	0	0.97	1.02	1.72	0.82	0.02	1.39	0	0	0	0	0
ENSMUSG00000063888	Rpl7l1	28.218	2.09	0.86	1.04	24.82	14.73	18.07	34.59	49.19	28.81	93.95	67.32	59.96	152.7	148.95	135.01	189.79	163.83	141.51	120.66	103.92	92.95
ENSMUSG00000063889	Crem	22.411	0.13	0.24	0.36	0.31	0.17	0.17	6.03	6.62	3.71	1.64	1.55	0.87	1.56	1.65	2.16	3.88	4.73	4.49	6.27	9.56	5.04
ENSMUSG00000063975	Slco1a5	5.46099	1	1.01	0.81	12.85	17.49	8.38	0.89	9.48	5.03	0	2.13	0	0.56	0.45	0.02	0.3	0	0.41	0	0	0
ENSMUSG00000064037	Gpn1	52.9538	0.37	0.47	0.46	4.68	2.63	5.22	17.51	23.3	28.03	17.49	19.38	21.49	16.09	29.37	21.53	21.89	13.66	16.49	20.89	28.84	25.53
ENSMUSG00000064105	Cnnm2	4.11912	1.75	2.44	2.19	14.4	10.86	16.55	7.12	9.89	9.27	2.71	4.08	4.46	1.01	0.64	2.74	1.29	0.69	0.77	0.91	1.04	0.8
ENSMUSG00000064127	Med14	5.71278	3.04	3.61	3.76	4.59	3.86	3.06	21.47	16.7	21.3	17.97	11.13	9.78	5.89	4.47	11.2	2.42	1.96	2.35	3.85	2.61	3.03
ENSMUSG00000064145	Arih2	22.3	0.14	0.19	0.37	1.31	1.22	1.09	7.51	3.79	4.31	27.98	12.72	20.5	37.12	31.51	44.68	35.16	16.11	18.72	13.02	20.62	16.14
ENSMUSG00000064307	Lrrc51	133.333	0	0.12	0	3.11	2.27	3.58	8.17	0	7.83	1.96	2.94	3.37	0.23	0.66	1.02	2.6	3.03	2.57	3.66	3.57	1.35
ENSMUSG00000065990	Aurkaip1	13.1044	2.9	1.32	3.06	8.86	8.16	8.57	16.53	37.76	41.11	59.78	60.74	82.19	92.59	84.83	71.74	101.39	122.63	118.3	144.93	119.66	97.28
ENSMUSG00000066026	Dhrs3	9.07774	0.62	1.29	0.92	5.92	4.98	5.63	5.01	13.17	7.51	0	0	0	0	0.44	0	0.05	0	0	0.83	2	1.14
ENSMUSG00000066137	Gm11487	41.9685	7.21	1.99	3.18	4.43	8.41	5.91	187.55	156.43	175.59	0.43	3.92	0.2	0	0.06	0	0	1.29	0.34	0.05	0	0
ENSMUSG00000066141	Gm11232	217.383	0	0.36	0.45	0	0	0	81.63	36.2	58.25	0.06	0	29.4	0.71	1.43	2.74	2.71	1.07	0	0	0	0
ENSMUSG00000066148	Prpf4	25.8769	0.15	0.21	0.29	0.39	0.37	0.25	6.17	5.66	4.99	9.17	5.62	6.39	3.71	3.47	4.26	2.91	3.09	2.74	4.29	6.31	8.25
ENSMUSG00000066232	Ipo7	25.7848	0.36	0.26	0.17	0.42	0.86	0.54	7.24	8.78	4.35	29.17	18.5	17.37	14.2	7.71	13.98	7.36	8.13	8.01	5.85	7.44	7.43
ENSMUSG00000066415	Msl2	11.8299	1.17	0.48	1.29	3.28	3.56	3.87	15.16	6.81	12.81	3.75	2.44	1.97	0.28	0.46	1.55	0.08	0.51	0.3	1.22	1.3	1.26
ENSMUSG00000066688	Pramel21	8.67176	0.83	2.69	0.41	1.6	0.83	0.59	15.4	7.94	10.74	0.04	0	0.21	0.41	0.2	0.37	0.45	0.36	0.32	0.2	0.19	0.16
ENSMUSG00000066772	Obox3	4616.44	0.04	0.05	0	0.14	0.44	0.13	181.33	86.78	147.37	0.18	1.12	2.48	0.03	0.08	1.24	0	0	0.03	0.02	0	0
ENSMUSG00000066878	Gm10184	10.8844	2.33	2.05	1.07	24.81	17.07	38.73	27.83	13.2	18.29	22.19	25.24	31.6	17.34	21.65	24.57	21.85	22.62	20.51	6.48	10.71	8.41
ENSMUSG00000066880	Zfp617	13.4646	2.76	1.85	1.33	2.14	2.8	1.57	46.59	17.52	15.87	6.92	6.53	22.39	6.06	5.58	6.12	11.4	9.18	9.28	6.81	8.42	5.91
ENSMUSG00000067148	Polr1c	28.5083	4.68	2.02	2.29	3.26	5.37	1.79	98.65	81.23	76.41	161.39	240.16	212.83	122.78	171.71	193.35	115.56	80.34	87.69	64.51	77.9	58.39
ENSMUSG00000067194	Eif1ax	6.36779	3.37	2.46	2.49	29.76	25.18	34.71	13.55	20.45	18.98	39.7	30.9	34.32	59.21	45.92	55.13	65.16	65.38	64.32	41.14	31.74	26.19
ENSMUSG00000067219	Nipal1	8.76549	0.73	0.79	0.74	1.29	0.39	1.63	4.97	8.22	6.62	104.06	138.95	142.29	92.84	85.2	59.74	43.09	33.91	30.57	2.26	3.41	1.19
ENSMUSG00000067288	Rps28	8.76976	2.65	3.16	4.31	4.73	5.79	2.92	28.29	31.77	28.69	173.39	144.63	157.76	213.69	155.86	201.37	148.21	248.28	253.5	317.3	222.36	207.38
ENSMUSG00000067360	Pramel3	#DIV/0!	0	0	0	0	0	0	14.04	9.38	8.42	0	1.87	0	0.15	0.74	0.67	0	0	0	0	0.02	0
ENSMUSG00000067399	Trim43c	948.429	0	0.15	0.41	2.24	1.26	2.01	209.41	109.36	212.35	260.82	319.82	535.17	267.17	91.34	279.3	81.81	7	53.38	0.29	0.97	0.86
ENSMUSG00000067722	BC003965	120.282	0.18	0.07	0.14	0.08	0.05	0.25	16.66	18.21	12.04	42.15	69.75	67.19	54.44	50.72	57.65	68.71	88.57	76	89.02	69.39	59.23
ENSMUSG00000067750	Khdc1a	3.40419	3.99	3.79	4.64	16.2	10.06	8.38	15.78	13.74	12.76	10.39	6.3	8.29	5.32	2.95	3.39	1.9	2.46	2.15	2.63	1.09	0.67
ENSMUSG00000067795	4930444P10Rik	#DIV/0!	0	0	0	0.08	0.04	0	3.97	1.42	9.71	21.43	11.84	9.07	10.96	10.47	12.39	5.94	10.78	8.4	1.28	0.41	0.11
ENSMUSG00000067878	Map7d3	71.5263	0	0.08	0.3	0.36	0	0	12.22	9.2	5.76	1.7	1.06	0	0.03	0	0.48	0	0	0	0.27	0	0
ENSMUSG00000067931	Zfp948	30.3069	1.38	1	2.41	0.26	0.89	2.6	59.68	46	39.49	25.35	42.86	39.18	5.85	4.6	8.06	9.62	4.02	4.42	9.6	9.1	12.43
ENSMUSG00000068011	Mkrn2os	3.75433	3.26	2.08	3.33	8.15	5.8	4.25	10.73	14.71	7.11	15.05	14.93	11.04	3.55	6.38	4.66	2.72	0.99	1.29	0	0.18	0.28
ENSMUSG00000068101	Cenpm	3.53759	2.73	1.68	2.64	5.35	7.17	5.73	6.32	8.19	10.43	7.08	7.99	9.69	23.52	41.26	51.97	24.82	36.22	26.75	27.33	35.68	31.06
ENSMUSG00000068129	Cst7	#DIV/0!	0	0	0	0.09	0	0	35.26	34.35	15.46	56.65	26.53	41.68	23.31	28.74	32.02	17.6	9.09	8.47	3.34	1.64	1.1
ENSMUSG00000068220	Lgals1	169.75	0	0	0.28	0	0	0.09	16.48	19.6	11.45	1.47	0	1.02	1.51	1.33	1.09	2.87	50.87	21.15	3361.11	2026.64	2412.28
ENSMUSG00000068240	Gm11808	31.5714	0.14	0.3	0.12	0.35	1.24	0.51	7.44	4.19	6.05	80.78	49.07	59.32	72.2	56.23	66.4	55.63	99.87	94.82	83.43	56.62	48.74
ENSMUSG00000068252	Apol7b	#DIV/0!	0	0	0	0	0	0	7.27	5.1	5.81	0	0.58	1.62	0.15	0.2	0.78	0.35	0	0.55	0.03	0.38	0.13
ENSMUSG00000068270	Shroom4	9.7625	0.62	0.41	0.57	3.78	3.59	1.68	6.23	4.29	5.1	0.2	0.45	1.17	0	0.01	0.08	0.01	0	0.03	0.25	0.43	0.18
ENSMUSG00000068391	Chrac1	183.405	0.18	0.13	0.11	1	0.23	0.76	27.52	20.97	28.54	28.49	34.51	33.7	28.06	28.53	24.36	31.81	49.67	50.47	54.95	64.67	35.98
ENSMUSG00000068879	Gm5773	#DIV/0!	0	0	0	0	0	0	20.67	18.66	14.19	6.46	7.75	3.46	6.86	3.79	4.68	0.82	1.14	0.31	0.31	1.42	0.27
ENSMUSG00000069049	Eif2s3y	#DIV/0!	0	0	0	0	0	0	14.58	6.48	4.63	22.6	12.45	21.18	5.11	8.61	2.98	13.38	22.33	8.71	12.67	27.99	19.52
ENSMUSG00000069114	Zbtb10	5.82637	4.74	3.95	5.19	6.89	9.6	7	37.91	22.87	20.09	66.06	39.67	44.36	16.3	9.95	22.99	6.82	4.5	5.12	9.46	9.48	6.75
ENSMUSG00000069208	Zfp825	32.9864	0.41	0.53	0.53	5.3	0.76	4.87	7.54	26.5	14.45	75.71	36.85	42.6	63.87	73.92	77.93	69.17	84.65	67.19	34.37	47.46	20.94
ENSMUSG00000069495	Epc2	9.16784	1.91	1.67	2.08	5.01	5.44	4.16	16.88	17.54	17.47	23.12	5.46	16.49	4.12	3.74	9.52	2.01	2.31	1.91	2.3	2.27	1.67
ENSMUSG00000069835	Sat2	#DIV/0!	0	0	0	0	0	0.18	14.84	6.5	3.9	16.76	12.15	21	3.27	0.56	10.57	0.72	1.49	1.5	3.16	0.54	1.09
ENSMUSG00000069895	Atxn1l	4.17037	1.38	1.25	1.42	2.25	2.37	1.63	7.46	3.85	5.58	0.84	0.97	0.68	0.38	0.29	0.5	0.64	0.25	0.32	0.79	0.92	0.32
ENSMUSG00000069919	Hba-a1	#DIV/0!	0	0	0	0	0.77	0	41.98	40.7	41.42	36.96	35.47	23.68	8.54	10.68	2.43	5.13	12.04	1.97	0.79	1.71	1.05
ENSMUSG00000070031	Sp140	118.267	0.06	0.05	0.19	0.11	0.24	0.36	12.77	13.94	8.77	8.05	10.76	7.36	2.19	2.73	3.26	5.81	3.5	3.39	1.38	1.32	1.38
ENSMUSG00000070291	Ddx43	#DIV/0!	0	0	0	0	0.21	0.12	43.19	26.39	42.52	5.66	8.35	10.32	2.07	0.98	1.23	0.82	0.92	2.01	1.13	3.04	1.48
ENSMUSG00000070319	Eif3g	8.74444	3.22	1.56	3.32	8.59	6.83	7.92	26.46	17.48	26.89	249.01	253.08	306.17	261.36	328.87	317.11	243.72	192.41	155.84	200.31	232.54	268.78
ENSMUSG00000070336	Fbxo47	24.0345	1.82	0.99	1.25	7.43	3.56	4.9	41.95	23.1	32.53	6.32	19.55	10.95	2.11	3.43	2.02	0.89	1.11	1.69	0.94	1.09	0.11
ENSMUSG00000070426	Rnf121	22.7778	0.35	0.09	0.28	1.2	1.1	2.15	4.95	6.19	5.26	3.91	6.02	12.41	4.94	8.63	7.04	6.69	5.5	7.22	5.57	5.7	5.09
ENSMUSG00000070493	Chchd2	79.7	0.96	1.03	1.71	80.82	55.57	73.86	95.54	85.07	114.28	349.26	276.95	355.6	309.84	258.62	328.05	379.91	399.89	415.23	357.73	403.54	304.74
ENSMUSG00000070618	Pramel20	5332	0	0.04	0	0.04	0.19	0.16	98.86	48.95	65.47	0.23	0.19	1.51	0.17	0.42	0	0.34	0.93	0	0	0	0.07
ENSMUSG00000070619	Pramel31	307.8	0	0.29	0.06	0	0.04	0	49.64	22.27	35.82	11.44	13.7	11.45	0.35	0.04	3.57	2.06	2.57	0	0	0.11	0
ENSMUSG00000070708	Gtsf1l	61.1622	0	0.37	0	0	0.1	1.65	5.53	13.26	3.84	23.96	21.91	18.75	15.98	29.2	25.31	54.27	115.34	71.97	223.42	137.55	89.18
ENSMUSG00000070713	Hmgn2-ps	8.57173	3.78	1.57	4.2	12.16	14.23	14.1	19.25	35.84	26.77	43.35	64.81	58.93	27.97	36.48	43.79	37.32	39.56	31.41	52.63	37.26	33.3
ENSMUSG00000070828	Zscan4f	#DIV/0!	0	0	0	0.04	0.04	0.09	7.25	15.37	3	0	0.05	0	0	0	0	0	0.08	0	0	0	0
ENSMUSG00000070890	Pramel19	68.2429	1.06	1.04	0	0.24	0	0.88	72.92	18.81	51.58	0	0	0	0	0	1.47	0.22	0.62	0.55	0.64	0.37	0.32
ENSMUSG00000070902	Zfp352	6958.43	0	0.07	0	0	0.03	0.04	144.26	159.31	183.52	2.91	1.3	10.99	0.28	0.25	2.31	0	1.79	0.04	0	0	0
ENSMUSG00000071078	Nr2c2ap	5.3437	1.85	1.48	2.78	9.08	9.82	8.88	8.31	13.97	10.37	27.93	36.59	30.03	16.82	18.36	28.7	23.85	12.21	16.21	13.63	17.63	20.4
ENSMUSG00000071302	2610044O15Rik8	4.34579	1.89	1.07	1.32	3.97	1.52	4.32	6.83	4.04	7.73	16.71	13.84	23.38	17.49	17	17.39	18.03	21.44	23.02	6.36	11.41	4.39
ENSMUSG00000071415	Rpl23	46.1494	1.59	0.94	1.42	5.24	4.29	3.84	68.04	55.09	59.16	459.07	291.33	346.46	466.9	297.47	358.19	348.75	506.59	514.22	365.73	290.77	230.83
ENSMUSG00000071528	Atp5md	19.2458	0.64	0.63	1.09	4.76	4.12	2.53	15.26	16.21	13.95	44.99	40.15	49	56.47	30.28	34.14	54.53	74.15	86.15	154.74	86.17	97.91
ENSMUSG00000071632	2510002D24Rik	382	0	0.05	0	0	0	0	7.26	5.91	5.93	5.8	7.12	7.98	6.01	6.38	8.08	8.46	4.66	6.1	31.14	35.45	38.76
ENSMUSG00000071653	1810009A15Rik	12.099	2.72	0.47	2.87	6.6	7.71	5.59	30.92	22.72	19.68	74.29	54.97	55.09	39.66	41.92	41.79	59.12	86.92	79.66	47.64	56.51	26.7
ENSMUSG00000071654	Uqcc3	936.353	0.17	0	0	1.07	0.48	0	71.68	57.67	29.83	128.47	147.51	158.02	118.52	108.84	123.28	90.3	65.18	59.4	55.49	52.98	52.74
ENSMUSG00000071655	Ubxn1	89.2155	0.41	0.32	0.43	1.29	1.31	1.31	23.45	44.81	35.23	191.26	216.62	158.94	162.58	223.73	278.18	143.7	95.14	73.23	50.77	58.19	105.57
ENSMUSG00000071856	Mcc	3.77432	1.55	1.55	2.04	5.14	2.31	1.56	3.14	13.53	2.73	0.01	0.34	0.07	0.09	0.06	0.02	0	0	0.01	0	0	0
ENSMUSG00000072082	Ccnf	17.3482	0.49	0.36	0.27	1.11	0.71	0.68	6.03	7.05	6.35	3.61	1.41	2.72	1.52	2.79	3.88	4.61	1.57	2.71	3.23	6.96	20.04
ENSMUSG00000072188	Gm10354	121.147	0.29	0	0.05	0.07	0.06	0.56	14.77	12.44	13.98	0.16	0.17	0.76	0.9	0.59	0.07	1.49	4.89	3.44	1.24	1.4	0.26
ENSMUSG00000072249	Fthl17f	#DIV/0!	0	0	0	0	0	0.1	43.86	24.07	42.15	3.24	6.01	2.64	5.6	3.51	7.77	9.64	9.81	7.97	12.07	5.28	1.38
ENSMUSG00000072582	Ptrh2	12.6325	1.28	1.35	1.56	6.42	7.23	5.54	21.33	16.2	15.4	37.06	51.7	45.8	30.63	20.89	25.62	19.43	24.37	26.18	17.22	19.28	11.07
ENSMUSG00000072676	Tmem254	24.6899	1.83	0.91	0.71	10.65	8.14	10.72	29.67	31.7	23.81	8.77	6.97	17.64	47.07	68.82	38.92	107.52	86.05	78.62	97.65	62.27	48.99
ENSMUSG00000072905	Eif1ad3	#DIV/0!	0	0	0	0	0	0.05	421.25	237.9	240.83	5.15	6.63	19.84	0.52	1.05	0.84	0.71	3.46	3.12	2.27	2.14	0
ENSMUSG00000072944	Nup62cl	769.667	0	0.14	0.25	0	0.11	0	131.82	71.87	96.48	10.85	22.18	20.81	21.06	19.98	18.62	21.13	11.48	9.34	7.14	7.8	4.28
ENSMUSG00000072980	Oip5	226.323	0.32	0.25	0.42	0.54	0.97	1.67	100.71	63.47	59.88	45.96	29.53	46.82	65.86	62.31	36.99	82.42	75.59	84.58	71.51	60.43	35.33
ENSMUSG00000073016	Uprt	9.96154	0.67	1.05	1.14	9.6	4.76	6.71	5.52	19.28	3.69	0.66	0	0	0	0	0.18	0	0	0	0	0	0
ENSMUSG00000073094	Smim9	16.0737	0.87	0.56	0.47	0.76	1.56	0.53	18.75	4.36	7.43	6.34	14.01	8.82	4.07	0.9	6.32	7.21	3.33	3.09	6.48	4.98	3.86
ENSMUSG00000073119	Speer4a	3.564	2.92	1.11	0.97	12.12	9.62	8.64	5.34	3.38	9.1	0.57	0	0.4	0.06	0	0	0	0	0	0.02	0	0
ENSMUSG00000073158	9030624G23Rik	6.86364	0.94	1.88	0.7	0.66	0.77	0.79	5.67	9.03	9.46	0.3	0.18	0.06	1.95	1.86	2.09	3.99	3.59	3.52	3.34	5.29	3.67
ENSMUSG00000073177	Gm773	#DIV/0!	0	0	0	0	0	0	42.41	13.06	28.04	0.1	10.38	0	4.22	1.1	12.02	10.16	11.82	19.15	7.75	6	2.7
ENSMUSG00000073207	Ccdc160	149	0	0	0.12	0	0	0	6.58	8.32	2.98	6.23	1.86	16.98	3.98	3.03	5.14	5.78	6.26	3.01	19.6	18.73	17
ENSMUSG00000073243	Gm9	#DIV/0!	0	0	0	0.43	0	0	208.45	70.14	133.11	12.4	21.05	25.15	22.44	13.66	24.76	20.28	16.45	17.5	39.13	14.54	20.55
ENSMUSG00000073412	Lst1	#DIV/0!	0	0	0	0	0	0	14.78	7.06	11.02	24.41	29.18	45.7	17.36	13.74	16.64	11.92	5.5	13.06	0.52	1.49	0.37
ENSMUSG00000073423	Zfp414	4.40043	1.6	0.91	2.11	12.97	14.26	14.37	3.38	8.59	8.36	7.19	13.25	18.12	20.76	33.41	21.95	29.43	13.1	8.96	19.98	29.03	23.93
ENSMUSG00000073460	Pnldc1	45.3493	0.84	0.71	0.54	1.18	0.91	1.73	37.07	21.98	35.73	8.68	11.29	20.3	2.16	2.9	5.32	2.72	2.63	3.34	4.27	4.03	4.15
ENSMUSG00000073633	Fbxo36	14.0191	2.97	2.49	2.92	11.4	13.83	14.52	35.44	37.65	44.39	12.3	34.44	39.86	9.72	6.99	6.32	3.44	6.18	4.05	4.36	3.66	2.5
ENSMUSG00000073702	Rpl31	15.8354	1.81	1.18	1.93	10.79	8.53	6.6	21.46	26.65	29.8	364.65	238.92	292.98	379.93	277.09	355.5	267.55	363.29	413.18	340.36	255.32	190.41
ENSMUSG00000073724	Pramel4	266.091	0.11	0	0	0.04	0	0.03	19.48	4.33	5.46	23.23	4.54	8.04	19.78	33.86	26.35	39.87	24.79	32.89	20.42	34.29	10.74
ENSMUSG00000073771	Btbd19	1057	0	0.02	0	0	0.12	0	4.83	9.05	7.26	0	0.86	1.02	1.76	2.03	3.47	2.41	0.52	1.33	0.57	1.83	1.76
ENSMUSG00000073794	I0C0044D17Rik	#DIV/0!	0	0	0	0	0	0	20.12	11.03	16.49	4.43	6.83	7.8	10.96	8.48	10.79	15.26	11.87	14.91	0.22	0.44	0.34
ENSMUSG00000074127	Cmtm2a	9.07155	2.15	1.01	2.71	27.77	17.13	20.18	12.95	19.16	21.14	0	4.16	0	0.5	0	0	0	0	0	0	0	0
ENSMUSG00000074165	Zfp788	24.3019	0.74	0.47	0.38	5.67	4.76	3.5	10.9	17.8	9.94	1	2.48	1.36	1.89	2.2	1.84	3.33	3.47	3.64	1.32	2.27	1.65
ENSMUSG00000074194	Zfp791	15.5364	2.48	2.02	2.79	15.52	8.17	14.34	44.97	17.82	50.47	4.53	4.25	11	5.51	1.83	5.69	1.81	1.74	2.71	0.8	1.1	0.5
ENSMUSG00000074212	Dnajb14	50.8824	0.29	0.34	0.22	0.38	0.13	0.29	16.41	12.46	14.38	9.93	5.26	8.43	1.96	1.8	3.13	0.86	1.51	0.67	0.71	0.94	1.46
ENSMUSG00000074217	Misp3	22.5464	0.45	0.21	0.31	0.74	2.05	1.02	6.51	5.81	9.55	4.96	7.49	5.31	3.42	3.3	5.82	2.17	2.54	1.38	1.52	4.37	4.13
ENSMUSG00000074218	Cox7a1	#DIV/0!	0	0	0	0	0	0.16	11.47	11.61	5.7	30.97	24.73	31.51	23.35	19.06	13.99	30.97	33.95	53.29	56.28	46.13	25.14
ENSMUSG00000074365	Crxos	3840.3	0	0	0.23	0.8	0.32	0.23	393.34	254.8	235.13	1641.95	1483.25	1466.08	2466.28	1559.07	1000.35	1870.55	3766.43	3732.98	1050.15	373.73	201.83
ENSMUSG00000074377	Sult2a4	8.36564	1.92	1.15	1.47	10.22	14.41	10.97	4.85	20.96	12.17	0	0	0	0	0	0	0	0	0	0	0	0
ENSMUSG00000074424	Spopfm2	#DIV/0!	0	0	0	0	0	0	11.72	2.32	10.71	0	0.48	0.62	0.24	0	0.21	0.24	0	0.19	0	0	0
ENSMUSG00000074500	Zfp558	22.766	0.54	0.64	0.23	2.65	2.77	2.74	16.23	10.64	5.23	2.87	3.63	2.46	2.14	3.52	2	1.78	2.95	2.56	1.17	0.26	0.48
ENSMUSG00000074502	Ubtfl1	#DIV/0!	0	0	0	0.1	0.09	0.13	47.63	28.37	26.6	30.53	58.78	51.92	20.72	15.09	14.27	4.59	7.24	5.75	1.32	1.24	0.26
ENSMUSG00000074582	Arfgef2	3.33135	1.34	1.35	2.35	1.16	3.36	2.08	5.87	3.97	6.95	1.51	1.24	1.79	0.92	1.69	1.63	1.37	0.49	0.9	2.7	3.1	3.21
ENSMUSG00000074655	Gm1527	76.6533	0.2	0.11	0.44	0	0.18	0.08	21.44	13.71	22.34	3.13	0.29	4.29	1.03	0.53	0	0.85	0	0	0	0	0
ENSMUSG00000074733	Zfp950	48	0.41	0.33	0.16	1.51	0.75	1.54	22.47	12.77	7.96	12.89	9.95	9.7	7.96	7.61	2.79	5.49	4.71	6.18	2.36	3.15	1.38
ENSMUSG00000074736	Syndig1	67.3214	0	0	0.28	0.25	0.7	0	5.81	11.23	1.81	0	0	0	0.26	0	0	0.06	0	0.07	0	0	0.19
ENSMUSG00000074749	Kiz	3.19494	1.39	3.54	1.79	3.72	3.82	5.41	5.49	9.77	6.21	11.14	9.07	6.94	6.29	9.62	5.13	6.72	7.22	11.74	12.21	10.9	10.75
ENSMUSG00000074780	Anapc15-ps	6.7927	2.32	1.49	3.04	10.98	12.43	9.55	10.01	21.17	15.35	10.43	17.71	17.99	8.64	10.79	12.86	6.57	6.46	5.48	8.51	5.27	4.97
ENSMUSG00000074794	Arrdc3	52.7849	0.32	0.32	0.29	1.3	0.53	1.04	13.87	21.32	13.9	0.65	0.5	1.98	0.15	1.9	0.72	1.25	1.04	0.28	1.18	1.07	1.07
ENSMUSG00000074797	Itpa	23.1667	0.14	0.35	0.29	1.65	0.36	1.08	4.05	7.64	6.38	23.83	14.15	19.06	33.4	31.62	24.63	50.21	27.92	36.38	37.85	38.39	44.79
ENSMUSG00000074817	Papolb	#DIV/0!	0	0	0	0	0	0	4.18	5.14	7.06	3.28	5.47	9.17	0.34	0.34	0.12	0	0	0.17	0	0.27	0.04
ENSMUSG00000074832	Zfp998	9.79548	2.05	2.43	3.49	10.7	10.16	11.86	29.62	29.04	19.41	50.52	34.49	39.37	27.07	34.05	20.57	50.64	25.55	42.23	23.96	33.19	11.41
ENSMUSG00000074863	Platr25	43.0284	0.9	0.61	1.31	5.73	2.02	3.07	51.73	37.36	32.25	20.62	35.39	31.35	4.99	7.08	9.3	9.35	5.71	6.19	12.57	17.31	9.74
ENSMUSG00000074867	Zfp808	24.3721	0.27	0.45	0.57	0.57	1.26	1.03	16.35	7.69	7.4	10.1	5.79	0.39	4.19	4.55	8.06	5.05	4.84	3.37	4.78	11.27	4.53
ENSMUSG00000074895	Eif4e1b	8.52243	2.3	1.77	2.84	75.27	56.81	65.39	11.49	24.95	22.45	0	0.18	0.06	0	0	0.04	0	0	0	0	0.03	0.03
ENSMUSG00000074997	Pin1rt1	5.02378	2.93	2.25	4.07	30.67	19.05	32.41	5.62	5	35.85	11.07	10.42	20.79	11.91	16.78	18.45	6.5	5.28	3.41	0	0.46	0.13
ENSMUSG00000075218	Olfr995	60.6914	0.08	0.13	0.6	2.32	2.69	0.43	20.17	11.69	17.3	1.44	0	5.57	2.78	0.14	0.88	0	0	0.45	0	0.17	0
ENSMUSG00000075227	Znhit2	10.5745	1.37	0.82	1.57	2.94	1.96	2.26	11.09	13.63	15.04	8.06	5.32	12.75	6.12	6.14	9.82	7.48	4.77	5.13	6.48	10.05	12.74
ENSMUSG00000075269	Bex6	588.536	0.07	0.15	0.06	0.43	0	0	58.25	42.51	64.03	43.81	36.02	49.97	21.37	19.84	36.27	17.09	8.38	7.31	0	0.23	0
ENSMUSG00000075273	Ttc30b	6.37028	2.33	1.29	0.62	0.03	0	0.09	13.78	0.94	12.29	1.14	0.04	0.77	1.4	0.38	1.95	0.89	1.93	1.85	1.1	2.37	0.77
ENSMUSG00000075467	Dnlz	20.1923	0.26	0.28	0.24	2.1	2.74	2.51	7.4	2.41	5.94	2.95	5.03	1.85	4.85	4.96	6.32	8.43	9.58	9.17	21.78	17.64	17.14
ENSMUSG00000075574	Defb48	#DIV/0!	0	0	0	0.79	3.17	3.63	6.38	13.17	6.85	0	0	0	0.41	0.18	0	0	0	0.8	0	0	0
ENSMUSG00000075610	Tmem92	259.4	0	0.14	0.11	0.04	0	0.16	16.62	27.97	20.26	1.47	0.84	0.48	0.96	0.51	0.45	1.65	2.16	1.54	0	0.04	0.32
ENSMUSG00000075701	Selenos	735.762	0	0.61	1.32	0.41	0.21	0.29	500.07	518.2	401.75	635.52	861.4	794.26	335.76	365.28	345.97	274.43	265.3	262.38	218.08	212.01	165
ENSMUSG00000075705	Msrb1	52.8966	0.17	0.12	0	1.11	1.12	0.14	7.32	3.17	4.85	2.63	3.4	5.86	0.43	0.7	0.65	0.56	0.91	0.49	1.53	2.39	0.74
ENSMUSG00000075706	Gpx4	45.704	1.83	0.83	0.55	6.34	6.04	6.75	50.35	47.24	49.12	88.31	69.89	80.45	186.94	227.91	157	326.13	226.35	262.92	298.34	385.27	360.81
ENSMUSG00000078154	Gm12184	20.6961	3.21	0.69	1.53	1.07	0.9	1.3	40.94	38.2	33.24	93.74	72.4	58.51	108.46	115.83	75.25	108.03	93.76	87.6	15.23	17.72	41.12
ENSMUSG00000078184	Rbm8a2	#DIV/0!	0	0	0	0.2	0.12	0.38	73.79	56.67	60.53	2.26	9.74	11.62	2.79	0.9	0.98	1.41	2.37	2.12	1.6	1.21	1.86
ENSMUSG00000078193	Gm2000	22.3388	1.73	0.85	2.26	3.93	5.81	5.73	42.38	36.87	28.87	350	281.74	342.44	404.95	261.25	265.51	338.85	473.14	554.7	502.85	345.94	278.45
ENSMUSG00000078435	AU041133	15.289	1.09	0.43	0.21	0.23	0.24	0.35	5.56	18.2	2.69	3.13	6.45	8.9	3.81	5.24	3.56	4.59	7.45	6.27	7.87	7.44	2.6
ENSMUSG00000078508	Pramel30	140.886	0	0.48	0.22	0.1	0	0.1	46.23	26.06	26.33	11.34	5.31	10.49	10.19	13.57	18.61	37.4	16.85	16.7	18.93	27.93	17.82
ENSMUSG00000078509	Pramel14	26.7313	0	2.8	0.14	0	0	0	39.08	16.78	22.73	8.16	2.55	5.56	7.54	7.97	12.05	22.89	10.04	9.68	14.07	20.11	12.24
ENSMUSG00000078511	Pramel16	995.677	0	0.31	0	0	0	0.05	139.99	79.4	89.27	0.34	2.78	3.91	0.11	1	0.44	0.33	1.4	0	0	0.18	0
ENSMUSG00000078512	Pramel11	17.0953	1.78	2.49	1.71	0.59	1.46	0.24	43.5	28.69	30.04	1.13	0	0	0.09	0.04	0.59	0.08	0.23	0	0.1	0.59	0.07
ENSMUSG00000078537	B020031M17Rik	#DIV/0!	0	0	0	0.28	0	0.37	44.59	40.29	40.95	0	2.31	0.57	0.2	0	0.18	0.76	0.7	0.58	0	0	0.17
ENSMUSG00000078577	Tmco2	#DIV/0!	0	0	0	0	0	0	3.48	12.39	13.32	7.24	13.3	3.11	4.82	2.46	5.6	1.2	1.7	3.34	0	0	0
ENSMUSG00000078584	AU022252	48.4516	0.07	0.11	0.13	0.05	0.34	0.12	7.13	2.85	5.04	1.25	0.84	2.37	2.66	2.55	2.09	3.76	3.76	3.61	5.75	5.76	5.02
ENSMUSG00000078625	Gm12789	#DIV/0!	0	0	0	0.09	0	0	351.09	202.65	268.06	19.4	37.57	19.37	1.29	2.2	1.92	0.96	1.32	1.71	0.58	0	0
ENSMUSG00000078626	Gm12790	48.4866	0	0.95	0.92	0.83	0.49	0.71	30.82	27.11	32.74	55.95	62.07	36.15	75.76	99.53	114.3	177.8	73.23	74.81	144.01	213.62	135.12
ENSMUSG00000078713	Tomm5	663.986	0	0.09	0.65	0.3	0	0	175.79	203.19	112.37	1793.26	1571.28	1519.65	1275.68	854.38	818.22	639.51	829.6	898.16	575.99	561.92	350.16
ENSMUSG00000078765	U2af1l4	3.68013	2.97	1.59	1.63	11.99	5.54	12.52	5.35	10.4	7.03	4.35	8.97	8.03	5.12	5.09	5.46	8.35	11.71	7.51	7.13	8.85	5.21
ENSMUSG00000078768	Zfp566	628.625	0.24	0	0	3.29	0	0	45.17	58.26	47.44	6.36	15.19	8.69	7.23	9.29	12.89	7.41	6.69	10.18	6.91	9.86	9.36
ENSMUSG00000078784	Rbis	4.0775	2.72	2.92	4.94	5.74	6.44	4.02	11.41	15.71	16.02	95.98	78.78	85.58	96.29	53.95	51.08	65.77	101.24	114.61	125.77	93.63	88.95
ENSMUSG00000078813	Leng1	35.113	1.14	0.51	1.27	1.22	2.43	1.68	28.02	38.4	36.11	15.98	21.43	16.24	10.38	5.85	18.24	7.53	4.73	4.24	3.73	4.1	5.98
ENSMUSG00000078867	Gm14418	32.1389	0.06	0.22	0.44	0.72	0.67	1.6	11.31	7.59	4.24	0	0	0	1.01	0.95	0.37	2.16	1.23	2.8	23.88	6.67	4.9
ENSMUSG00000078870	Gm14410	4.66582	1.9	0.79	1.23	5.65	2.39	3.54	6.3	6.45	5.54	0.32	3.73	0.55	1.79	3.21	1.44	1.97	3.29	4.41	15.54	3.7	3.86
ENSMUSG00000078872	Gm14401	18.0646	0.79	1.25	0.9	4.34	0	0.9	18.89	18.17	16.05	3.85	3.83	34.69	54	57.27	34.46	20.98	35.73	53.2	24.16	14.45	6.9
ENSMUSG00000078954	Arhgap8	360.4	0.04	0.02	0.04	0.74	0.07	0.34	11.85	9.55	14.64	1.55	2.73	4.38	2.24	3.49	1.65	6.51	3.47	3.93	15.43	25.34	46.39
ENSMUSG00000078958	Atp6ap1l	4.68819	3.45	0.65	1.32	1.71	2.57	3.59	10.03	11.81	3.57	7.47	7.23	0	0	0.94	1.28	2.21	1.27	2.64	0.95	0.78	0.12
ENSMUSG00000078963	Hsbp1l1	#DIV/0!	0	0	0	0	0	0	5.45	11.52	5.22	7.95	5.69	3.47	4.3	1.73	1.64	2.76	4.1	4.54	10.46	8.01	5.72
ENSMUSG00000079029	Eif1ad7	#DIV/0!	0	0	0	0	0.04	0.05	512.74	300.75	332.84	5.4	8.3	27.92	7.63	2.36	2.55	6.27	7.88	3.33	3.58	7.38	1.23
ENSMUSG00000079031	Eif1ad2	#DIV/0!	0	0	0	0	0	0	21.79	23.43	17.76	0	0.05	1.42	0	0	0.04	0	0.18	0	0.04	0.21	0.04
ENSMUSG00000079034	Eif1ad8	#DIV/0!	0	0	0	0.23	0	0	129.08	106.49	122.63	1.82	6.3	8.23	0	0.21	0.18	0.13	2.48	0.62	0.69	0.82	0.33
ENSMUSG00000079109	Pms2	6.85632	3.47	1.74	1.75	1.36	1.65	1.76	22.51	6.81	18.4	1.56	2.02	5.47	2.04	1.69	3.17	2.33	1.7	1.72	2.22	2.86	4.07
ENSMUSG00000079162	Trim43b	1233.08	0	0	1.3	0.54	0.59	1.24	627.38	347.95	627.68	1380.11	1299.52	1445.12	1654.82	1379.17	1501.88	1119.72	346.14	647.88	5.03	10.09	4.12
ENSMUSG00000079197	Psme2	29.8071	0.36	0.51	0.53	1.34	1.38	1.54	21.64	8.24	11.85	9.93	3	9.11	8.32	5.01	2.24	17.23	37.08	29.31	134.07	90.46	72.36
ENSMUSG00000079357	Gm11100	9.03137	0.87	1.27	0.41	7.44	3.02	5.3	5.7	14.43	2.9	0.2	0.08	0.44	1.56	0.48	2.4	0.2	0.32	0.23	0.44	0.16	0.24
ENSMUSG00000079435	Rpl36a	45.4176	0.76	0.14	0.8	5.39	6.77	2.93	20.11	29.74	27.36	168.02	141.73	134.81	233.03	148.88	200.41	203.25	229.98	271.68	209.32	151.13	122.54
ENSMUSG00000079436	Kcnj13	49.0714	0.5	0.06	0	1.17	1.36	1.41	15.39	0	12.09	0.3	0	0	0	0	0.06	0.93	0	0	0	0	0
ENSMUSG00000079470	Utp14b	43.268	0.14	0.33	0.5	0.17	0.39	0.31	22.41	10.32	9.24	6.92	5.09	5.42	1.76	0.6	2.48	1.06	1.27	0.88	0.94	0.99	1.03
ENSMUSG00000079480	Pin4	47.9545	1.29	1.27	0.96	11.55	12.04	10.31	82.02	46.98	39.8	186.45	119.27	181.88	199.76	159.83	168.86	175.53	178.66	211.21	262.88	192.87	157.86
ENSMUSG00000079509	Zfx	150.393	0.16	0.09	0.03	0.28	0.03	0.13	13.54	15.96	12.61	11.54	15.35	10.77	6.39	4.94	10.84	3.48	3.27	2.31	4.08	3.91	2.41
ENSMUSG00000079523	Tmsb10	9.33091	5.17	4.14	4.47	68.05	57.54	73.8	28.14	53.09	47.35	59.21	29.51	71.32	145.65	94	92.08	174.37	216.9	198.18	1245.62	721.88	956.21
ENSMUSG00000079525	Cldn34d	6.35632	1.05	0.68	0.88	7.32	1.25	0.51	10.08	0	6.51	0	2.23	0	3.09	1.12	0	3.45	0.65	0.35	0	0.85	0
ENSMUSG00000079536	Ctag2l1	#DIV/0!	0	0	0	0	0	0	16.49	19.25	28.65	38.05	55.18	3.36	24.44	14.34	23.6	26.81	31.18	29.89	23.15	18.7	8.55
ENSMUSG00000079584	Tm9sf5	3.07127	3.42	4.69	5.5	31.88	22.82	38.16	3.48	27.01	11.31	5.8	3.63	4.09	3.72	2.23	5.45	6.88	15.11	5.15	6	1.68	3.46
ENSMUSG00000079641	Rpl39	90.9706	0.59	0.79	0.66	5.61	5.46	3.44	58.95	59.9	66.73	233.27	174.86	195.91	321.6	166.34	248.15	235.66	257.47	329.47	231.1	152.64	136.71
ENSMUSG00000080990	Olfr118	#DIV/0!	0	0	0	0	0	0	4.69	12.75	2.54	0.55	0.05	0	0.44	0.35	0	0.15	0.04	0.17	0	0.11	0
ENSMUSG00000081044	AU015836	12.221	4.5	2.69	4.12	50.74	46.8	44.24	34.24	35.14	68.84	0.2	0.98	0	0.22	0.22	0.37	0	0	0.21	0.13	0.37	0.37
ENSMUSG00000082976	Gm15056	#DIV/0!	0	0	0	0	0	0	16.08	3.78	16.78	0.85	0	0	2.12	0.86	0.74	0	0	0.16	0	0	0
ENSMUSG00000084902	Gm281	621.125	0	0.08	0	0.33	0	0.26	26.75	14.61	8.33	1.8	0.76	6.78	1.2	1.41	3.68	0.16	0.11	0.27	0.1	0	0.05
ENSMUSG00000085111	Ascl4	#DIV/0!	0	0	0	0	0	0	8.68	6.18	5.74	0.3	0.27	0	0	0.04	0	0	0	0.08	0	0	0
ENSMUSG00000085549	1700047F07Rik	40.1967	0.6	0.5	0.12	0.75	0.45	0.89	14.39	20.65	14	3.07	8.04	6.4	5.12	3.21	6.89	4.49	3.65	10.91	0.61	0.59	0.15
ENSMUSG00000086598	Btbd18	994.6	0	0	0.05	0.07	0	0.05	22.86	12.92	13.95	47.06	28.75	29.46	9.54	6.55	23.48	2.43	3.82	4.54	0.87	0.5	0.31
ENSMUSG00000087166	L1td1	430	0.02	0.02	0	0.17	0	0.03	7.8	3.4	6	1.88	0.64	1.37	1.01	0.63	1.87	6.06	2.8	3.53	8.4	16.43	13.3
ENSMUSG00000087198	Tmem274	12.8194	0.94	0	0.5	1.17	0.42	1.02	5.93	0	12.53	0.13	3.68	0	2.56	7.2	3.96	4.63	0.44	0.83	1.24	0.31	1.98
ENSMUSG00000087385	Frg2f1	33.9952	2.36	2.32	1.55	2.66	2.21	4.25	84.06	50.7	77.03	0.38	5.86	3.72	0	0.03	0.77	0.51	0	0	0.18	0.14	0.08
ENSMUSG00000089768	Tmsb15b1	40.2875	0.8	0	0	0.2	0.54	0.97	10.87	7.47	13.89	0	0.93	0	0.42	0.18	0.94	0.89	2.41	2.02	4.24	1.93	5.67
ENSMUSG00000089844	A530032D15Rik	111.68	0.39	0.09	0.27	0.65	0.39	0.85	35.3	28.29	20.17	16.12	21.52	20.21	5.92	3.76	8.21	4.65	2.49	2.22	1.7	0.72	0.34
ENSMUSG00000090000	Ier3ip1	49.056	0.15	0.44	0.66	0.46	0.99	0.45	21.69	21.88	17.75	63.75	48.34	52.45	80.83	56.13	42.13	67.26	99.57	109.52	143.33	102.73	92.29
ENSMUSG00000090132	Cypt2	#DIV/0!	0	0	0	0	0	0	14.83	9.75	3.44	0	0	0	0	0	0	0	0	0	0	0	0
ENSMUSG00000090137	Uba52	70.9323	1.03	0.81	0.67	0.7	0.73	0.85	64.92	63.05	50.07	267.92	233.76	212.86	235.17	215.03	238.92	232.83	381.09	283.55	263.48	251.15	151.84
ENSMUSG00000090213	Peds1	8.17094	0.71	1.11	0.52	0.29	1.39	0.16	3.51	8.04	7.57	5.74	3.15	2.34	2.63	3.71	9.17	6.66	1.65	1.63	4.73	6.92	13.81
ENSMUSG00000090268	Spopfm3	133.151	0.26	0.19	0.08	0.33	0.54	0.43	25.53	16.48	28.56	0.36	1.02	0.33	0.17	0.2	0.36	0	0.31	0	0	0	0
ENSMUSG00000090509	Sfta2	6.6031	1.42	0.83	2.26	24.26	18.34	16.14	3.56	15.99	10.23	1.31	4.31	2.06	1.51	0.89	1.97	0.22	1.05	0.49	0.07	0	0
ENSMUSG00000090693	Trim43a	1166.3	0	0	1.64	1.28	0.55	0.73	850.72	386.6	675.42	2009.91	1454.12	2164.62	2656.84	2360.48	2535.03	2441.63	1365.17	1537.54	273.12	582.41	307.1
ENSMUSG00000090714	Zscan4d	1892.07	0.09	0	0.36	3.43	5.52	4.9	308.83	274.1	268.5	1.33	2.51	4.58	0.04	0.67	0.72	0	0.36	0	0	0	0.03
ENSMUSG00000090733	Rps27	229.017	0.2	0.22	0.18	0.25	0.23	0.24	54.46	45.17	37.78	483.03	336.23	370.25	445.48	248.48	260.22	274.01	409.43	532.43	401.8	239.51	235.37
ENSMUSG00000090744	Gm6871	2601.47	0.15	0	0	0	0.04	0.63	219	76.06	95.16	304.86	436.86	488.62	99.82	92.72	115.81	57.82	46.23	43.14	13.46	27.15	10.93
ENSMUSG00000090854	Gm4340	#DIV/0!	0	0	0	0	0	0.39	12.03	12.23	20.38	0.87	1.87	1.31	0.14	0.62	1.39	0	0.38	0.07	0	0.12	0
ENSMUSG00000090862	Rps13	42.3745	1.38	0.36	0.77	2.86	3.52	2.31	38	31.14	37.22	271.52	193.25	215.4	223.09	151.38	178.01	137.66	211.02	228.88	158.55	124.22	103.88
ENSMUSG00000091264	Smim13	7.89175	0.88	0.47	0.59	0.02	0.23	0.42	6.11	4.71	4.49	26.91	19.09	22.97	31.61	24.68	29.36	16.63	13.55	13.91	3.97	6.16	3.94
ENSMUSG00000091490	Triml2	#DIV/0!	0	0	0	0	0	0	6.86	8.66	6.25	15.41	6.01	8.74	14.5	21	34.04	16.69	13.63	12.41	10.32	17.84	16.23
ENSMUSG00000091897	Gm17019	150.818	0	0.06	0.05	0	0.47	0.15	8.31	3.03	5.25	0	0	0	0	0	0.64	0.14	0.77	0.38	0.25	0.27	0.13
ENSMUSG00000091931	Gon7	119.564	0.2	0.59	1.02	0.62	2.21	1.86	53.16	95.19	68.06	58.93	102.84	88.39	41.12	47.31	27.68	39.02	34.95	25.58	31.24	23.62	19.86
ENSMUSG00000092019	Eif1ad6	#DIV/0!	0	0	0	0	0	0	27.27	24.45	37.54	0.56	0.66	2.49	0	0.09	0.89	0	0.04	0.72	0	0.46	0.04
ENSMUSG00000092335	Zfp977	7.51555	5.76	2.43	2.42	13.01	0.6	3.64	42.5	20.97	16.27	40.6	55.06	108.05	52.09	47.38	58.33	74.9	33.49	56.1	26.25	24.73	10.86
ENSMUSG00000092349	Smim40	2327.62	0	0	0.08	1.95	0.29	0	60.26	69.7	56.25	75.67	59.9	74.91	93.68	93.02	94.14	26.96	37.14	49.31	15.51	15	11.08
ENSMUSG00000092607	Scnm1	19.5925	1.3	0.8	1.36	9.37	11.26	10.99	23.35	29.66	14.78	45.35	38.59	71.85	58.3	56.07	50.02	73.46	124.11	85.66	67.62	72.07	36.77
ENSMUSG00000093847	Eif1ad15	99.7791	1.47	0.65	0.37	2.4	2.36	4.26	91.27	65.16	92.02	0.77	2.3	6.95	0.44	0.13	0.18	0	8.38	0.1	0	1	0.8
ENSMUSG00000093904	Tomm20	153.215	0.5	0.23	0.9	0.53	1.18	0.9	80.4	92.32	77.02	349.56	334.73	360.65	284.26	259.99	226.08	175.29	183.24	205.42	107.67	94.88	64.25
ENSMUSG00000093962	Gm11756	334.586	0	0	0.29	0	0	0.13	35.59	23.94	37.5	0	0.78	0.3	0	0	0.19	0	0	0	0	0	0
ENSMUSG00000094027	Gm21762	185.889	0.93	0.09	0.15	1.16	0	0.61	84.59	57.75	75.15	2.05	1.84	0	0.22	0.58	0.79	0	0.1	0	0	0.28	0
ENSMUSG00000094081	Gm20826	30	0.26	0.28	0.18	5.34	4.22	4.48	5.16	7.81	8.63	0.27	0.55	0.37	0.04	0.07	0.09	0	0	0	0	0	0
ENSMUSG00000094084	Tdpoz1	518.455	0	0.03	0.08	0.33	0	0	24.91	17.08	15.04	0	0.26	1.68	0.04	0	0	0	0.1	0	0	0	0
ENSMUSG00000094163	Tdpoz5	1045.71	0.07	0	0	0.17	0.08	0	30.43	19.25	23.52	4.81	7.46	3.35	0.27	0.86	2.09	0.23	0.48	0	0	0	0
ENSMUSG00000094168	Gm21903	#DIV/0!	0	0	0	0	0	0	119.92	28.65	20.56	0	0	27.81	6.08	0	0	0	4.52	0	0	0	0
ENSMUSG00000094215	Gm6489	#DIV/0!	0	0	0	0.38	0	0	182.34	191.45	105.1	0	11.4	3.6	0.26	0.12	2.6	0	0	0.26	0	0.44	0.11
ENSMUSG00000094219	Calhm3	#DIV/0!	0	0	0	0.34	0	0	7.51	8.64	6.05	0	0.49	0	0.44	1.46	1.5	1.65	0.16	0.17	0.07	0.07	0
ENSMUSG00000094237	AF067063	1885.83	0.24	0.17	0	0.1	0	0	286.92	206.44	279.83	43.54	29.32	44.35	13.09	16.87	8.55	10.12	9.66	13.75	0.81	0.26	0.09
ENSMUSG00000094311	Rfpl4b	#DIV/0!	0	0	0	0	0	0	443.02	312.99	361.58	0	2.99	3	0.09	0.15	0.47	0	0	0	0.47	0	0
ENSMUSG00000094328	Tdpoz9	1438	0	0	0.03	0	0.07	0	20.94	10.43	11.77	2.06	1.47	2.75	0.16	0.1	0.14	0	0.03	0	0.03	0	0
ENSMUSG00000094786	Gm14403	33.5133	0.25	0.5	0.38	4.28	0.43	0.15	14.89	18.97	4.01	0.34	0.61	2.86	3.41	14.54	2.38	3.27	12.05	15.23	66.29	15.28	19.11
ENSMUSG00000094942	Gm3604	104.407	1	1.53	2.06	3.79	2.37	4.64	246.6	110.44	122.19	12.46	36.57	78.8	23.17	25.72	21.21	41.65	56.94	57.49	50.46	63.6	24.36
ENSMUSG00000094973	Eif4a3l1	816.083	0.04	0	0.08	0	0.3	0.11	28.31	34.05	35.57	0.6	2.07	4.69	1.22	2.76	3.82	2.15	0.52	1.75	0.18	0.83	0.44
ENSMUSG00000094995	Pate3	3.8	1.85	2.1	0.85	4.21	0.88	4.6	3.85	8.82	5.57	0	1.23	0	0	0.85	0	0.47	0	0	0	0	0
ENSMUSG00000095048	Gm11239	60.4074	0.16	0.06	0.05	0.07	0	0	4.63	5.93	5.75	0	0	0.1	0	0	0.12	0	0	0	0	0	0
ENSMUSG00000095071	AF067061	2585.89	0	0	0.09	0	0.17	0.06	76.79	82.05	73.89	0	4.64	6.75	0.26	0	2.34	0	0	0	0.05	0.05	0
ENSMUSG00000095304	Plac9	1221	0	0	0.04	0.05	0.09	0.05	14.66	15.59	18.59	59.21	53.76	48.74	119.94	154.52	114.76	100.6	90.71	109.67	103	52.77	45.37
ENSMUSG00000095315	Gm10130	16.5093	2.96	2.82	3.94	6.96	10.78	10.53	68.27	45.64	46.56	4.49	13.55	15.75	6.77	5.15	9.07	11.46	11.21	9.84	5.09	5.02	5.43
ENSMUSG00000095339	Zscan4b	#DIV/0!	0	0	0	0	0	0	3.78	7.41	3.99	0.16	0.06	0	0	0	0	0.04	0	0	0	0	0
ENSMUSG00000095341	Gm428	26.619	0.69	0.63	0.57	0.13	0.41	2.31	17.96	13.74	18.61	0	0.54	0	0	0	0	0	0.12	0	0	0	0
ENSMUSG00000095362	Gm14325	7.65679	1.87	0.98	1.2	0.92	2.28	1.31	15.68	8.19	7.14	0.94	0.19	0	1.81	3.08	0.86	3.16	4.18	3.08	18.76	15.13	7.07
ENSMUSG00000095514	D13Ertd608e	1643.74	0	0.1	0.09	0	0.65	1.64	118.63	74.3	119.38	1.44	10.68	4.91	0.5	0.11	0	0.22	1.12	0	0	0	0
ENSMUSG00000095625	Esp24	#DIV/0!	0	0	0	0	0	0	62.19	41.68	55.31	6.34	11.99	10.04	5.27	1.11	3.99	0.73	5.08	0.82	0	3.56	0
ENSMUSG00000095683	Gm10662	80.6154	0.08	0.18	0	0.04	0.03	0.41	6.01	5.92	9.03	0.04	0.08	0.26	0	0.06	0.23	0.28	0.07	0.07	0.06	0	0
ENSMUSG00000095717	Eif1ad11	#DIV/0!	0	0	0	0	0	1.37	100.29	52.8	107.11	0.44	5.38	0.61	0	0	0	0	3.93	0	0.99	0.53	0.36
ENSMUSG00000095724	Eif1ad19	#DIV/0!	0	0	0	0	0	0.14	54.46	30.51	35.18	0	1.37	0.57	0.05	0	0.13	0	0.22	0	0.23	0	0.08
ENSMUSG00000095799	Eif1ad10	4311.47	0	0.17	0	0	0.9	0.98	196.93	186.43	349.59	5.01	10.53	13.32	0.84	2.21	0.95	0	24.15	1.02	0	6.38	0.89
ENSMUSG00000095822	Tdpoz9-ps1	#DIV/0!	0	0	0	0	0	0	13.34	7.01	6.55	1.51	1.66	0.85	0	0	0.14	0	0.11	0	0	0	0
ENSMUSG00000095935	Gm11238	182.158	0.16	0.17	0.05	0.07	0.12	0.71	26.96	18.07	24.19	0	0.85	0.4	0	0.06	0	0	0	0	0	0	0
ENSMUSG00000096044	Pramel33	57.8734	0.31	0.23	0.25	0.58	0.14	0.49	27.3	6.61	11.81	28.18	39.93	28.92	18.46	27.01	16.53	14.68	24.31	40.46	6.15	2.82	0.89
ENSMUSG00000096049	Eif1ad17	3693	0	0.17	0	0.2	0	0.39	242.37	212.02	173.42	4.79	0.7	1.82	0	0.74	0.38	0	1.69	0	0	2.3	0
ENSMUSG00000096175	Gm21761	111.079	0.71	0.05	0	0.7	0	0.43	22.49	30.71	31.22	0.07	1.11	1.92	0.07	0.06	1.26	0	0	0	0.21	0	0
ENSMUSG00000096259	Pramel38	25.366	0.53	1.27	0.55	1.39	0.36	0.75	26.94	18.69	13.98	43.15	37.03	35.21	35.28	35.04	33.43	44	26.9	31.83	2.73	3.88	0.55
ENSMUSG00000096323	Gm20767	457.952	0	0.21	0	0	0	0.77	31.69	21.68	42.8	0.46	0.71	8.86	0.13	0	0.06	0.44	2.74	0	0.45	0	0
ENSMUSG00000096393	Fam240a	#DIV/0!	0	0	0	0	0	0	3.64	30.06	0.22	0	0.2	0	0	0	0.82	0	1.47	0	0	0	0
ENSMUSG00000096446	Gm8104	31.5893	0.2	0.04	0.32	0.2	0.44	0.29	10.39	0.13	7.17	0	1.85	1.72	0.41	0.09	0.19	0.04	0.14	0.3	0	0.09	0.04
ENSMUSG00000096472	Cdkn2d	39.4294	0.18	0.67	0.92	3.17	2.64	0.97	19.71	18.54	31.54	5.53	9.57	11.05	8.69	12.75	21.1	9.58	6.57	4.51	10.4	17.74	24.4
ENSMUSG00000096619	Eif1ad14	2035.06	0	0.17	0	2.41	0	1.95	157.23	60.35	128.38	0	3.28	5.45	0	0	1.7	0	3.18	0.61	0	0.71	0.36
ENSMUSG00000096700	Gm11236	46.3958	0.21	0.51	0.24	0.13	0	0	18.73	10.99	14.82	0	0	0.6	0	0	0.12	0	0.18	0	0	0	0
ENSMUSG00000096740	Lbhd1	45.5238	0.38	0.02	0.02	0.91	0	0	5.75	8.43	4.94	5.83	6.67	8.91	4.39	6.24	6.94	2.23	1.94	1.14	0.81	0.99	1.07
ENSMUSG00000096803	Eif1ad16	#DIV/0!	0	0	0	1.61	0	0	205.81	244.62	156.4	0	17.55	0.61	0	1.11	4.73	0	8.05	0	0	0	0
ENSMUSG00000096878	Gm21083	116.581	0.25	0.26	0.11	0.08	0	1.12	26.09	28.25	17.94	0.33	1.87	0.23	0.48	0.63	0.29	0.62	1.86	2.65	0.75	1.15	0.2
ENSMUSG00000096879	Tdpoz8	#DIV/0!	0	0	0	0	0	0	12.89	11	12.2	0.27	0.71	1.54	0.43	0.9	0.69	0	0.38	0	0	0	0
ENSMUSG00000098274	Rpl24	574.863	0.27	0	0.24	3.48	1.98	3.88	117.47	87.04	88.67	615.7	439.37	360.34	511.58	344.69	391.78	362.18	582.4	521.65	443.11	288.14	226.56
ENSMUSG00000099216	Obox8	2170.25	0	0.06	0.22	0.07	0	0.15	303.36	138.18	166.13	662.68	1188.84	917.11	12.03	9.36	99.62	3.84	0.56	0.76	0	0.4	0
ENSMUSG00000099564	Gm28729	558.5	0	0.04	0	0	0.04	0	7.81	6.44	8.09	6.8	1.97	6.24	2.97	2.86	1.51	0.8	1.16	0.59	1.57	1.45	0.04
ENSMUSG00000101436	Gm5157	3048.5	0	0	0.04	0	0.2	0.22	41.68	39.29	40.97	1.38	2.19	2	4.67	0.36	1.87	1.89	1.24	0.67	0	0.1	0
ENSMUSG00000103362	Tdpoz2	#DIV/0!	0	0	0	0	0	0	17.46	25.59	14.07	9.51	2.31	14.03	4.46	1.05	0.5	2.88	0.71	1.55	0	0.07	0.07
ENSMUSG00000104158	Becn2	13.317	2.57	2.22	4.01	2.58	2.7	1.7	47.81	37.85	31.53	119.15	141.87	134.86	177.32	247.64	264.16	158.51	72.76	106.99	12.8	15.35	13.7
ENSMUSG00000105734	4930558C23Rik	12.5906	0.67	1.24	1.29	44.38	26.26	40.34	7.15	24.21	8.93	0	3.34	7.93	3.12	3.51	3.04	4.19	8.91	11.06	32.77	29.96	19.35
ENSMUSG00000107252	Gm5767	49.119	0	0	0.42	0.12	0	0	4.27	6.13	10.23	0	0	0	0	0	0.22	0	0	0	0	0.1	0
ENSMUSG00000107283	Mpv17	134.636	0.07	0.05	0.1	0.05	0.05	0.03	14.53	8.79	6.3	16.79	16.72	12.01	21.68	32.17	25.66	44.28	51.37	69.09	72.98	89.87	51.4
ENSMUSG00000107392	Pramel35	#DIV/0!	0	0	0	0	0	0	19.53	0.52	4.62	18.45	20.99	20.93	7.19	13.64	9.38	6.1	9.55	23.63	3.24	2.49	0.63
ENSMUSG00000107906	Eif4a3l2	563.15	0.05	0.06	0.09	0	0.12	0.12	23.52	46.03	43.08	0.07	1.49	4.84	1.67	3.12	3.2	3	0.06	2.09	0.21	0.45	0
ENSMUSG00000109396	Gm4565	#DIV/0!	0	0	0	0	0.05	0	6.32	5.3	5.75	0.13	0.07	0.46	0.51	0.06	0.23	0.27	0.06	0	0	0	0
ENSMUSG00000109398	Gm3854	101.917	0	0.19	0.05	0.56	0	0.09	9.77	7.5	7.19	0.19	0.73	0	0.05	0	0.59	0.2	0.06	0.05	0.29	0.22	0.6
ENSMUSG00000109516	Gm6882	48.4545	0.5	0.19	0.19	0.18	0	0.5	19.55	6.89	16.2	0.28	0.26	0.39	0.46	0.44	0.7	0.53	0.07	0.08	0.12	0.03	0
ENSMUSG00000109771	Gm35315	6.20321	1.14	1.67	0.93	15.96	7.09	11.62	6.68	11.74	4.78	1.44	2.07	3.42	1.21	0.7	0.07	0.64	0.35	0.87	0.45	0.25	0.42
ENSMUSG00000109969	Zscan4-ps3	2284.08	0.09	0.03	0	0.04	0	0.19	83.63	106.85	83.61	0.21	1.03	1.39	0.2	0.04	0	0	0.86	0	0	0	0
ENSMUSG00000110190	Zscan4-ps2	836	0	0	0.14	0.15	0.03	0.45	41.61	46.32	29.11	0.37	0.54	0	0	0	0.36	0.03	0.97	0	0	0	0
ENSMUSG00000113201	Eif1ad13	#DIV/0!	0	0	0	0	0	0.39	660.26	490.59	448.19	0	2.34	33.91	0.42	5.91	3.78	0	1.5	0	1.48	1.95	0.89
ENSMUSG00000113450	Zfp935	29.6408	0.13	0.14	0.76	0.83	0.24	1.16	17.64	6.47	6.42	7.28	12.12	16.99	6.56	6.02	8.2	7.62	4.74	5.58	3.65	5.05	2.37
ENSMUSG00000113489	Ubl5b	#DIV/0!	0	0	0	0	0	0	46.08	21.67	17.1	0.94	1.21	1.05	0	0	0.49	0.47	0	0	0	0.15	0
ENSMUSG00000113805	Eif1ad12	#DIV/0!	0	0	0	0	0	0	498.07	323.02	412.91	24.38	79.31	63.58	2.52	1.66	0.57	3.25	6.74	5.1	1.15	0.18	0.54
ENSMUSG00000113902	Ndufb1	7.09934	3.65	3.6	3.32	18.05	10.4	10.83	18.43	33.95	22.66	20.69	15.18	27.53	43.82	42.13	41	57.76	85.12	104.62	122.75	85.42	107.67
ENSMUSG00000113951	Ubl5c	238.417	0	0	0.12	0	0	0	14.46	7.22	6.93	0	0	0	0	0	0.65	0	0	0	0	0	0
ENSMUSG00000113971	Eif1ad4	#DIV/0!	0	0	0	0	0	0	144.17	127.43	118.12	0.87	7.02	8.48	0.63	0.37	0.38	1.26	0.37	0.61	0	0.18	0
ENSMUSG00000114075	Eif1ad18	#DIV/0!	0	0	0	0.2	0	0	39.96	37.72	42.29	0.44	0	3.63	0.21	0.18	0	0	0.19	0.82	0	0	0
ENSMUSG00000115219	Eef1akmt4	26.8251	0.61	0.65	0.97	6.72	3.59	2.26	19.99	30.86	8.97	43.7	50.76	35.25	14.35	22.29	31.99	22.43	12.06	17.67	9.97	14.57	8.72
ENSMUSG00000115726	Gm30083	5.79518	2.14	0.86	0.32	1.88	2.67	3.86	0	14.04	5.2	0.3	0	0	0	0	0	0	0	0	0	0	0
ENSMUSG00000117091	Gm5698	#DIV/0!	0	0	0	1.32	1.19	1.76	172.14	70.06	170.03	2.87	10.65	10.52	3.01	5.53	1.25	5.3	14.58	1.35	0.59	5.1	0.54

## Sheet: Vitrification
Gene ID	Gene Symbol	2-Cell /MII	MII.1	MII.2	MII.3	Zygote.1	Zygote.2	Zygote.3	2-Cell.1	2-Cell.2	2-Cell.3	4-Cell.1	4-Cell.2	4-Cell.3	8-Cell.1	8-Cell.2	8-Cell.3	Morula.1	Morula.2	Morula.3	Blastocyst.1	Blastocyst.2	Blastocyst.3
ENSMUSG00000000056	Narf	8.223	0.97	0.88	1.02	1.27	2.62	3.33	7.4	9.61	6.59	1.33	0.42	0	0.14	1.57	0	0	0.41	0	0.31	0.13	0.55
ENSMUSG00000000276	Dgke	9.73092	0.79	0.78	0.92	0.23	0.34	0.13	8.52	7.91	7.8	5.58	7.2	6.02	1.8	1.06	3.29	0.98	0.3	1.1	0.64	0.47	0.99
ENSMUSG00000000301	Pemt	38.409	2.78	2.54	1.77	5.88	8.65	6.29	102.7	106.29	63.33	306.72	298.97	351.15	484.08	670.41	682.08	865.48	750.81	884.1	79.51	79.21	67.04
ENSMUSG00000000320	Alox12	23.8283	1.37	1.77	3.21	5.62	4.08	8.48	43.18	46.75	61.38	10.84	9	7.7	9.79	2.13	12.13	8.47	8.4	11.78	1.54	1.98	2.43
ENSMUSG00000000355	Mcts1	11.2147	0.93	1.4	0.79	2.14	2.05	2.19	13.81	17.81	3.37	65.51	41.1	47.18	82.98	77.83	79.53	121.65	136.76	114.09	109.94	82.22	99.08
ENSMUSG00000000384	Tbrg4	173.955	0.04	0.14	0.04	0.47	0.89	0.38	13.67	4.52	20.08	17.1	14.99	22.96	16.8	9.73	22.5	23.98	20.46	18.24	12.59	17.16	21.13
ENSMUSG00000000399	Ndufa9	26.4209	0.7	1.64	1.77	8.16	5.32	8.56	31.32	51.92	25.35	55.62	60.6	66.5	66.58	125.23	88.71	188.24	168.96	158.81	233	239.24	280.11
ENSMUSG00000000409	Lck	#DIV/0!	0	0	0	0	0.29	0	10.63	7.69	3.58	1.71	4.11	2.64	0.13	3.37	0.29	6.11	2.93	0.78	2.09	1.19	2.91
ENSMUSG00000000439	Mkrn2	4.44301	3.05	2.19	4.06	3.71	3.92	4.92	13.37	16.55	11.4	8.29	8.5	13.06	3.5	4.63	7.57	2.85	1.86	1.98	2.02	1.82	3.4
ENSMUSG00000000561	Wdr77	1127	0.01	0	0.03	0	0	0.05	15.81	14.45	14.82	47.09	39.57	48.56	40.03	39.49	44.28	27.29	20.88	15.88	29.15	23.42	28.02
ENSMUSG00000000568	Hnrnpd	9.20349	0.77	0.59	0.36	1.3	1.38	1.55	1.8	3.67	10.36	5.31	5.98	5.96	5.15	5.94	5.63	5.55	4.81	5.12	10.12	9.07	8.75
ENSMUSG00000000581	C1d	56.2229	1.78	1.54	1.93	1.02	1.55	1.56	106.23	98.91	90.03	148.35	137.96	152.57	139.12	120.21	129.53	122.27	137.49	164.26	120.53	112.87	120.64
ENSMUSG00000000594	Gm2a	112.693	0.64	0.53	0.23	0	0	0.12	58.83	42.58	56.36	105.75	83.93	76.75	281.88	307.96	198.59	252.6	266.05	169.56	1065.45	814.73	1211.18
ENSMUSG00000000804	Usp32	15.4792	0.57	1.29	0.79	1.35	0.55	0.68	12.38	14.47	14.17	0.97	1.42	1.88	0.7	0.23	0.98	0.19	0.41	0.51	0.88	0.86	1.32
ENSMUSG00000000826	Dnajc5	4.53435	1.05	1.91	0.97	2.21	2.69	2.28	5.52	8.88	3.42	5.95	5.65	7.26	4.09	5.22	4.47	4.98	4.55	5.89	7.72	5.1	6.15
ENSMUSG00000000838	Fmr1	3.65849	1.87	1.13	1.89	1.53	0.94	0.86	6.73	7.13	4.03	8.27	4.94	6.82	3.47	3.1	2.6	3	3.51	2.63	3.72	4.69	4.41
ENSMUSG00000001017	Chtop	11.3571	0.84	0.6	0.66	4.57	3.77	2.7	11.54	7.57	4.74	2.4	0.88	5.76	2.82	6.97	8.45	4.21	2.65	1.94	6.44	6.73	7.87
ENSMUSG00000001054	Rmnd5b	8.59535	1.82	2.74	1.89	3.59	2.35	2.72	17.3	37	1.14	63.53	82.38	75.81	64	53.33	42.56	28.77	17.95	22.36	6.84	10.21	14.78
ENSMUSG00000001056	Nhp2	193.719	1.68	3.32	3.37	18.93	17.44	21.11	483.53	606.66	531.24	1708.96	1761.29	1733.81	1946.83	1908.52	1634.41	1579.78	2038.21	1385.64	663.79	828.82	713.3
ENSMUSG00000001127	Araf	3.41387	1.42	1.48	1.57	5.44	6.37	5.66	3.51	8.02	3.73	15.15	14.85	17.67	6.86	10.75	9.55	18.9	12.35	11.32	35.97	20.04	35.29
ENSMUSG00000001134	Uxt	8.91827	0.69	2.05	1.42	2.15	5.01	3.34	13.99	13.33	9.78	84.47	79.11	95.29	60.76	61.13	69.43	93.77	78.96	64.52	56.57	47.53	54.31
ENSMUSG00000001280	Sp1	8.98206	0.51	0.73	0.99	1.22	1.21	1.79	6.08	3.22	10.73	3.84	5.22	6.05	3.04	3.42	4.63	2.47	1.43	2.09	3.03	2.69	2.41
ENSMUSG00000001285	Myg1	40.7045	0	0.44	0	0	0.57	0.58	8.5	3.91	5.5	29.03	14.83	9.59	12.12	10.43	17.65	12.01	13.26	8.98	11.94	13.97	13.98
ENSMUSG00000001517	Foxm1	11.3742	0.77	0.34	0.44	1.18	1.71	1.05	4.57	5.2	7.86	0.44	1.46	0.32	0.45	0.42	1.73	0.45	0.42	0.22	0.87	0.71	0.84
ENSMUSG00000001525	Tubb5	15.1165	1.36	2.18	2.04	6.38	7.07	7.99	20.81	31.9	31.64	47.72	60.01	33.76	10.57	11.71	11.99	13.64	20.12	12.73	161.88	111.21	160.23
ENSMUSG00000001666	Ddt	38.75	1.2	0.76	0.28	3.65	5.26	4.44	18.26	42.23	26.31	20.24	20.26	10.2	16.29	24.88	23.75	31.13	26.82	25.91	71.05	95.48	73.16
ENSMUSG00000001785	Pwp1	19.8403	2.04	0.72	2.25	1.06	1.06	1.17	22.48	39.63	37.29	59.83	78.77	72.46	93.82	81.87	113.04	80.91	64.76	55.83	33.52	52.96	44.54
ENSMUSG00000001827	Folr1	938.316	0.03	0	0.16	0	0	0.57	75.45	55.71	47.12	183.7	140.17	137.31	207.53	298.23	222.91	281.32	236.56	229.13	156.71	140.55	180.67
ENSMUSG00000001948	Spa17	3.25552	2.63	2.07	2.54	6.72	4.23	5.86	4.24	9.11	10.22	1.2	0.6	1.73	0.53	1.73	0.71	1.86	1.6	2.6	4.67	4.32	4.12
ENSMUSG00000002010	Idh3g	180.968	0.57	0.35	0.32	1.48	2.82	2.36	97.76	48.01	78.63	231.56	214.58	251.52	302.58	356.18	286.38	556.95	456.12	460.02	493.08	276.83	537.17
ENSMUSG00000002014	Ssr4	9.96203	0.88	1.13	1.15	3.9	3.45	4.7	9.4	12.68	9.4	82.6	80.32	58.75	103.25	127.8	116.65	148.02	171.06	110.68	133.4	114.44	125.78
ENSMUSG00000002031	Ift46	14.1162	1	1.45	0.82	11.25	10.95	15.01	16.45	21.33	8.38	2.59	4.73	1.46	6.86	7.38	5.4	8.43	6.53	5.04	13.96	13.23	15.63
ENSMUSG00000002059	Rab34	76.3564	0.03	0.98	0	0	0.43	0.07	23.33	29.81	23.98	13.92	15.5	16.22	6.1	2.74	4.75	2.91	2.81	2.5	1.61	1.11	1.61
ENSMUSG00000002068	Ccne1	9.25511	3.5	4.89	4.82	2.62	3.72	3.26	40.35	48.8	33.11	89.59	81.17	93.27	75.39	80.55	107.24	67.64	70.87	70.02	18.01	28.41	22.32
ENSMUSG00000002329	Mdp1	80.7065	0.56	0.25	0.11	0.66	1.29	0.68	32.81	22.45	18.99	42.16	48.13	17.63	25.38	29.02	18.81	17.87	20.32	17.5	27.96	43.09	27.02
ENSMUSG00000002345	Borcs8	20.677	1.13	0.5	1.59	8.11	7.38	6.68	20.43	27.59	18.56	44.87	34.4	31.67	28.78	32.53	28.14	24.56	27.76	24.84	33.51	23.17	32.22
ENSMUSG00000002500	Rpl3l	#DIV/0!	0	0	0	0	0	0	18.9	20.15	8.03	3.89	5.06	10.32	0.34	0	0	0	0	0.17	0.05	0	0
ENSMUSG00000002660	Clpp	29.828	0.82	0.6	1.37	3.01	3.81	4.14	25.53	34.41	23.28	128.17	138.69	167.67	179.95	203.44	197.04	436.24	350.17	243.45	362.95	296.22	376.03
ENSMUSG00000002825	Qtrt1	512.5	0.07	0	0.07	2.82	0.51	3.56	22.84	25.48	23.43	17.48	23.49	31.47	22.45	43.24	16.09	54.07	25.09	29.57	40.98	36.43	53.44
ENSMUSG00000002846	Timmdc1	27.4476	0.75	0.78	0.57	2.85	3.23	3.94	12.16	24.68	20.8	10.8	6.63	5.35	14.11	11.49	7.87	13.25	12.52	7.57	17.57	20.55	18.91
ENSMUSG00000003038	Hmgn2	11.868	4.94	4.9	4.71	14.56	14.91	12.8	69.03	51.52	52.13	92.51	128.09	93.94	53	44.49	58.06	40.01	71.38	44.67	60.11	68.73	59.46
ENSMUSG00000003190	Bcl2l12	12.3319	0.4	0.74	1.18	2.06	3.73	2.52	9.19	12.43	6.99	0	1.4	2.78	1.32	1.19	0.71	1.26	2.49	1.16	4.89	10.38	8.04
ENSMUSG00000003226	Ranbp2	5.32193	1.86	1.18	1.93	1.67	0.97	1.11	9.1	6.81	10.54	15.15	19.8	27.44	3.9	5.26	10.05	3.92	4.75	4.56	3.09	3.28	2.86
ENSMUSG00000003235	Eif2b5	28.2045	0.26	0	0.62	0.15	0.03	0.28	3.4	5.7	15.72	12.26	12.6	11.47	16.78	19.72	29.09	17.95	11.81	12.5	22.83	34.3	33.66
ENSMUSG00000003269	Cyth2	19.099	0.31	0.57	1.04	3.5	3.44	3.32	8.45	11.19	17.03	30.98	42.21	32.1	29.61	33.43	26.78	22.62	19.02	5.17	10.31	12.88	7.8
ENSMUSG00000003271	Sult2b1	#DIV/0!	0	0	0	0	0	0.08	3.26	5.82	6.71	7.89	7.74	4.27	3.33	3.43	3.79	3.01	4.82	2.88	2.98	2.69	3.03
ENSMUSG00000003299	Mrpl4	5.37099	2.69	3.33	5.84	9.37	10.22	12.9	22.11	23.08	18.51	49.04	53.01	39.18	55.41	70.91	50.42	74.4	63.08	43.81	53.57	60.14	75.56
ENSMUSG00000003437	Paf1	3.19915	2.19	2.17	2.67	2.46	4.97	2.73	4.62	15.22	2.65	8.3	7.03	4.33	3.85	1.22	3.41	1.97	2.34	1.28	1.39	2.74	1.62
ENSMUSG00000003444	Med29	1055.39	0.1	0.11	0.45	3.61	3.17	1.91	251.71	239.31	205.54	279.47	255.5	350.05	163.5	131.42	169.91	131.68	123.42	143.86	86.31	77.95	89.41
ENSMUSG00000003541	Ier3	#DIV/0!	0	0	0	0	0	0	3.67	0	11.33	1.79	0	0	0	0	0	0.91	3.24	3.17	0.21	0	1
ENSMUSG00000003549	Ercc1	21.8374	0.24	0.94	0.05	0.48	0.03	0.97	9.27	10.38	7.21	15.6	13.19	23.62	11.15	14.57	9.18	8.28	10.05	6.56	16.32	19.58	21.33
ENSMUSG00000003604	Aven	15.3917	2.22	2.41	1.6	65.73	64.72	97.83	32.26	38.19	25.44	2.72	1.17	1.91	2.72	2.22	3.13	1.51	0.98	1.41	1.4	1.3	0.86
ENSMUSG00000003848	Nob1	13.9613	0.61	1.64	1.11	3.71	2.28	2.86	11.66	16.54	18.71	49.18	46.3	53.39	36.49	38.65	29.9	25	27.87	15.26	18.21	29.79	22.21
ENSMUSG00000003970	Rpl8	39.314	0.44	1.02	0.96	1.09	2.99	1.86	33.88	22.26	39	225.76	171.14	167.29	300.69	340.69	362.29	348.92	348.34	252.08	327.84	340.41	295.57
ENSMUSG00000004069	Dnaja3	9.32603	1.46	0.92	1.73	4.32	5.54	3.93	11.32	17.94	9.07	3.51	4.68	2.73	6.82	6.03	7.64	4.97	4.73	4.37	7.75	9.65	9.62
ENSMUSG00000004070	Hmox2	20.1137	3.39	2.94	2.73	4.27	5.77	4.76	66.43	41.46	74.34	60.82	48.39	127.29	31.88	20.67	20.19	22.48	15.32	19.93	31.01	26	33.7
ENSMUSG00000004268	Emg1	11.7932	2.11	3.51	2.89	6.8	7.9	9.48	44.54	39.27	16.55	172.43	152.38	153.66	111.19	94.39	105.32	91.47	95.83	85.92	69.15	70.24	67.31
ENSMUSG00000004270	Lpcat3	441.167	0.02	0.02	0.02	0.67	0.26	0.23	3.62	16.85	6	7.88	13.11	6.09	28.68	37.21	26.88	34.01	34.76	32.44	26.67	27.9	28.57
ENSMUSG00000004359	Spic	176.85	1.07	0.4	1.8	0.16	1.48	1.15	311.13	104.98	162.19	1307.61	1079.79	1014.31	810.4	1062.17	639.6	341.54	392.8	356.5	50.86	51.77	30.55
ENSMUSG00000004394	Tmed4	13.9031	1.19	0.97	1.97	0.83	0.58	0.49	35.35	18.33	3.74	37.77	21.91	28	22.65	31.95	29.07	29.29	33.24	22.06	35.07	47.29	39.42
ENSMUSG00000004561	Mettl17	3.9929	5.06	5.36	3.67	3.71	3.54	4.16	19.57	15.64	21.05	4.69	4.29	3.37	3.62	2.74	2.19	4.83	4.59	2.15	6.89	6.96	7.23
ENSMUSG00000004610	Etfb	12.5301	0.4	0.63	0.63	1.35	1.82	2.04	2.12	16.03	2.65	22.31	15.74	8.75	48.55	72.57	68.63	147.27	106.8	78.61	284.94	245.24	309.83
ENSMUSG00000004667	Polr2e	13.7732	4.39	3.23	4.99	11.7	10.81	12.83	56.22	41.79	75.67	141.54	158.06	164.79	111.59	137.29	124.14	108.71	110.46	59.66	100.33	91.24	84.95
ENSMUSG00000004798	Ulk2	28.2913	0.47	0.2	0.6	0.13	0.81	0.12	9.24	9.63	17.06	3.06	2.16	2.77	1.48	2.64	1.22	0.1	0.66	0.77	0.82	0.26	0.39
ENSMUSG00000005054	Cstb	382.925	0.44	0	0.36	11.43	7.58	16.95	83.66	131.1	91.58	253.96	181.81	90.56	521.94	621.21	644.88	808.53	1008.27	846.32	1968.73	2799.55	2380.67
ENSMUSG00000005204	Senp3	11.2228	0.79	0.68	0.46	0.99	1.1	1.37	8.18	6.42	7.06	8.88	9.8	9.99	10.76	5.85	10.75	8.09	6.57	6.12	11.86	6.14	10.76
ENSMUSG00000005621	Zfp592	3.03639	3.17	1.15	3.1	6.53	5.44	6.25	7.18	6.32	9.03	0.56	0.57	0.03	0.29	0.77	1.18	0.57	0.04	0.43	1.4	1.16	0.81
ENSMUSG00000005705	Agrp	#DIV/0!	0	0	0	0.15	0	0	10.27	10.44	4.99	10.4	13.15	10.69	21.17	19.9	25.52	26.88	22.32	37.82	10.94	7.5	9.22
ENSMUSG00000005779	Psmb4	3.32642	2.18	2.77	2.28	11.4	11.41	20.36	10.71	11.95	1.39	175.1	139.42	151.91	157.4	191.91	173.87	299.05	288.22	254.6	327.52	230.25	253.28
ENSMUSG00000005813	Metap1	8.27362	1.51	2.17	2.46	2.23	1.84	1.89	18.65	21.53	10.62	37.22	35.23	27.36	27.11	27.38	31.42	23.72	21.16	27.73	16.89	15.9	14
ENSMUSG00000005871	Apc	4.00379	4.19	3.03	3.34	3.53	4.1	3.19	9.08	16.2	17	3.1	4.4	3.73	0.69	1.76	1.9	0.78	0.71	0.54	0.73	1.6	0.89
ENSMUSG00000005947	Itgae	2526.5	0	0	0.02	0.09	0.41	0.39	8.64	25.15	16.74	10.85	11.14	10.69	3.89	4.78	4.42	3.79	4.82	4.99	0.57	0.5	0.61
ENSMUSG00000005981	Trap1	3.87439	4.94	3.24	4.08	3.93	8.62	5.21	16.8	13.93	16.77	11.37	13.75	6.74	12.72	11.05	13.69	19.07	14.59	11.93	28.25	36.61	31.49
ENSMUSG00000006024	Napa	3.75644	1.53	1.28	1.46	9.91	16.64	13.06	4.68	11.36	0	32.49	24.37	37.53	34.14	42.17	22.29	41.91	34.89	27.32	72.5	71.86	92.53
ENSMUSG00000006056	Calcoco2	340.088	0.25	0	0.09	0	0	0.71	50.65	15.93	49.05	208.05	264.81	223.4	854.17	1060.04	919.12	1706.93	1373.69	1174.45	1424.04	1736.21	1567.01
ENSMUSG00000006057	Atp5g1	78.7908	1.42	1.19	1.5	18.78	21.68	30.42	97.39	112.13	114.31	284.01	318.13	224.55	259.16	278.6	228.12	227.88	387.92	242.76	313.49	219.44	251.47
ENSMUSG00000006058	Snf8	164.167	0.05	0.19	0	0.47	0.19	0.73	9.03	10.71	19.66	23.81	21.69	26.11	20	14.84	13.05	6.01	8.68	6.01	7.6	7.16	5.74
ENSMUSG00000006205	Htra1	9.00408	0.9	0.51	1.04	4.46	6.88	5.96	4.07	4.03	13.96	1.89	1.33	0	2.11	1.63	0.78	0.68	1.86	0.8	7.56	8.38	11.98
ENSMUSG00000006313	Upk1a	45.2182	0.09	0.46	0	2.76	0.54	1.9	14.03	0	10.84	2.17	2.77	5.32	0.59	4.12	0	4.16	3.14	2.46	3.26	2.63	5.41
ENSMUSG00000006333	Rps9	220.944	0.18	0.15	0.38	3.14	4.36	5.41	46.06	40.14	70.67	320.78	258.79	204	291.37	296.26	271.13	231.95	284.24	153.43	185.48	269.36	175.57
ENSMUSG00000006589	Aprt	13.3553	1.65	2.76	1.67	1.94	1.99	2.63	20.31	43.11	17.78	424.04	427.49	332.86	475.73	428.52	489.45	311.96	407.34	278.73	177.25	128.89	179.15
ENSMUSG00000006641	Slc5a6	232.556	0.07	0	0.02	0	0.17	1.15	7.49	2.94	10.5	61.62	48.32	56.29	66.41	61.69	83.89	27.38	29.27	26.52	14.98	11.69	15.81
ENSMUSG00000006673	Qrich1	33.2836	0.16	0.12	0.39	2.07	1.45	2.02	9.72	7.08	5.5	5.35	4.9	4.81	3.57	6.03	5.19	4.14	2.95	1.59	5.14	5.41	6.51
ENSMUSG00000006717	Acot13	29.662	4.11	1.67	2.74	45.47	41.42	74.28	107.28	77.51	67.93	50.64	58.86	35.09	37.23	50.36	46.58	55.82	48.17	63.22	102.45	79.43	85.63
ENSMUSG00000006736	Tspan31	29.4586	1.4	1.13	1.46	17.61	12.2	22.18	52.8	25.73	39.01	31.2	45.96	31.47	42.74	60.1	63.04	104.05	93.77	82.11	109.36	85.79	141.24
ENSMUSG00000007021	Syngr3	8.41077	1.03	0.18	1.76	4.84	4.91	3	11.54	3.68	9.76	1.95	3.04	9.49	1.22	0.36	1.36	0	0	0	0.23	0.58	0.55
ENSMUSG00000007458	M6pr	12.1094	1.39	1.74	1.99	3.94	2.23	4.08	15.99	22.48	23.53	20.06	14.56	13.92	15.01	22.18	17.47	19.9	19.18	21.9	25.89	22.62	23.62
ENSMUSG00000007721	Ccdc124	28.3537	0.78	1.08	1.25	6.33	2.9	5.74	21.42	44.74	22.02	282.3	197.07	176.39	268.76	260.02	241.49	125.96	157.93	69.98	22.33	49.42	32.32
ENSMUSG00000007739	Cct4	3.39303	5.72	4.3	4.33	4.42	8.22	8.11	13.88	16.35	18.46	258.87	198.93	176.17	201.31	232.9	228.33	258.01	251.35	376.37	274.99	323.61	289.93
ENSMUSG00000007837	Prrg2	53.1034	0	0.06	0.23	0.15	0	0.35	3.28	6.39	5.73	1.61	0.21	2.34	0.18	1	0.4	1	1.77	0.25	0.82	3.5	1.69
ENSMUSG00000007888	Crlf1	3.62614	2.59	2.31	1.68	3.48	3.04	4.48	7.3	9.89	6.67	0	1.3	0.05	0.17	0.81	0.85	1.04	1.14	1.9	4.45	2.05	5.13
ENSMUSG00000008129	Brme1	4.85256	2.07	0.52	2.09	2.67	2.67	2.85	2.16	14.04	6.51	2.7	2.21	2.98	1.9	0.14	2.26	0.6	0.41	0.46	0.65	0.15	0.47
ENSMUSG00000008384	Sertad1	1380.4	0	0	0.05	1.52	0	0.73	19.56	9.56	39.9	11.09	21.48	46.67	14.78	9.83	15.82	8.54	7.85	5.88	7.37	10.5	10.93
ENSMUSG00000008730	Hipk1	102.226	0.07	0.07	0.17	0.19	0.31	0.07	14.55	7.36	9.78	5.07	4.31	5.28	3.98	2.64	4.68	1.53	1.14	1.3	1.12	1.18	1.79
ENSMUSG00000008822	Acyp1	10.5358	2.02	1.22	0.53	1.19	0.61	0.89	8.82	23.66	7.24	29	22.31	28.84	18.31	10.24	17.17	14.27	27.72	14.71	30.35	31.02	24.23
ENSMUSG00000008976	Gabpa	1355.1	0.07	0.04	0.1	0.01	0	0.19	116.62	76.89	91.06	76.8	64.17	85.44	58.6	47.72	50.53	32.3	23.57	30.53	16.3	23.01	16.53
ENSMUSG00000009013	Dynll1	19.7662	3.97	4.25	4.14	29.13	32.63	42.05	73.71	69.07	101.53	67.05	88.47	81.08	34.26	35.6	40.4	40.37	65.04	51.08	110.13	101.66	107.01
ENSMUSG00000009073	Nf2	8.31438	1.27	1.06	0.66	0.81	0.78	0.71	8.12	9.1	7.64	1.98	3.03	5.82	2.73	1.69	2.8	1.66	2.17	0.93	1.15	1.17	1.07
ENSMUSG00000009076	Zmat5	206.597	0.69	0.64	0.53	14.31	14.52	17.82	111.59	156.13	116.55	219.58	178.08	197.16	233.13	277.3	260.63	201.3	244.62	177.19	90.35	140.99	102.82
ENSMUSG00000009092	Derl3	10.4537	1.17	0.99	1.94	23.58	18.52	22.64	14.87	13.58	14.41	0	0.75	3	0	0	0	0.95	1.26	0.41	0.35	0.54	0.45
ENSMUSG00000009248	Ascl2	43.4211	0.41	0.09	0.45	0.53	1.1	0.91	6.52	23.34	11.39	0	0.26	0.25	0	0.52	0.29	0.16	1.43	0	1.79	0.37	1.9
ENSMUSG00000009555	Cdk9	12.8389	0.14	0.62	0.73	0.51	0.68	0.44	4.23	9.55	5.35	4.04	3.9	6.89	2.59	2.38	4.06	1.8	1.82	0.94	2.59	3.24	3.09
ENSMUSG00000009575	Cbx5	3.47959	3.28	2.36	2.2	10.59	10.66	8.49	9.01	7.65	10.62	17.31	22.31	15.1	7.62	9.27	9.29	8.51	8.14	8.93	13.97	9.53	15.89
ENSMUSG00000009628	Tex15	3.81163	4.95	3.06	0.59	18.44	2.84	6.23	7.09	13.62	12.07	0.88	1.13	3.47	0.55	0.78	0.46	0.41	0.42	0.17	0.34	0.05	0.15
ENSMUSG00000009630	Ppp2cb	#DIV/0!	0	0	0	0	0.06	0	40.23	16.34	13.59	21.66	8.12	19.45	12.95	11.16	15.3	14.22	11.92	16.51	22.84	14.86	16.46
ENSMUSG00000009927	Rps25	34.3409	2.77	1.63	1.73	8.12	5.32	13.03	66.43	73.13	70.95	370.4	450.99	301.53	473.82	440.85	410.75	388.57	506.93	405.23	318.72	415.08	284.21
ENSMUSG00000009941	Nxf2	#DIV/0!	0	0	0	0	0	0	6.56	47.71	6	5.43	22.49	78.46	5.45	3.48	0.66	0.7	0.35	1.25	0	0	0.5
ENSMUSG00000010097	Nxf1	8.38745	1.79	3.24	2.3	14.42	10.94	9.36	22.09	16.14	23.25	47.65	30.08	35.62	20.77	29.04	22.62	14.02	9.25	11.43	9.53	16.15	14.77
ENSMUSG00000010110	Stx5a	9.20725	0.87	0.37	0.69	15.14	12.13	13.03	3.75	6.91	7.11	0.46	1.61	1.91	0.8	1.27	0.63	0.93	0.78	1.38	2.68	1.87	2.06
ENSMUSG00000010142	Tnfrsf13b	17.6598	0	0.64	0.33	0	0	0	5.22	8.26	3.65	0.23	2.63	0.11	0	0	0.26	0	0.22	0	0.22	0	0.42
ENSMUSG00000010358	Ifi35	#DIV/0!	0	0	0	0	0	0	37.99	28.98	29.26	46.09	60.64	58.77	35.58	32.69	23.97	10.41	13.56	10.96	2.73	5.87	5.97
ENSMUSG00000010362	Rdm1	970.25	0.08	0	0	0.15	0.48	0.16	23.85	38.35	15.42	13.78	20.63	10.51	19.06	33.72	9.81	13.54	11.01	11.84	16.61	18.99	19.32
ENSMUSG00000010392	Gosr1	6.63571	1.57	1.48	2.55	2.56	1.88	1.81	15.36	5.94	15.86	31.88	29.83	25.32	40.79	29.89	43.96	32.26	26.15	34.06	19.88	25.25	18.47
ENSMUSG00000010538	Tsacc	37.5	0.3	0.13	0.07	5.92	4.64	5.59	3.09	8.9	6.76	7.27	8.14	7.73	11.15	5.57	11.12	11.86	9.48	11.4	7.14	9.22	4.2
ENSMUSG00000011263	Exoc3l2	#DIV/0!	0	0	0	0	0	0	26.9	26.71	43.46	39.35	43.99	56.16	10.03	4.37	9.26	2.35	2.2	2.06	0.04	0.48	0.08
ENSMUSG00000011486	Slc25a41	216.9	0.05	0	0.05	0	0	0	1.72	12.65	7.32	17.43	32.66	35.89	7.99	7.54	12.6	16.02	21.29	16.08	0.94	1.18	1.75
ENSMUSG00000011752	Pgam1	4.06568	2.85	2.73	3.86	2.92	2.73	0.49	18.51	8.49	11.38	32.43	27.47	25.62	63.85	53.63	60.72	56.07	45.68	36.66	42.22	39.06	56.23
ENSMUSG00000011837	Snapc2	169.46	0	1.24	0	0.89	1.01	0.18	27.02	65.14	117.97	10.71	19.15	52.74	14.55	5.15	17.52	14.42	11.47	6.39	11.37	14.18	15.54
ENSMUSG00000011960	Ccnt1	3.85925	2.04	1.52	2.55	2.47	2.42	2.43	8.81	3.79	10.98	10.39	10.63	16.07	4.27	5.92	7.05	2.81	2.31	1.81	2.64	2.25	2.54
ENSMUSG00000012117	Dhdds	53.0476	0.26	0.14	0.23	2.92	2.73	3.82	11.58	13.11	8.73	4.13	4.48	3.7	3.72	6.03	5.02	5.72	5.22	7.89	5.61	4.59	5.53
ENSMUSG00000012187	Mogat1	#DIV/0!	0	0	0	0	0	0.21	4.81	8.62	10.76	0.55	0.82	1.89	0	0.05	0.06	0.27	0	0.41	0	0	0
ENSMUSG00000012422	Tmem167	25.2294	0.44	0.17	0.48	3.34	3.45	4.35	11.16	9.7	6.64	26.06	32.31	25.07	37.72	38.42	38.3	51.9	47.49	56.39	41.97	36.21	40.51
ENSMUSG00000012429	Mplkip	75.4091	0.01	0.05	0.16	0	0.23	0.02	3.74	6.69	6.16	8.37	10.91	10.08	6.61	10.7	7.8	12.49	10.96	10.04	14.69	14.68	16.44
ENSMUSG00000012535	Tnpo3	6.71875	0.86	0.77	0.93	0.58	0.61	0.95	5.7	2.32	9.18	6.37	4.6	8.57	4.38	4.44	4.22	3.05	1.92	2.18	3.83	2.79	3.89
ENSMUSG00000012705	Retn	85.6905	0.38	0.32	0.14	0.1	0.27	1.4	13.01	12.68	46.29	29.45	25.1	17.85	7.91	1.54	8.54	2.01	3.34	3.03	2.09	2.67	1.24
ENSMUSG00000012848	Rps5	32.1646	2	3.88	2.14	8.67	10.55	8.2	89.11	71.11	97.74	532.78	432.07	401.74	509.55	537.44	582.03	701.63	663.32	679.32	709.1	481.97	595.23
ENSMUSG00000013418	B4galnt2	32.0755	0.43	0.42	0.21	0.05	0.15	0.9	11.27	14.07	8.66	4.82	8.17	9.01	1.79	0.34	3.05	0.4	0.36	0.69	0.23	0	0.04
ENSMUSG00000013539	Tango2	5.71525	0.32	0.83	1.8	0.96	1.67	1.4	5.71	7.49	3.66	14.4	21.73	21.65	10.47	7.17	12.44	7.54	5.65	6.41	8.84	8.13	10.73
ENSMUSG00000013593	Ndufs2	30.633	0.14	0.73	1.01	0.85	2.86	0.74	14.07	16.18	27.34	12.33	11.15	4.23	7.18	5.57	6.6	11.85	12.4	8.22	47.66	42.55	54.11
ENSMUSG00000013622	Atraid	5.22253	5.24	2.95	6.37	13.92	7.48	10.4	35.12	28.96	11.96	130.24	103.88	92.99	81.47	91.55	83.94	89.78	93.96	89.35	90.73	84.45	99.68
ENSMUSG00000013663	Pten	10.253	1.62	1.39	1.22	2.59	2.53	1.73	15.55	15.65	12.17	9.32	7.71	8.79	12.33	7.14	7.6	3.61	3.7	2.58	1.95	2.32	2.36
ENSMUSG00000013707	Tnfaip8l2	#DIV/0!	0	0	0	0	0	0	7.94	10.54	10.55	8.35	12.06	9.86	1.41	0	1.09	0.08	1.12	0.08	0	0	0.4
ENSMUSG00000014226	Cacybp	19.1573	2.48	3.61	3.57	3.28	4.92	3.32	43.14	79.15	62.77	161.5	172.03	115.64	185.02	169.86	156.83	272.46	300.68	280.99	286.59	331.27	233.76
ENSMUSG00000014349	Ube2z	3.72018	1.2	1.94	1.22	0.33	0.83	0.72	4.81	10.64	0.77	3.89	2.77	3.13	5.46	5.48	3.59	2.7	2.19	2.94	7.31	3.71	4.62
ENSMUSG00000014351	Gip	#DIV/0!	0	0	0	0	0	0	6.68	10.6	0.9	1.7	6.36	4.75	0.81	0.37	1.5	0.25	0.52	0.27	0	0.7	0.33
ENSMUSG00000014355	Anapc1	5.1291	1.78	1.2	1.9	1.91	1.61	2.06	9.33	9.2	6.5	2.83	1.5	1.97	2.24	2.26	2.28	1.68	1.38	1.32	1.45	1.85	1.96
ENSMUSG00000014550	Rbsn	10.6785	1.13	0.91	1.07	0.75	1.56	0.82	11.69	6.71	14.81	10.66	4.06	9.73	1.27	1.43	2.42	0.96	0.77	0.59	0.56	0.88	0.65
ENSMUSG00000014748	Tex261	5.23014	1.82	0.97	2.12	3.91	5.82	5.3	4.77	14.25	6.66	15.41	11.05	6.8	18.16	10.8	17.02	13.97	14.56	11.71	8.67	14.34	14.59
ENSMUSG00000014769	Psmb1	12.4205	2.79	3.47	4.37	6.46	9.32	7.31	57.81	48.15	26.07	146.49	155	174.44	168.79	170.92	160.71	240.81	241.97	249.57	221.13	209.1	214.15
ENSMUSG00000014856	Tmem208	27.5914	0.35	0	0.58	0	0.78	0.7	11.15	11.82	2.69	84.24	73.05	90.93	88.38	115.07	126.32	126.82	133.79	122.21	84.51	78.86	92.5
ENSMUSG00000014905	Dnajb9	287.816	3.11	2.7	1.54	8.85	12.32	9.81	762.2	626.58	726.67	961.04	1016.14	1397.01	421.67	267.04	335.57	125.4	160.37	230.48	18.71	28.25	15.78
ENSMUSG00000015013	Trappc2l	20.1181	0.99	0.3	0.15	7.27	11.03	8.55	14.07	7.82	7.08	57.9	65.67	72.26	95.45	69.27	70.27	129.27	116	110.43	153.25	71.37	112.96
ENSMUSG00000015027	Galns	62.1667	0.28	0	0.08	0.3	0.35	0.46	4.29	11.07	7.02	2.97	1.65	1.17	1.27	1.14	0	0.58	1.08	0.52	0.59	1.41	0.68
ENSMUSG00000015092	Edf1	19.1928	1.01	0.17	1.05	2.74	2.12	3.35	11.05	14.25	17.5	149.57	156.54	138.78	163.92	172.09	167.54	108.25	135.58	54.2	98.92	183.32	104.81
ENSMUSG00000015126	Tsr3	10.4772	1.62	0.68	2.75	5.12	4.05	1.71	24.05	11.07	17.79	27.68	28.69	48.08	39.35	48.34	35.12	25.64	21.52	11.87	19.18	32.78	25.02
ENSMUSG00000015289	Lage3	56.9574	0.4	1.63	0.79	5.62	5.24	5.38	42.46	75.59	42.57	51.92	35.9	47.42	46.51	46.35	33.83	59.14	76.1	42.09	104.74	114.51	114.91
ENSMUSG00000015312	Gadd45b	47.5179	0.33	0.09	0.14	0.25	0	0	4.16	9.88	12.57	1.14	2.88	9.67	1.58	1.05	2.3	1.19	2.14	1.45	0.64	2.05	1.09
ENSMUSG00000015652	Steap1	8.1244	0.82	0.85	0.42	0	0.8	0	1.67	0	15.31	2.63	0	0	6.77	7.96	5.24	15.98	5.65	14.14	4.28	2.54	3.88
ENSMUSG00000015749	Anp32e	6.51151	1.51	2.34	2.23	2.22	1.76	1.26	13.83	20.89	4.87	8.24	10.19	13.77	4.05	3.17	4.52	4.03	3.43	3.35	3.79	6.49	3.8
ENSMUSG00000015755	Tab2	4.40762	4.09	3.59	2.55	2.86	3.86	5.74	14.06	11.2	19.83	2.88	2.17	5.36	2.25	1.54	2.29	1.74	1.69	1.59	3.87	3.11	2.96
ENSMUSG00000015787	Abo	67.7391	0	0	0.23	0	0	0	0.64	14.04	0.9	6.76	6.16	1.45	7.72	12.54	5.71	16.59	13.92	11.29	3.68	5.97	6.43
ENSMUSG00000015869	Prpsap1	5.4847	2.76	2.61	7.05	11.7	14.8	11.79	23.25	21.25	23.62	19.73	18.23	26.26	22.16	26.78	22.04	16.39	10.57	6.8	12.48	20.91	22.78
ENSMUSG00000015943	Bola1	46.0417	0.18	0.41	0.13	3.33	3.13	4.08	3.26	22.71	7.18	53.6	47.17	41.72	49.99	64.46	43.02	101.85	119.77	75.82	141.83	201.07	126.95
ENSMUSG00000016239	Lonrf3	4.90138	3.19	3.13	5.24	21.72	17.57	20.63	15.83	34.49	6.34	1.17	3.02	1.98	1.35	1.03	1.2	1.28	0.68	1.59	0.87	1.99	1.28
ENSMUSG00000016256	Ctsz	1152.2	0	0	0.05	0	0	0.28	27.05	13.97	16.59	184.93	251.16	269.48	207.67	261.64	334.98	135.83	76.84	42.27	44.39	48.04	40.08
ENSMUSG00000016382	Pls3	6.45339	0.5	0.83	1.03	0.76	0.94	0	6.81	4.46	3.96	3.26	4.78	3.31	6.87	4.62	10.14	18.85	10.57	10.34	20.19	43.23	50.45
ENSMUSG00000016534	Lamp2	5.85666	1.39	2.21	2.33	1.66	1.78	1.72	19.37	8.86	6.5	60.16	69.42	99.85	47.95	36.94	56.04	35	39.19	36.16	7.48	9.77	7.82
ENSMUSG00000016831	Tox4	26.7919	0.8	0.34	0.59	0.37	0.72	0.38	12.16	11.29	22.9	4.79	8.19	8.2	5.6	3.39	3.15	6.2	7.43	5.31	3.56	6.09	3.93
ENSMUSG00000016833	Mrps18c	6.64482	1.61	0.95	2.17	7.93	9.05	12.76	8.77	18.08	4.58	307.89	301.8	163.8	314.6	289.84	267.13	308.68	395.27	294.3	486.58	353.39	395.14
ENSMUSG00000017144	Rnd3	157	0.12	0	0.12	0.12	0.02	0.52	14.55	18.79	4.34	0.12	0.24	0.14	1.79	0.49	2.22	3.63	3.49	2.26	6.33	12.14	5.95
ENSMUSG00000017307	Acot8	11.5308	1.27	1.17	3.57	2.78	4.83	5.04	16.96	25.8	26.54	17.27	12.38	20.65	12.19	10.68	6.43	5.79	5.42	1.56	10.58	10.75	14.1
ENSMUSG00000017376	Nlk	5.97943	1.2	1.14	1.55	1.97	1.2	2.45	5.57	10.92	6.77	0.08	0.8	0.5	0.89	0.45	1.31	1.67	1.41	1.52	3.07	2.44	2.45
ENSMUSG00000017404	Rpl19	37.8415	4.3	4.94	5.27	20.23	21.54	35.59	197.1	109.07	242.91	1586	1339.39	1278.36	1392.95	1485.34	1572.55	1594.93	1775.6	1733.54	1250.93	1196.66	1104.31
ENSMUSG00000017550	Atad5	4.6271	3.5	2.99	2.44	2.05	2.44	1.9	11.5	15.12	14.7	3.33	3.44	4.79	1.08	1.93	2	1.05	0.94	1.07	1.9	2.47	2.08
ENSMUSG00000017697	Ada	8.84434	0.37	0.77	0.98	3.68	6.55	4.45	5.51	13.24	0	0	1.12	0	0.98	1.13	0.05	4.23	5.04	1.38	5.42	5.9	7.64
ENSMUSG00000017760	Ctsa	90.6	0.28	0	0.02	0.02	0	0.49	13.24	8.95	4.99	79.18	88.92	55.73	136.37	153.18	122.68	110.41	123.01	105.78	50.31	92.72	85.53
ENSMUSG00000017778	Cox7c	34.7993	1.12	1.23	0.64	2.01	2.17	4.26	22.93	56.82	24.3	403.38	347.79	211.86	382.08	318.93	362.62	373.91	424.65	382.09	639.53	869.88	499.51
ENSMUSG00000017781	Pitpna	33.3467	0.76	0.19	0.55	5.24	5.33	9.11	15.85	14.85	19.32	64.67	61.93	63.43	85.28	87.62	64.69	36.62	32.01	17.02	33.78	37.33	36.44
ENSMUSG00000017831	Rab5a	12.3333	2.32	1.68	2.57	1.47	1.2	1.41	24.84	23.05	33.14	103.47	85.54	89.02	126.4	101.66	121.59	23.64	28.66	47.92	14.27	19.34	16.08
ENSMUSG00000017837	Nkiras2	5.52188	1.39	0.67	1.14	1.03	1.3	0.87	7.27	4.58	5.82	2.08	0.09	1.69	6.8	6.03	5.24	4.45	3.97	2.98	6.26	10.92	10.31
ENSMUSG00000018196	Glrx2	481	0.02	0.03	0	0.07	0.25	0.21	8.39	5.33	10.33	6.94	7.94	4.04	4.83	5.16	3.42	2.31	3.92	2.06	1.65	3.57	2.16
ENSMUSG00000018379	Srsf1	31.6048	0.52	0.35	0.37	2.32	1.84	2.42	19.29	7.27	12.63	14.46	17.56	21.2	17.95	16.8	25.34	11.46	13.87	13.58	15.48	14.26	15.48
ENSMUSG00000018412	Kansl1	6.17488	1.99	1.15	0.92	3.69	2.8	3.83	9.01	8.49	7.57	6.5	2.63	4.26	1.75	0.83	4.59	1.57	1.47	1.22	1.87	1.53	1.65
ENSMUSG00000018433	Nol11	79.9618	0.17	0.31	0.83	0	0.11	0.27	45.09	29.75	29.91	38.38	22.69	45.46	34.14	40.97	31.56	52.11	62.33	62.27	20.68	27.62	25.37
ENSMUSG00000018554	Ybx2	19.0399	0.95	0.81	1	6.36	5.26	5.98	6.78	24.98	20.79	0	2.37	1.94	0	0.31	0.5	0.14	0.28	0.24	0.71	2.18	0.52
ENSMUSG00000018567	Gabarap	458.941	0.36	0.2	0.12	4.88	2.71	7.8	82.31	78.9	150.87	30.47	53.04	63.03	26.15	27.17	24.53	24.05	24.67	18.43	36.86	49.31	48.92
ENSMUSG00000018572	Phf23	6.8818	2.54	1.34	1.45	2.51	3.67	3.02	6.76	10.98	18.94	2.63	4.1	9.05	1.4	2.35	4.32	2.04	1.64	2.08	4.23	3.43	3.01
ENSMUSG00000018770	Atp5g3	6.18646	2.78	3.19	4.81	12.64	14.79	10.16	21.59	28.48	16.62	74.75	79.48	62.05	104.97	105.8	97.78	196.37	188.21	150.17	476.72	368.32	428.21
ENSMUSG00000018821	Avpi1	7.32909	2.8	4.26	6.31	3.36	8.84	9.79	19.55	41.14	37.3	48.73	23.88	32.72	52.21	59	55.09	160.51	133.26	52.77	107.76	130.94	110.58
ENSMUSG00000018846	Pank3	57.9432	0.55	0.99	0.22	4.06	3.5	3.19	35.86	32.05	34.07	55.39	65.1	56.62	28.9	22.48	41.83	11.2	9.38	11.27	9.04	9.06	6.97
ENSMUSG00000018920	Cxcl16	#DIV/0!	0	0	0	0	0.14	0	1.63	8.85	5.3	0.81	0.67	1.98	0	0	0.59	0.85	0.83	1.92	3.59	5.27	4.86
ENSMUSG00000019158	Tmem160	15.5906	0	0.83	0.66	0.71	0	0	3.5	16.1	3.63	15.55	16.41	23.26	12.57	9.66	16.65	10.76	13.56	2.18	17.98	27.04	20.47
ENSMUSG00000019179	Mdh2	67.8094	0.77	1.19	1.45	6.51	7.18	7.96	74.01	67.25	89.97	256.16	229.51	264.74	325.65	407.34	347.6	476.17	516.58	401.34	493.57	586.13	641.89
ENSMUSG00000019303	Psmc3ip	84.7401	0.59	0.44	1.24	4.22	5.31	3.73	42.11	55.12	95.13	68.78	67.51	107.72	71.56	63.71	42.24	48.98	45.82	32.9	30.47	36.02	26.63
ENSMUSG00000019370	Calm3	29.6075	0.38	0.27	0.42	1.78	1.12	1.59	10.59	11.78	9.31	16.56	29.99	14.03	21.36	24.2	26.75	25.41	29.54	14.98	56.65	80.28	53.89
ENSMUSG00000019494	Cops6	44.7427	1	1.01	1.41	5.96	3.39	6.67	40.34	62.35	50.33	135.97	161.94	154.92	206.74	196.91	181.42	97.53	65.87	42.28	86.17	142	138.98
ENSMUSG00000019539	Rcn3	#DIV/0!	0	0	0	0	0	0	5.6	15.44	3.45	0.62	3.72	1.02	3.37	5.26	3.98	2.19	1.93	0.86	1.1	0.77	0.31
ENSMUSG00000019659	Ccdc12	8.27835	2.3	2.06	2.43	14.13	13.42	11.93	13.82	13.43	28.96	35.63	30.61	18.53	35.13	41.04	25.8	23.3	23.55	11.66	31.91	33.17	35.58
ENSMUSG00000019699	Akt3	4.87052	2.05	2.03	3.18	3.82	2.59	3.89	10.84	12.61	11.91	0	0	1.58	1	1.04	0.31	0.6	0.56	0.61	1.24	1.25	1.51
ENSMUSG00000019763	Rmnd1	20.6439	0.56	0.56	0.93	1.71	1.32	1.68	19.03	14.07	9.22	7.4	11.3	13.03	1.11	2.13	0.68	1.63	1.14	1.28	5.68	3.56	5.9
ENSMUSG00000019790	Stxbp5	4.12557	1.47	1.32	1.59	2.04	1.55	1.6	5.25	7.07	5.75	0.26	0.28	1.07	0.64	0.24	0.55	0.1	0.05	0.28	0.14	0.03	0.09
ENSMUSG00000019797	Mtres1	9.28387	2.06	2.03	2.11	2.44	1.78	1.88	14.84	29.5	13.22	99.71	113.08	78.7	100.62	79.05	86.35	56.14	71.18	59.15	32.58	47.53	31.61
ENSMUSG00000019837	Gtf3c6	20.7852	0.9	1.83	1.46	2.07	1.18	2.63	24.73	35.72	26.64	17.98	25.66	23.01	21.46	27.37	21.92	23.28	24.39	23.57	22.46	30.25	26.58
ENSMUSG00000019891	Dcbld1	6.06961	2.88	2.33	3.41	9.23	8.94	12.36	16.67	23.95	11.7	6.75	3.94	7.42	6.92	11.44	5.47	5.79	6.27	5.82	6.14	8.23	7.52
ENSMUSG00000019923	Zwint	6.51317	4.19	4.03	2.79	15.08	12.49	19.06	16.97	33.53	21.21	17.02	18.02	23.75	67.99	78.01	58.72	111.67	92.88	69.99	83.15	100.74	86.65
ENSMUSG00000019960	Dusp6	16.4257	0.57	0.44	0	0.23	0	0	3.29	8.97	4.33	0	1.5	0	2.35	1.09	6.55	1.01	0.6	1.38	8.43	10.2	7.67
ENSMUSG00000019961	Tmpo	3.21617	2.19	1.96	1.91	1.46	2.28	1.62	6.46	4.2	8.83	6.08	5.61	6.41	3.86	2.38	4.91	3.03	2.88	2.46	6.28	6.24	6.9
ENSMUSG00000019969	Psen1	4.14698	2.26	1.62	3.74	8.66	8.55	12.41	9.08	10.16	12.36	2.73	1.59	1.97	5.1	10.31	7.03	6.86	7.14	7.02	7.76	10.98	12.13
ENSMUSG00000019987	Arg1	#DIV/0!	0	0	0	0	0	0.04	15.75	22.72	3.87	62.33	48.11	43.27	30.6	32.66	50.11	6.53	5.7	5.9	0.14	0.05	0.17
ENSMUSG00000020029	Nudt4	15.4722	3.77	1.09	1.07	4.46	3.64	2.72	33.03	20.09	38.63	85.8	92.73	85.33	86.77	73.03	92.05	43.61	38.45	36.98	24.82	25.96	20.15
ENSMUSG00000020063	Sirt1	5.58198	5.37	1.93	3.8	4	5.27	4.55	30.44	9.3	22.22	14.19	12.37	30.96	9.04	10.7	12.26	3.68	2.97	3.77	4.45	5.41	4.97
ENSMUSG00000020064	Herc4	17.8216	1.06	0.59	0.48	0.5	0.13	0.15	11.89	10.4	15.67	3.38	4.91	5.09	9.34	9.25	7.41	5.41	7.28	4.98	3.35	6.73	4.92
ENSMUSG00000020075	Ddx21	5.5034	1.13	0.59	1.22	1.68	2.13	1.5	4.29	8.72	3.17	23.48	25.62	30.63	14.93	16.33	16.84	7.64	12.69	7.97	6.12	8.92	6.65
ENSMUSG00000020114	Cand1	4.63141	4.52	3.57	4.39	12	8.47	10.52	25.26	19.01	13.53	31.82	23.06	38.98	27.43	31.34	41.03	27.69	19.25	22.79	12.85	15.74	12.99
ENSMUSG00000020132	Rab21	3.35484	2.16	1.43	1.37	5.09	5.47	4.96	5.02	4.71	6.91	0.44	0.53	0.55	0.2	0.85	0.48	0.53	0.66	0.98	4.87	3.61	2.63
ENSMUSG00000020149	Rab1a	17.4392	0.96	1.25	1.57	4.64	4.21	4.88	22.52	21.17	22.23	15.24	22.13	24.79	35.05	39.65	33.7	43.59	39.15	26.79	51.59	77.9	67.93
ENSMUSG00000020267	Hint1	10.8107	2.06	1.26	7.35	29.19	37.67	85.78	24.88	49.05	41.42	90.68	104.1	50.21	93.79	138.3	116.43	188.63	205.08	193.32	431.63	527.2	445.1
ENSMUSG00000020271	Fbxw11	8.17733	1.51	2.28	1.68	3.76	3.05	2.87	15.67	9.52	19.54	1.62	2.93	5.35	0.91	3.77	1.19	0.85	1.18	0.79	3.23	2.65	2.99
ENSMUSG00000020272	Stk10	19.8454	0.32	0.1	0.55	1.01	1.22	0.71	4.08	6.47	8.7	13.95	14.25	9.15	3.58	1.13	4.12	1.25	0.36	0.81	0.27	0.07	0.13
ENSMUSG00000020290	Xpo1	21.4132	1.51	0.64	1.48	2.78	3.1	2.82	28.71	27.29	21.73	54.11	42.02	80.61	13.02	11.06	25.63	14.33	11.65	18.22	19.53	17.28	18.46
ENSMUSG00000020317	Theg	#DIV/0!	0	0	0	0	0	0	4.62	9.09	6.23	0.2	1.84	4.58	0	0	0.36	0	0.11	0	0.05	0	0
ENSMUSG00000020328	Nudcd2	19.21	1.52	1.57	1.1	2.33	3.5	3.54	27.7	25.42	27.37	112.53	68.88	62.2	75.23	78.01	81.57	93.84	106.86	89.81	129.84	183.54	132.28
ENSMUSG00000020330	Hmmr	15.5191	4.97	2.79	3.49	3.78	6.66	6.91	74.83	46.45	53.31	41.29	39.78	36.04	18.42	13.74	18.19	13.83	11.26	16.71	14.19	23.92	16.24
ENSMUSG00000020332	Meikin	35.4069	1.83	2.54	2.34	6.32	3.89	4.72	80.67	77.4	79.51	33.66	37.54	34	15.42	8.45	6.94	4.83	3.34	5.12	0.72	3.8	1.63
ENSMUSG00000020361	Hspa4	10.7563	2.56	1.67	2.87	3.12	2.05	3.71	31.57	14.12	30.68	12.86	18.04	11.95	11.89	8.81	18.84	12.82	7.23	9.85	16.03	23.06	21.56
ENSMUSG00000020385	Clk4	8.312	1.24	1.84	1.92	0.78	1.56	2.09	14.03	12.54	14.99	8.72	7.81	11.18	6.69	6.69	7.95	5.47	6.34	8.87	7.55	6.18	6.83
ENSMUSG00000020400	Tnip1	357.769	0.09	0.04	0	0.04	0.36	0.35	8.25	14.82	23.44	3.37	2.68	5.76	2.79	1.51	2.59	1.45	2.02	0.62	1.44	1.53	1.77
ENSMUSG00000020407	Upp1	50.124	0.58	0.04	0.67	0.6	0.78	0.71	31.62	14.56	18.48	0.43	0.49	0.93	0.05	0.98	0	6.51	4.38	3.75	137.48	131.85	147.85
ENSMUSG00000020456	Ogdh	18.1992	2.32	1.45	1.4	1.39	0.81	1.42	29.89	31.67	32.53	3.24	2.3	6.61	4.24	5.64	3.19	4.08	3.39	3.72	11.58	8.47	10.3
ENSMUSG00000020457	Drg1	1052.28	0.12	0	0.06	4.03	5.11	9.1	64.59	74.23	50.59	143.42	135.15	104.5	133.33	132.39	112.23	109.43	86.84	65.5	131.02	161.1	153.96
ENSMUSG00000020460	Rps27a	79.459	1.38	0.93	0.74	1.47	1.37	1.29	84.8	70.6	86.95	492.87	467.66	368.23	505.61	447.3	518.86	470.71	518.77	578.93	385.59	379.35	307.06
ENSMUSG00000020461	Clhc1	141.189	0.3	0	0.07	0.74	0	0.04	25.78	14.78	11.68	23.95	26.29	15.55	10.26	3.36	12.34	6.1	3.91	7.83	0.43	1.63	0.37
ENSMUSG00000020477	Mrps24	7.33387	1.82	2	2.38	6.46	5.89	8.09	16.36	11.87	17.24	113.9	141.64	110.72	157.88	151.92	152.24	179.89	226.05	185.43	208.99	171.93	185.34
ENSMUSG00000020492	Ska2	13.6352	4.49	2.95	2.32	8.69	11	9.29	57.33	38.87	36.88	9.85	18.5	39.22	3.93	1.2	3.38	4.53	3.69	7.5	14.17	7.56	9.32
ENSMUSG00000020493	Prr11	106.976	0.19	0.02	0.21	0.23	0.77	0.34	17.97	11.87	15.09	7.07	17.44	14.07	3.95	5.21	2.77	1.68	1.78	1.06	1.23	1.2	1.38
ENSMUSG00000020526	Znhit3	168.163	3.21	1.85	2.66	5.02	6.26	12.94	455.18	396.15	446.89	1911.14	1682.43	2091.91	845.82	604.85	733.73	423.71	425.64	599.21	252.47	210.76	229.37
ENSMUSG00000020534	Shmt1	14.312	0.21	2.43	0.02	0.2	0.37	4.74	16.49	14.53	7.05	6.11	10.26	14.95	4.11	5.49	6.71	7.74	5.27	4.12	14.47	15	17.67
ENSMUSG00000020544	Cox11	11.0099	0.61	0.87	1.54	0.72	0.71	0.46	5.95	12.23	15.07	5.76	2.1	5.43	8.98	8.46	8.1	6.14	5.78	1.94	7.9	8.14	7.3
ENSMUSG00000020572	Nampt	4.35245	2.71	2.66	3	4.94	4.54	6.57	10.64	9.45	16.34	14.53	12.35	15.97	8.43	9.28	6.3	4.96	2.6	6.73	9.73	7.95	11.65
ENSMUSG00000020629	Adi1	11.8843	3.1	1.4	2.24	2.33	1.12	0.48	20.48	14.78	44.84	30.24	44.18	32.33	54.34	74.76	41.07	52.44	35.3	26.35	23.87	31.01	28.23
ENSMUSG00000020635	Fkbp1b	119.5	0.2	0	0	0	0.33	1.92	7.86	16.04	0	6.46	7.51	3.66	4.11	6.47	8.71	5.12	0.96	3.15	4.16	1.3	5.16
ENSMUSG00000020639	Pfn4	3.23486	2.16	1.58	1.71	3.19	4.61	3.61	7.95	4.19	5.49	0.87	0.71	0.17	0.29	0.35	1.37	0.39	0.13	0.27	0.13	0.38	0.22
ENSMUSG00000020644	Id2	12.0251	3.22	1.83	3.7	3.79	2.67	4.9	36.5	30.14	38.58	1.66	3.1	2.58	2.07	2.2	4	39.16	30.32	31.54	660.49	380.74	476.36
ENSMUSG00000020648	Dus4l	3.3213	2.08	2.21	1.25	1.78	1.62	1.4	2.62	11.87	3.91	1.93	0.86	3.69	2.3	1.18	0.33	0.82	1.62	1.94	1.07	1.58	1.21
ENSMUSG00000020650	Bcap29	3.15868	2.43	1.5	2.12	8.52	7.81	9.19	7.79	6.55	4.77	25.28	22.74	17.76	32.08	32.94	22.09	24.34	22.36	32.11	10.61	9.98	10.3
ENSMUSG00000020673	Tpo	22.403	0	0.24	0.43	0.52	0.76	0.4	4.91	4.94	5.16	3.26	1.58	7.71	0.07	0	0.41	0	0.05	0	0	0	0
ENSMUSG00000020691	Mettl2	26.7931	0	0.43	0.15	0.16	0.15	0	3.89	4.69	6.96	13.93	8.96	12.16	11.82	8.56	4.27	5.57	6.78	5.54	4.88	7.03	5.67
ENSMUSG00000020694	Tlk2	3.51113	4.33	2.36	2.74	1.88	2.55	2.09	14.57	6.7	11.84	12.77	7.53	12.01	2.16	3.64	1.66	1.68	1.59	1.79	3.9	2.59	2.91
ENSMUSG00000020698	Cct6b	86.4898	0.18	0	0.31	0	0.09	0.66	8.2	8.09	26.09	3.41	1.99	4.42	9.12	7.46	10.01	12.17	9.41	13.06	20.2	12.18	18.27
ENSMUSG00000020745	Pafah1b1	7.70924	4.66	4.21	4.44	10.11	9.17	9.25	33.22	29.89	39.5	14.53	12.25	12.22	10.98	11.81	9.96	14.54	10.22	13.77	10.23	13.46	10.56
ENSMUSG00000020755	Sap30bp	17.5914	1.78	1.48	2.1	14.47	13.06	18.87	31.25	28.53	34.51	54.01	52.04	50.71	29.25	23.57	21.42	22.77	22.95	20.64	23.69	30.54	25.16
ENSMUSG00000020770	Unk	14.5144	1.24	0.97	1.95	1.27	0.8	0.42	15.6	23.53	21.25	2.54	3.63	5.27	2.96	4.5	2.11	1.43	1.21	0.46	0.78	0.92	1.02
ENSMUSG00000020817	Rabep1	5.27273	3.09	2.41	3.3	2.6	2.38	2.59	13.52	16.51	16.37	21.93	16.66	10.41	6.73	5.59	5.18	3.75	5.26	5.11	5.97	6.67	5.91
ENSMUSG00000020839	Tmigd1	15.6281	0.67	0.54	0.78	0.89	1.19	0.71	5.84	11.41	13.85	62.93	33.92	34.13	47.97	57.4	46.3	23.65	40.11	41.05	0.95	2.34	0.35
ENSMUSG00000020843	Timm22	#DIV/0!	0	0	0	0	0	0.05	1.91	16.12	3.41	95.09	66.48	61.52	91.41	109.33	76.91	58.83	59.89	51.55	38.56	36.52	35.56
ENSMUSG00000020857	Nme2	640.909	0.11	0	0	0	0.14	0	23.72	27.2	19.58	118.05	80.07	90.89	151.62	174.34	189.07	167.74	157.98	187.27	83.81	83.21	96.98
ENSMUSG00000020864	Ankrd40	3.81106	1.39	2.23	2.89	2.3	2.85	3.36	5.91	6.5	12.4	1.98	5.93	2.17	3.29	1.85	1.8	2.39	1.24	1.66	1.87	2.35	1.89
ENSMUSG00000020869	Lrrc59	34.3966	0.15	0.19	0.24	4.08	4.02	4.12	7.32	8.14	4.49	14.09	21.53	18.52	34.29	36.11	28.86	35.02	22.98	22.03	37.49	36.65	44.38
ENSMUSG00000020914	Top2a	3.09524	3.13	2.14	3.76	3.28	3.28	3.57	10.07	6.47	11.41	13.46	14.19	13.88	3.8	6.72	8.98	6.56	5.52	6.04	8.02	7.36	8.39
ENSMUSG00000020949	Fkbp3	16.1656	0.95	1.19	0.94	0.28	0.26	0.69	19.87	19.48	10.44	36.93	36.43	25.99	53.11	48.37	44.35	81.29	100.64	95.89	155.48	150.53	146.18
ENSMUSG00000020955	Ap4s1	12.7833	1.76	2.64	1.6	5.23	4.99	5.54	22.18	29.91	24.61	62.06	42.07	42.99	44.29	39.43	46.05	22.67	33.01	36.52	47.13	38.5	38.81
ENSMUSG00000020988	L2hgdh	18.2937	0.25	0.27	0.74	2.1	0.42	1.98	10.97	11.58	0.5	42.06	37.9	63.11	66.16	61.96	86.41	18.97	22.66	33.58	11.61	17.4	13.71
ENSMUSG00000021023	Prorp	12.7623	0.45	0.81	1.18	5.61	4.22	7.14	7.92	17.99	5.23	10.3	17.28	12.82	7.94	5.49	4	4.89	4.12	3.69	4.69	4.85	4.74
ENSMUSG00000021028	Mbip	18.6405	4.53	3.72	5.52	50.61	42.18	47.36	90.96	69.73	95.99	35.52	35.68	48.85	35.2	30.04	30.59	22.55	16.92	26.64	25.25	32.4	25.18
ENSMUSG00000021051	Ppp2r5e	4.9577	0.92	1.38	1.01	1	0.89	0.5	7.15	4.88	4.38	1.71	3.07	2.83	2.72	3.04	2.45	3.85	2.21	2.75	3.43	1.87	3.47
ENSMUSG00000021054	Sgpp1	18.5891	0.41	0.54	0.34	0.92	1.78	1.52	10.55	12.75	0.68	25.51	15.45	19.31	21.01	15.69	20.16	11.28	7.04	8.08	14.47	11.91	7.13
ENSMUSG00000021072	Tmx1	13.4144	0.48	1.11	0.22	1.47	2.46	2.13	8.15	10.86	5.27	2.65	7.98	3.76	18.32	25.4	13.83	26.27	39.31	21.75	16.51	20.73	13.49
ENSMUSG00000021096	Ppm1a	8.83721	3.7	3.56	2.63	2.17	2.88	2.09	25.47	33.65	28.28	41.34	37.25	41.28	33.42	40.67	32.81	15.12	14.02	17.57	3.51	5.23	3.52
ENSMUSG00000021189	Atxn3	10.9719	2.25	2.75	1.76	3.1	2.85	2.84	29.36	19.21	25.6	27.89	27.07	33.71	27.85	23.15	20.49	16.69	19.5	21.03	5.67	9.55	7.4
ENSMUSG00000021203	Otub2	6.33746	0.92	0.75	1.56	12	12.67	15.53	4.46	10.01	6	0.86	0.35	0.13	0	0.29	0.13	0	0.07	0.25	0.09	0.1	0.12
ENSMUSG00000021241	Isca2	11.1404	0.94	0.32	0.52	1.92	1.66	1.56	8.3	4.15	7.38	38.39	39.71	42.75	61.64	48	43.01	70.25	77.94	77.02	107.09	83.72	99.81
ENSMUSG00000021243	Fcf1	79.4137	4.23	3.08	4.63	96.48	92.7	131.95	358.54	260.7	328.96	1606.41	1693.99	1627.52	1178.72	1161.73	1160.02	1098.16	900.91	1156.29	823.41	786.96	783.53
ENSMUSG00000021253	Tgfb3	7.50336	0.96	0.58	1.44	7.82	7.56	5.78	1.8	11.67	8.89	0	0	0	0	0	0	0	0	0	0	0	0
ENSMUSG00000021264	Yy1	59.4194	0.33	0.05	0.24	0.76	0.15	0.46	13.23	10.03	13.58	15.39	18.66	17.23	13.21	12.54	14.99	6.35	6.5	8.23	6.17	5.49	4.81
ENSMUSG00000021302	Ggps1	8.98216	4.13	4.09	2.99	3.92	4.18	4.03	43.53	28.31	28.85	11.74	18.89	13.27	8.57	6.7	9.98	10.63	10.73	10.7	11.72	16.76	11.18
ENSMUSG00000021303	Gng4	3.54639	1.2	3.13	0.52	5.6	1.24	1.76	1.03	6.06	10.11	0	0	0	0	0	0	0.05	0	0	0	0	0
ENSMUSG00000021306	Gpr137b	3.62159	2.45	2.65	2.96	11.08	8.39	11.52	10.86	16.05	2.28	33.94	22.53	29.41	102.08	128.39	90.92	100.97	91.27	103.77	7.65	16.72	9.62
ENSMUSG00000021318	Gli3	3.41045	3.01	2.85	4.47	3.56	5.54	5.46	4.55	19.06	11.62	0.73	0.02	0.03	0	0.06	0.06	0.16	0.01	0	0	0	0
ENSMUSG00000021360	Gcnt2	21.6132	0.25	0.27	0.54	0.81	0.47	1.21	4.28	11.1	7.53	0.62	1.51	1.69	0.42	0.77	0.24	1.06	1.01	1.13	0.55	0.34	0.29
ENSMUSG00000021418	Rpp40	138.269	0.16	0.06	0.04	0.18	0.13	0.44	14.07	7.18	14.7	23.19	23.34	28.52	15.71	9.87	14.26	19.72	16.25	21.77	16.04	20.3	18.17
ENSMUSG00000021453	Gadd45g	#DIV/0!	0	0	0	1	0.29	5.02	7.67	5.53	9.98	0	0	3.12	0.48	1	0	4.38	1.9	0.08	10.58	13.67	11.88
ENSMUSG00000021477	Ctsl	1174.67	0.01	0	0.08	0.01	0.01	0.31	45.67	32.52	27.53	180.6	189.72	144.5	50.38	48.83	103.5	39.68	20.23	24.82	50.31	42.91	47.74
ENSMUSG00000021488	Nsd1	5.40264	3.11	2.15	3.06	10.28	5.79	7.93	11.63	21.06	12.26	3.98	3.23	2.05	4.08	3.64	4.29	3.14	2.4	2.22	2.88	3.9	3.76
ENSMUSG00000021500	Ddx46	3.95484	5.07	3.42	5.24	6.34	5.61	4.53	15.22	18.99	20.09	18.72	23.34	19.81	6.39	6.48	8.04	3.4	2.73	2.18	5.48	4.03	5.15
ENSMUSG00000021536	Adcy2	12.7707	1.07	1.02	2.14	0.73	1.43	1.46	22.91	15.51	15.6	0.4	0.63	0.42	0.29	0	1.69	0.85	0.17	0.92	0.04	0	0.04
ENSMUSG00000021550	2210016F16Rik	17.8362	0.44	0.41	0.31	1.08	1.14	1.98	5.17	14.91	0.61	38.26	28.84	29.38	50.77	57.48	48.13	66.43	50.88	38.96	56.66	83.01	65.14
ENSMUSG00000021569	Trip13	7.0221	2.09	2.42	0.92	2.12	3.73	2.45	13.03	11.01	14.09	80.86	69.04	51.29	76.2	88.38	54.7	63.58	67.7	67.92	38.22	44.74	41.06
ENSMUSG00000021589	Rhobtb3	3.38722	4.13	1.42	2.43	3.47	3	2.63	11.17	2.38	13.48	0	0	0	0.37	0	0	0.09	0	0.08	0.37	0.46	0.29
ENSMUSG00000021640	Naip1	3.24007	1.96	1.55	2.28	6.42	5.18	9.52	2.63	10.81	5.32	0	0	0.53	0	0	0	0	0	0	0	0	0
ENSMUSG00000021665	Hexb	231.97	0.24	0	0.42	0	0	0.04	45.53	60.75	46.82	81.13	68.31	71.54	101.67	96.49	88.4	68.33	90.5	101.6	45.23	41.32	45.2
ENSMUSG00000021731	Mrps30	54.56	0.45	0.58	0.22	0.49	0.67	0.83	28.62	4.76	34.82	8.35	7.11	9.55	10.27	16.85	12.22	12.68	9.93	10.93	11.17	17.22	16.95
ENSMUSG00000021737	Psmd6	3.19296	3.52	4.31	5.8	23.83	18.69	19.97	21.77	9.38	12.37	89.43	47.56	96.27	97.95	103.08	92.39	147.79	125.85	151.58	108.07	143.17	133.83
ENSMUSG00000021770	Samd8	3.03826	2.35	2.08	3.15	4.7	4.05	4.18	9.16	6.33	7.54	0.17	1.32	1.01	0.61	0.48	0.48	0.87	0.21	0.48	1.07	0.85	1.02
ENSMUSG00000021790	Dydc1	9.7044	0.2	0.44	0.95	3.46	1.96	2.71	0	8	7.43	1.93	4.6	13.92	1.5	0.17	1.04	0.6	0.63	0.18	0.08	0	0.08
ENSMUSG00000021905	Dph3	7.56216	0.96	0.61	2.13	12.19	13.06	15.2	7.17	12.51	8.3	58.48	78.66	52.88	77.31	75.74	64.56	55.33	82.45	77.19	40.12	40.79	36.86
ENSMUSG00000021907	Msmb	#DIV/0!	0	0	0	0	0	0	0	26.46	9	0	0	0	0.79	0	0	0.29	0.15	0	2.13	1.02	0.51
ENSMUSG00000021918	Nek4	57.202	0.37	0.11	0.51	0.45	0.25	0.33	10.39	21.95	24.29	4.48	5.44	5.17	1.78	2.26	1.51	0.7	1.29	1.07	1.27	0.64	0.51
ENSMUSG00000021930	Spryd7	8.44848	1.25	4.17	1.18	4.34	3.3	3.27	13.09	23.36	19.31	26.3	41.9	20.61	27.5	27.04	32.3	33.4	26.4	35.58	20.32	14.65	17.09
ENSMUSG00000021938	Pspc1	32.0132	0.29	0.15	0.32	0.25	0.13	0.13	8.14	3.23	12.96	3.73	1.17	0.85	0.42	3.54	1.96	1.49	0.62	1.17	3.08	4.23	4.44
ENSMUSG00000021939	Ctsb	19.1549	1.54	1.03	1.82	2.98	5.07	3.88	41.03	27.84	15.22	76.54	57.29	103.69	58.78	63.62	47.01	30.55	27.77	14.92	30.62	33.8	43.13
ENSMUSG00000021944	Gata4	3.35846	1.77	1.52	3.21	2.07	2.02	0.77	4.74	9.67	7.42	5.42	5.65	2.47	0.96	0.17	0.55	0.09	0.32	0.05	1.41	0.96	2.37
ENSMUSG00000021945	Zmym2	4.04073	2.49	2.22	2.41	2.84	3.65	2.52	9.93	11.91	6.93	7.62	6.6	9.14	2.74	1.44	2.69	2.37	1.47	1.86	1.79	1.55	1.15
ENSMUSG00000021948	Prkcd	56.1961	0.31	0.13	0.07	0	0.35	0.07	13.32	12.45	2.89	20.14	12.47	13.83	3.18	1.66	1.62	0.48	0.82	0.27	2.08	0.65	0.83
ENSMUSG00000021951	Eef1akmt1	137.089	0.56	0.23	0	0.17	0.09	0.6	32.69	65.46	10.15	140.13	135.01	112.05	136.38	153.22	169.41	226.13	207.62	258.24	168.6	153.45	188.54
ENSMUSG00000021965	Ska3	17.8271	1.4	2.27	2.75	15.32	13.21	24.36	44.51	34.9	35.04	22.9	30.6	39.46	15.1	27.02	16.1	17.16	11.5	16.85	16.44	26.04	19.13
ENSMUSG00000021967	Mrpl57	5.24093	3.33	3.86	4.39	13.11	12.69	11.7	15.25	32.05	13.39	38.92	47.76	26.8	51.86	59.61	44.74	44.41	53.15	22.59	72.68	81.55	70.34
ENSMUSG00000021996	Esd	5.03333	1.3	1.43	1.17	5.14	7.45	8.86	6.31	9.77	3.55	18.18	11.74	9.39	36.26	43.51	39.12	74.63	85.1	63.76	88.62	104.15	107.77
ENSMUSG00000022009	Nufip1	22.2993	1.46	0.53	0.95	1.18	0.98	2.32	20.97	23.81	20.78	22.33	18.58	28.62	15.06	16.58	15.77	10.11	11.76	11.81	8.05	9.16	10.97
ENSMUSG00000022013	Dnajc15	129.431	0.18	0.07	0.26	2.15	2.21	4.48	26.83	21.41	17.77	120.6	73.11	80.91	87.58	95.29	94.81	59.59	78.05	96	25.06	36.9	26.5
ENSMUSG00000022018	Rgcc	19.0997	1.01	0	1.9	0.6	1.11	0.53	24.88	11.77	18.93	4.75	9.98	19.68	12.19	12.3	9.18	14.36	26.09	12.71	19.86	15.11	16.49
ENSMUSG00000022025	Cnmd	4.88394	1.84	3.77	2.92	1.91	1.7	1.86	9.57	16.97	15.12	18.02	7.92	7.56	38.56	35.21	43.5	12.54	12.27	19.49	0.85	1.18	0.98
ENSMUSG00000022114	Spry2	2000	0.03	0	0.07	0.04	0.2	0.2	72.22	51.83	75.95	219.98	281.95	206.89	242.89	191.11	249.2	52.72	44.62	68.58	119.73	171.62	109.22
ENSMUSG00000022159	Rab2b	8.25052	2.01	1.09	1.73	1.56	0.79	0.51	21.27	11.15	7.43	5.16	3.79	10.52	3.11	2.11	2	1.91	1.25	1.35	0.51	1.3	0.83
ENSMUSG00000022178	Ajuba	#DIV/0!	0	0	0	0.28	0.6	0.13	2.42	7.74	5.44	3.01	0.85	1.62	0.72	4.75	1.05	1.93	1.59	1.31	1.38	1.19	1.59
ENSMUSG00000022191	Drosha	9.06489	1.05	0.7	0.87	3	3.2	2.73	6.58	12.06	5.11	3.03	3.14	3.66	1.27	3.35	2.71	1.73	1.23	1.35	2.78	1.99	3.22
ENSMUSG00000022193	Psmb5	42.0324	0.22	1.71	1.46	2.44	3.67	3.55	33.75	47.45	61.29	121.1	131.07	184.09	131.63	178.15	142.41	300.59	204.59	129.07	304.87	213.16	255.82
ENSMUSG00000022194	Pabpn1	842.931	0.31	0.46	0.24	0.57	0.61	0.13	326.51	220.57	304.28	15.6	27.07	69.43	6.21	8.51	5.31	18.76	12.31	12.77	10.28	11.21	13.87
ENSMUSG00000022283	Pabpc1	39.6757	0.21	0.39	0.51	0	0.17	0.26	17.45	10.87	15.72	34.84	25.36	33.12	29.64	38.61	60.89	42.82	34.56	43.07	49.62	42.04	48.65
ENSMUSG00000022286	Grhl2	31.0357	0.05	0.34	0.17	1.37	1.37	2.24	4.97	10.78	1.63	2.52	5.2	4.36	2.63	1.21	3.95	1.79	2.36	2.21	3.54	3.37	2.91
ENSMUSG00000022312	Eif3h	18.6526	4.37	3.36	2.49	12.39	11.19	16.48	51.1	89.9	49.63	144.18	104.36	157.58	101.41	91.21	95.57	95.82	101.68	74.43	89.01	88.43	89.69
ENSMUSG00000022313	Utp23	70.9426	0.02	0.42	0.78	0.24	0.08	0	20.66	42.12	23.77	47.27	39.45	54.33	32.2	32.9	32.77	21.98	22.19	19.74	16.6	28.54	22.1
ENSMUSG00000022335	Zfat	73.7544	0.09	0.11	0.37	0.67	0.3	1.21	20.93	6.79	14.32	0.35	0.9	2.61	2.56	1.38	2.35	3.25	1.93	2.99	0.18	0.51	0.34
ENSMUSG00000022350	Washc5	9.16571	0.56	0.26	0.93	2.12	2.55	2.54	7.04	2.52	6.48	3.84	0.5	3.49	5.76	2.03	2.18	1.92	2.74	1.8	4.98	7.08	5.57
ENSMUSG00000022351	Sqle	11.4642	1.58	0.84	1.63	0.88	1.59	1.21	13.64	16.7	16.09	7.37	6.24	8.74	3.62	6.35	6.97	4.37	3.79	2.72	3.91	4.7	5.66
ENSMUSG00000022354	Ndufb9	3.36516	3.87	3.41	4.03	5.47	5.83	9.67	9.58	19.75	8.73	53.98	72.96	33.74	107.63	128.57	107.01	255.96	236.21	185.16	760.85	669.78	788.04
ENSMUSG00000022360	Atad2	6.8522	2.28	1.92	2.16	2.33	1.75	2.01	14.76	13.34	15.48	4.77	4.61	6.26	1.95	2.2	2.18	1.17	1.27	0.99	2.23	1.54	1.78
ENSMUSG00000022370	Mrpl13	8.66791	1.14	0.77	0.77	1.63	2.14	2.64	4.52	7.84	10.87	11.99	11.44	12.2	17.73	16.3	14.2	18.61	20.96	20.47	29.9	28.92	25.52
ENSMUSG00000022407	Adsl	70.4154	0.08	0.35	0.22	0.5	0.84	0.26	7.48	14.7	23.59	9.48	7.15	6.54	10.16	14.7	8.89	14.06	7.71	7.84	10.82	15.88	14.19
ENSMUSG00000022422	Dscc1	26.6484	0.32	0.13	0.46	0.3	0.34	0.83	10.97	11.69	1.59	14.27	4.07	6.4	1.85	7.72	5.33	6.92	10.05	6.6	6.19	7.81	8.08
ENSMUSG00000022426	Josd1	3.261	2.26	1.7	2.63	3.73	3.86	4.21	3.49	10.12	7.88	0	0.9	0.49	0.6	0.24	0.93	0.87	0.26	1.09	1.71	1.75	1.42
ENSMUSG00000022435	Upk3a	#DIV/0!	0	0	0	0	0	0.15	20.25	0	0	8.18	3.9	9.54	2.56	2.6	4.37	14.41	13.16	5.8	3.24	0.88	4
ENSMUSG00000022441	Efcab6	5.28276	2.96	2.51	3.23	21.66	21.85	20.91	7.13	25.88	12.95	0	0	0.11	0.06	0	0	0	0	0.01	0	0	0.05
ENSMUSG00000022452	Smdt1	5.81722	3.06	1.73	3.69	5.98	5.84	5.03	11.51	28.07	9.75	25.9	30.9	19.48	66.64	78.09	65.35	42.2	60.79	34.6	103.76	104.13	104.07
ENSMUSG00000022456	Septin3	6.92241	0.87	1.05	0.4	2.73	2.12	2.4	3.12	8.12	4.82	0.32	0.01	0.5	2.2	0.34	2.43	0.69	0.41	0.54	0.08	0.03	0
ENSMUSG00000022472	Desi1	3.99607	2	1.61	1.48	2.87	2.33	2.38	6.31	6.16	7.87	4.86	4.89	6.2	4.31	4.19	2.16	2.99	4.06	2.35	3.16	3.62	4.18
ENSMUSG00000022474	Pmm1	13.985	2.69	0.74	3.25	10.79	8.69	8.3	29.67	33.26	30.49	149.61	123.34	156.68	316.3	391.35	338.09	314.38	288.19	168.13	84.91	150.39	98.09
ENSMUSG00000022476	Polr3h	17.0902	0.6	0.18	0.55	2.24	2.63	0.77	4.22	4.28	14.23	12.22	11.53	21.58	13.19	15.53	9.4	6.11	7.31	4.05	5.27	6.91	6.13
ENSMUSG00000022496	Tnfrsf17	#DIV/0!	0	0	0	0.58	0	0.5	30.41	19.82	15.28	11.75	3.27	1.27	10.18	16.73	26.66	15.76	7.9	10.14	1.83	0.89	0
ENSMUSG00000022521	Crebbp	4.25305	4.12	2.2	3.52	3.37	3.26	2.97	13.74	15.97	12.14	4.68	4.9	3.22	6.34	5.13	4.91	1.98	1.56	2.63	2.32	1.83	2.29
ENSMUSG00000022528	Hes1	285.071	0.03	0	0.11	0.04	0.12	0.16	14.72	6.98	18.21	43.52	65.12	23.41	25.73	33.17	28.23	16.52	21.94	13.58	5.01	19.83	8.84
ENSMUSG00000022538	Lsg1	9.20519	1.14	1.42	1.29	1.58	2.01	1.58	10.07	12.57	12.8	12.41	20.77	22.45	6.66	9.12	11.84	4.72	4.82	4.42	4.25	6.86	4.95
ENSMUSG00000022545	Ercc4	67.2464	0.43	0.08	0.18	0.8	0.25	0.12	12.92	17.73	15.75	0.21	0.11	1.37	1.39	1.24	1.61	0.65	1.17	0.81	1.84	0.66	1.25
ENSMUSG00000022551	Cyc1	11.6393	0.46	0.61	1.12	1.93	0.59	1.06	5.32	15.53	4.64	26.98	13.75	14.08	68.1	90.39	82.87	88.96	61.12	28.28	165.44	247.07	247.63
ENSMUSG00000022601	Zbtb11	3.7325	1.6	2.14	1.83	1.42	1.65	0.68	5.84	7.11	7.84	15.09	17.46	12.79	7.57	5.06	4.95	4.06	2.94	3.77	2.57	2.89	2.37
ENSMUSG00000022674	Ube2v2	11.578	1.07	1.12	1.27	4.63	4.21	4.97	14.69	12.04	13.33	49.96	47.62	54.07	66.06	52.77	51.42	54.48	48.09	67.16	37.76	35.93	40.55
ENSMUSG00000022682	Rrn3	9.75018	5.95	3.79	4.35	12.24	11.29	10.79	47.39	54.16	35.83	97.94	88.18	67.59	112.34	69.82	50.78	20.74	24.01	25.38	25.15	26.06	23.68
ENSMUSG00000022685	Parn	3.21033	2.18	1.58	1.66	3.78	3.52	3.05	7.18	9.26	0.96	4.11	5.8	4.93	2.06	2.56	2.92	2.13	2.96	2.83	3.07	3.65	3.46
ENSMUSG00000022748	Cmss1	22.2324	1.77	1.61	2.3	3.14	3.18	3.56	42.04	36.28	47.96	95.23	94.54	112.81	54.45	51.01	50.56	49.05	67.49	63.58	29.71	37.02	29.49
ENSMUSG00000022760	Thap7	5.47602	4.98	1.4	2.17	21.64	26.59	34.1	9.23	22.79	14.8	23.98	14.61	25.89	11.2	12.13	14.38	11.42	15.15	10.1	12.4	15.06	17.73
ENSMUSG00000022781	Pak2	19.5629	0.63	0.4	0.64	0.36	0.34	0.64	8.81	15.77	8.09	13.2	7.93	8.18	5.49	6.67	4.88	3.77	3.35	2.85	9.39	10.45	10.38
ENSMUSG00000022797	Tfrc	148.287	0.44	0.15	0.35	0.62	0.52	0.98	50.07	40.59	48.73	82.09	70.37	91.32	82.59	123.54	148.62	50.1	51.31	80.15	4.85	5.93	5.19
ENSMUSG00000022800	Fyttd1	5.58929	1.55	1.14	1.79	4.04	3.19	2.97	7.98	11.06	6	13.48	14.68	14.41	11.32	14.22	10.38	9.77	12.02	9.79	19.3	21.87	15.84
ENSMUSG00000022814	Umps	9.58156	1.24	0.92	2.07	4.83	3.38	6.52	12.35	20.93	7.25	88.15	77.22	73.18	46.22	48.49	58.2	42.2	29.7	26.32	30.7	44.2	36.44
ENSMUSG00000022824	Muc13	#DIV/0!	0	0	0	0	0	0	25.75	25.69	10.79	0.07	0	0	0	0	0.12	0	0	0.27	0.54	0.32	0.77
ENSMUSG00000022855	Senp2	8.21622	0.61	0.65	0.59	0.75	0.67	0.94	6.66	3.84	4.7	6.92	5.2	5.99	9.08	10.57	10.93	3.78	5.8	3.66	6.05	9.3	6.37
ENSMUSG00000022863	Btg3	20.6848	0.28	0.51	0.13	0.37	1.94	0.16	4.44	8.39	6.2	19.67	19.75	20.43	6.92	7.94	8	10.26	7.66	5.56	8.95	15.86	10.6
ENSMUSG00000022864	D16Ertd472e	32.2841	1.11	0.61	0.92	1.33	1.32	1.6	27.44	28.18	29.61	3.92	12.33	17.59	1.47	1.09	0.9	0.65	0.49	1.15	0.82	0.98	0.7
ENSMUSG00000022890	Atp5j	21.8227	0.66	0.65	0.72	3.78	4.84	5.33	10.12	16.5	17.68	176.33	192.69	125.51	224.97	229.58	254.16	296.76	366.73	289.37	552.33	428.03	421.71
ENSMUSG00000022897	Dyrk1a	4.50374	3.53	4.64	5.19	17.77	15.53	14.19	21.9	20.31	17.96	15.67	10.47	15.49	8.89	5.68	8.22	5.14	3.74	5.6	6.96	3.92	6.22
ENSMUSG00000022905	Kpna1	1303.4	0.02	0	0.03	0.01	0.02	0.04	23.86	18.07	23.24	24.86	20.01	27.87	15.29	17.33	27.04	10.31	7.73	9.72	6.17	9.45	6.5
ENSMUSG00000022938	Fam3b	3.69638	2.79	3.35	1.04	8.73	9.48	15.56	4.38	16.38	5.78	0	0.47	0	3.55	0.42	2.27	1.7	2.51	4.51	2.77	4.59	1.7
ENSMUSG00000022945	Chaf1b	31.1528	0.41	0.11	0.2	3.33	1.84	5.06	6.78	14.12	1.53	6.43	5.99	4.64	1.95	3.47	4.32	4.74	5.77	1.94	5.25	11.21	11.76
ENSMUSG00000022956	Atp5o	9.26145	2.33	2.74	1.7	0.99	1.29	1.66	26.74	11.02	24.94	110.58	122.16	83.32	138.79	171.93	169.17	243.5	234.67	216.35	540.48	410.72	534.43
ENSMUSG00000022995	Enah	3.61515	2.46	2.04	1.97	3.6	2.27	3.32	8.6	7.79	7	3.18	2.27	2.36	3.65	5.16	3.46	5.94	5.39	5.23	3.88	3.8	3.19
ENSMUSG00000023008	Fmnl3	9.575	0.7	0.55	0.35	2.12	2.38	3.57	4.67	6.18	4.47	0	0	0.08	0.02	0.3	0.04	0.05	0.27	0.2	0.75	0.48	0.54
ENSMUSG00000023067	Cdkn1a	6.64504	0.92	1.15	0.55	0.6	0.74	1.1	6.08	4.29	7.04	16.86	12.56	10.08	42.57	39.38	27.63	24.48	35.47	13.76	18.27	43.34	27.83
ENSMUSG00000023075	Akirin1	16.7095	1.29	0.66	1.01	1.04	2.21	1.63	11.76	22.55	15.15	22.95	11.46	19.31	28.3	34.54	30.02	25.27	28.57	32.86	24.32	31.04	24.73
ENSMUSG00000023106	Denr	15.7149	3.06	3.01	2.7	5.04	5.08	5.12	42.3	39.01	56.51	48.95	64.9	53.14	57.71	43.13	45.38	36.42	37.54	23.61	52.25	59.05	54.53
ENSMUSG00000023150	Ivns1abp	4.12338	1.6	1.52	1.5	2.28	2.48	1.76	6.3	3.93	8.82	28.04	25.07	21.62	29.41	29.71	29.28	14.64	11.48	12.71	12.49	17.22	16.71
ENSMUSG00000023156	Rpp14	17.4184	3.08	4.54	1.82	9.33	5.47	12.6	46.39	69.78	48.26	58.82	60.35	57.69	44.9	45.04	24.22	66.54	58.07	66.23	52.04	52.99	48.08
ENSMUSG00000023289	Sva	261.178	0	0.45	0	0.24	0	1.26	45.11	26.03	46.39	0	0.33	0.24	0	0	0	0	0	0	0	0	0
ENSMUSG00000023456	Tpi1	18.9823	0.17	0.4	0.56	2.3	5.38	5.79	7.02	5.83	8.6	0	0	1.21	1.12	0.82	1.09	5.07	2.47	1	70.01	38.94	77.06
ENSMUSG00000023764	Sfi1	97.4118	0.21	0.15	0.15	0.52	0.32	0.81	14.4	11.6	23.68	3	1.85	4.82	1.09	1.19	1.09	1.5	1.02	1.34	2.29	2.97	1.8
ENSMUSG00000023832	Acat2	5.37522	1.52	2.85	1.2	6.46	5.52	5.53	10.05	15.43	4.46	10.29	9.42	18.12	17.45	14.46	17.16	11.24	10.71	6.36	23.29	39.58	31.76
ENSMUSG00000023852	Chd1	6.60263	1.59	0.97	1.24	1.06	1.5	0.79	9.85	8.5	6.74	11.91	14.01	13.87	3.76	3.4	5.02	2.03	2.36	3.2	2.29	2.46	1.87
ENSMUSG00000023882	Zfp54	309.885	0.31	0.67	0.41	1.24	0	0	181.47	69.81	179.46	12.55	2.18	3.82	19.16	15.71	7.31	28.36	11.39	22.84	19.78	12.78	17.26
ENSMUSG00000023905	Tnfrsf12a	56.8421	0.38	0.53	0.04	0.12	0.18	0.34	13.79	21.9	18.31	9.8	14.78	17.02	3.04	4.42	2.33	4.65	6.89	3.19	2.11	6.18	3.74
ENSMUSG00000023906	Cldn6	#DIV/0!	0	0	0	0	0	0	0.92	13.35	6.73	1.48	0	4.39	4.23	4.03	4.9	19.45	17.71	8.38	15.71	23.47	27.92
ENSMUSG00000023911	Flywch2	#DIV/0!	0	0	0	0	0	0	33.91	25.35	26.11	19.66	17.44	24.94	9.27	9.66	7.15	2.24	1.08	1.75	0.87	0.61	0.45
ENSMUSG00000023953	Polh	#DIV/0!	0	0	0	0.03	0.03	0.01	6.91	7.74	6.71	2.02	2.63	3.77	1.13	1.08	0.9	0.85	0.71	0.37	0.2	0.28	0.62
ENSMUSG00000023971	Rrp36	9.73281	2.22	1.38	1.49	5.86	3.51	4.54	6.41	33.12	10.01	16.56	19.45	31	21.73	13.73	19.5	14.68	15.89	6.32	13.17	25.11	16.52
ENSMUSG00000024007	Ppil1	58.7429	0	0.32	0.38	1.47	1.49	0.75	2.65	20.1	18.37	55.3	43.11	28.9	61.94	79.81	62.29	57.25	51.13	35.78	44.29	41.75	60.61
ENSMUSG00000024014	Pim1	10.7163	0.83	0.89	0.43	0.3	0.58	0.24	5.64	7.17	10.23	3.07	5.93	7.15	9.07	6.82	6.35	1.58	1.97	1.64	0.3	0.79	0.94
ENSMUSG00000024033	Rsph1	8.36935	0.78	1.55	1.65	2.63	2.72	1.07	13.95	8.04	11.32	3.96	4.97	12.3	4.55	3.9	6.89	0.12	0.13	0	0.29	0.35	0.55
ENSMUSG00000024045	Akap8	34.7439	0.11	0.24	0.47	0.66	0.47	0.48	13.54	7.66	7.29	13.17	11.02	22.54	7.81	7.56	10.43	1.87	2.44	2.92	3.34	3.17	3.31
ENSMUSG00000024069	Slc30a6	5.04348	0.69	0.98	1.78	0.41	0.33	1.89	4.3	3.4	9.7	33.78	31.6	37.28	37.45	30.24	37.25	70.45	39.09	50.04	38.25	29.22	45.04
ENSMUSG00000024121	Atp6v0c	4.95833	1.55	1.62	2.11	12.87	11.71	22.1	8.86	10.76	6.56	11.35	8	13.03	22.76	36.13	35.43	56.2	43.18	32.98	34.76	29.61	50.18
ENSMUSG00000024132	Eci1	44.9075	1	0.72	0.55	0.37	0.76	0.73	27.99	35.88	38.07	19.41	21.99	27.4	12.1	8.49	8.63	6.32	3.78	3.97	14.19	12.08	12.78
ENSMUSG00000024158	Hagh	50.4275	0.28	0.84	0.19	2.18	2.8	5.4	12.62	26.11	27.33	1.78	1.12	0	1.08	0	4.47	4.76	4.73	5.83	13.18	11.57	15.67
ENSMUSG00000024191	Bnip1	11.7801	0.6	0.33	0.98	7.88	6.73	7.41	1.31	14.8	6.39	6	3.4	4.77	3.56	3.93	2.46	4.51	2.85	2.37	4.67	6.77	5.05
ENSMUSG00000024208	Uqcc2	5.08896	3.1	1.49	1.48	11.79	4.45	5.96	6.22	16.72	7.95	34.33	42.51	24.92	50.47	47.66	44.42	73.55	132.93	58.17	176.68	171.03	166.81
ENSMUSG00000024217	Snrpc	83.5033	0.28	0.5	0.75	1.44	1.82	3.22	36.65	48.11	43	67.3	68.88	95.05	62.64	64.37	72.23	36.78	46.27	27.51	20.73	34.14	33.21
ENSMUSG00000024218	Taf11	4.31693	4.35	3.77	3.46	3.01	3.04	3.33	10.82	18.26	20.91	7.65	8.98	9.98	6.26	7.73	5.86	5.1	8.64	4.73	5.89	6.74	5.96
ENSMUSG00000024232	Bambi	#DIV/0!	0	0	0	0	0	0	11.98	8.92	6.36	2.45	2.02	1.88	2.98	3.05	6.57	4.76	3.82	5.12	2.23	0.57	1.2
ENSMUSG00000024283	Wac	13.3065	0.58	0.56	0.85	1.84	1.7	1.55	6.6	8.38	11.5	12.62	15.43	20.31	13.66	11.25	13.67	4.25	2.79	4.05	2.97	4.1	3.63
ENSMUSG00000024309	Pfdn6	25.153	0.78	0.8	1.95	2.17	4.97	5.96	27.5	40.52	20.77	256.91	269.26	257.57	148.13	120.02	138.72	80.17	100.61	47.9	54.54	105.33	53.28
ENSMUSG00000024366	Gfra3	13.1393	0.87	0	1.57	1.41	0	1.84	2.21	29.85	0	1.49	4.69	0.36	2.66	5.99	5.02	2.53	1.43	1.29	1.34	4.47	2.94
ENSMUSG00000024369	Nelfe	85.1798	0.19	0.63	0.07	2.53	2.77	4.33	10.37	38.9	26.54	37.99	25.25	47.51	31.67	26.27	26.8	18.48	14.42	8.19	10.18	16.67	13.35
ENSMUSG00000024379	Tslp	15.9306	2.3	1.1	0.49	1.18	1.21	1.11	28.76	12.56	20.65	15.75	22.81	14.17	2.03	0.19	1.48	0.19	0.2	0.48	0	0	0
ENSMUSG00000024382	Ercc3	3.63673	0.99	1.24	2.67	4.7	4.84	9.05	3.3	0.04	14.48	1.95	3.68	6.35	3.55	3.04	3.87	5.32	2.87	3.47	6.71	8.64	6.91
ENSMUSG00000024391	Apom	#DIV/0!	0	0	0	0	0	0	38.39	67.49	51.47	24.16	22.61	35.05	15.47	24.11	17.29	7.61	9.44	7.26	6.83	2.62	5.28
ENSMUSG00000024404	Riok3	3.42801	2.65	2.42	2.5	3.93	3.56	3.39	12.36	7.78	5.81	11.2	11.91	12.84	12.59	14.37	13.11	13.95	14.59	20.02	6.94	8.35	7.89
ENSMUSG00000024414	Mrpl27	9.07044	3.65	2.3	2	6.04	4.13	8.13	36.98	27.25	7.88	193.29	188.1	140.7	202.79	223.22	202.81	264.26	278.45	237.09	273.23	271.31	282.87
ENSMUSG00000024436	Mrps18b	9.29126	1.31	1.61	2.23	15.82	14.55	24.54	17.23	16.28	14.34	92.97	76.91	107.31	188.07	254.42	232.91	324.62	208.39	322.26	159.6	129.2	200.25
ENSMUSG00000024513	Mbd2	4.85714	2.15	0.64	1.13	1.75	2.56	2.72	1.56	11.11	6.37	0	0.46	1.02	0	0	0.03	0.03	0.53	0.26	1.96	1.58	1.87
ENSMUSG00000024521	Pmaip1	37.7556	0.39	0.51	0	0.2	0.03	0	13.85	17.65	2.48	1.29	3.04	0	2.9	3.77	4.42	2.01	7	3.53	17.2	18.58	18.33
ENSMUSG00000024537	Psmg2	47.9452	0.31	0	0.42	0.05	0.29	0	6.09	13.02	15.89	33.43	29.42	36.46	64.92	68.96	58.2	154.4	147.53	169.94	85.77	104.08	90.82
ENSMUSG00000024571	Naa12	11.272	0.95	1.62	1.4	4.28	6.91	5.8	17.93	8.06	18.76	52.78	59.42	73.34	68.05	69.08	54.7	40.29	38.25	29.19	67.36	76.59	89.58
ENSMUSG00000024597	Slc12a2	8.59075	1.17	0.58	1.06	0.8	0.89	0.32	12.81	8.44	2.89	33.88	27.46	26.21	22.06	19.79	28.09	5.96	7.42	7.85	0.89	0.43	0.66
ENSMUSG00000024610	Cd74	#DIV/0!	0	0	0	0	0	0	16.34	15.45	4.99	0	1.14	4.93	26.88	24.56	27.28	32.69	24.96	19.75	7.96	13.36	9.51
ENSMUSG00000024640	Psat1	471.636	0.09	0	0.02	0	0	0.1	20.67	5.45	25.76	53.09	64.27	119.41	135.28	145.21	139.27	174.23	160.32	192.72	29.65	37.36	33.46
ENSMUSG00000024646	Cyb5a	7.00324	3.47	4.45	4.43	86.21	71.71	97.47	27.99	29.43	29.07	7.58	11.84	2.28	55.22	64.18	44.63	115.61	72.33	76.18	62.07	48.95	69.02
ENSMUSG00000024683	Mrpl16	3.47208	1.83	1.62	2.46	7.14	5.74	8.07	5.12	8.4	7	13.2	14.89	12.94	12.8	10.16	12.09	15.64	16.07	14.87	14.88	19.75	17.06
ENSMUSG00000024767	Otub1	7.33333	1.25	1.41	1.63	17.33	17.43	32.73	7.73	8.13	15.6	40.52	38.77	32.81	114.17	121.19	86.44	70.42	69.49	65.26	57.27	52.36	64.92
ENSMUSG00000024774	Ankrd22	43.5183	0.22	0.62	1.34	0.59	1.17	1.39	43.9	27.95	23.02	0.66	0.03	0.21	0	0	0.06	0.98	0.47	1.05	0.18	0.2	0.05
ENSMUSG00000024800	Rpp30	6.79946	5.46	3.73	5.72	10.72	11.71	14.67	36.7	39.17	25.51	86.53	94.23	75.68	106.98	94.68	102.49	117.93	131.37	143.82	76.47	99.42	78.06
ENSMUSG00000024805	Pcgf5	36.1911	0.76	0.51	0.98	1.01	0.93	1.05	40.39	12.25	28.79	29.83	25.44	33.87	28.62	25.79	22.5	10.78	11.88	9.7	9.58	10.96	8.9
ENSMUSG00000024824	Rad9a	173	0	0.06	0.06	0.07	0.68	0	1.42	14.64	4.7	0.95	1.71	7.48	8.17	12.32	4.84	10.66	8.21	7.62	9.18	15.42	10.87
ENSMUSG00000024841	Eif1ad	23.3382	0.45	1.7	0.6	4.74	6.88	5.5	17.59	21.51	25.08	102.08	80.14	127.7	71.38	58.5	73.56	58.94	57.3	33.17	53.33	67.73	61.98
ENSMUSG00000024875	Yif1a	24.5172	0.18	0	0.69	2.99	1.52	0.69	9.94	11.32	0.07	66.93	84.04	78.89	212.82	218.45	190.44	281.08	268.63	308.97	357.69	256.96	391.87
ENSMUSG00000024878	Cbwd1	257.75	0.05	0.08	0.03	1.08	0.87	0.59	11.79	14.5	14.95	55.28	62.22	47.28	20.73	23.59	37.87	31	25.17	44.85	12.25	21.42	15.63
ENSMUSG00000024953	Prdx5	15.2772	1.96	1.74	0.99	4.76	4.87	7.49	14.8	16.22	40.63	26.87	41.39	34.5	53.8	64.94	59.5	75.54	67.69	37.07	79.72	86.04	87.35
ENSMUSG00000024963	Dnajc4	17.1123	1.72	1.83	2.06	3.92	4.71	9.63	24.54	31.1	40.36	14.85	4.64	7.64	9.33	9.71	13.82	21.82	26.02	18.67	43.91	47.46	44.88
ENSMUSG00000024993	Dennd10	5.9079	3.97	3.9	5.16	10.49	7.51	11.21	33.37	21.49	22.12	33.52	34.92	30.54	42.91	45.88	32.56	62.33	60.22	68.47	29.36	35.84	36.48
ENSMUSG00000025089	Gfra1	5.20478	1	0.77	1.16	5.38	3.05	3.85	6.36	8.89	0	0	0	0	0.46	0.99	1.03	0.33	0.49	0.86	0	0	0
ENSMUSG00000025134	Alyref	12.6487	0.83	0.8	1.16	2.55	1.57	2.15	10.09	8.09	17.11	15.5	16.37	22.21	27.5	20.94	28.88	19.65	19.16	10.65	25.77	65.18	46.69
ENSMUSG00000025173	Wdr45b	24.8375	0.28	0.3	0.22	0.02	0.43	0.39	7.13	7.01	5.73	76.7	70.74	107.21	71.69	55.8	79.63	32.96	29.58	44.16	16.24	20.36	25.6
ENSMUSG00000025190	Got1	8.95592	3.9	2.71	2.01	34.49	22.44	50.68	23.52	29.21	24.47	14.25	22.62	11.04	37.43	52.87	33.83	44.75	45.9	46.21	108.13	98.84	117.57
ENSMUSG00000025193	Cutc	28.7258	0	0.26	0.36	0.55	1.37	0	6.57	7.6	3.64	21.55	18.58	11.2	4.46	18.59	5.73	14.75	12.57	10.85	19.29	23.58	23.35
ENSMUSG00000025197	Cyp2c23	#DIV/0!	0	0	0	0	0	0.61	17.45	9.59	5.37	0.74	1.43	3.43	0	0	3.12	2.42	2.57	2.21	0.33	1.68	0.21
ENSMUSG00000025202	Scd3	16.2121	0.45	0.64	0.23	1.06	0.1	3.96	16.54	2.85	2.01	0.87	0.6	0.22	5.57	2.05	1.16	9.06	6.04	5.12	2.54	1.19	1.44
ENSMUSG00000025208	Mrpl43	112.917	0	0	0.24	0.52	1.06	0.75	12.88	8.46	5.76	73.79	70.23	58.5	52.76	50.78	54.35	83.26	71.44	47.63	77.85	86.88	86.3
ENSMUSG00000025234	Arih1	3.36542	4.31	2.75	4.16	5.11	5.39	6.59	10.96	7.29	19.51	2.84	7.15	5.34	3.32	2.43	2.75	2.96	1.67	3.46	3.94	2.61	2.52
ENSMUSG00000025260	Hsd17b10	12.5705	2.1	0.39	0.56	4.22	8.02	4.28	16.71	16.12	5.51	25.66	31.93	37.72	54.1	61.73	52.17	72.36	98.11	45.86	193.23	177.55	221.22
ENSMUSG00000025266	Gnl3l	40.3415	0.06	0.17	0.18	0.04	0.09	0.22	6.4	5.23	4.91	15.25	16.34	14.81	12.89	14.17	14.17	13.77	6.85	13.28	8.56	3.57	7.99
ENSMUSG00000025289	Prdx4	311.293	0.6	0.73	0.31	1	0.68	0.35	202.31	186.99	121.22	42.5	34.6	50.69	38.3	33.08	53.72	62.57	47.66	42.05	86.75	89.68	105.81
ENSMUSG00000025290	Rps24	16.7152	1.7	1.82	1.43	6.18	5.63	8	23.3	33.29	26.15	114.71	119.21	99.88	127.45	147.98	132.67	133.77	161.37	170.07	93.66	141.05	80.13
ENSMUSG00000025340	Rabgef1	21.4759	0.38	0.21	0.86	0.43	0.57	0.57	9.06	7.97	14.11	11.16	11.91	16.62	2.93	5.54	6.43	3.43	2.55	2.82	3.02	5.82	3.13
ENSMUSG00000025351	Cd63	302.426	0.45	0	0.16	0	0	0.4	93.01	44.8	46.67	522.86	538.84	558.71	974.92	1194.76	1306.77	1589.02	1384.64	1354.97	1494.76	1456.25	1488.93
ENSMUSG00000025358	Cdk2	74.6875	0.16	0.16	0	0.93	0.64	0.43	8.75	9.8	5.35	7.22	7.52	7.74	7.75	4.59	6.69	6.82	6.77	4.79	6.08	8.44	11.37
ENSMUSG00000025362	Rps26	84.8915	3.45	2.13	1.98	5.68	5.98	6.25	188.39	220.43	232.96	936.35	979.65	806.72	675.42	563.49	659.24	627.37	888.96	772.91	527.5	518.4	307.9
ENSMUSG00000025396	Hsd17b6	45.4909	0	0	0.55	0.35	0	1.04	9.02	10.76	5.24	16.55	12.31	27.44	11.66	9.08	11.24	7.88	5.62	1.52	49.39	32.31	65.07
ENSMUSG00000025404	R3hdm2	3.43556	2.84	2.05	1.86	5.05	4.14	3.51	8.23	10.51	4.45	1.17	4.32	2.46	2.12	1.02	1.72	0.76	0.73	0.72	0.26	0.36	0.45
ENSMUSG00000025408	Ddit3	16.37	2.37	2.43	3.74	18.2	15.47	15.41	51.95	26.69	61.16	5.22	4.48	8.32	1.09	1.03	2.41	2.85	3.03	1.07	12.11	19.22	14.68
ENSMUSG00000025474	Tubgcp2	9.17826	0.43	0.83	1.04	1	0.7	0.86	10.04	5.43	5.64	1.1	4.28	2.94	1.12	2.16	2.21	2.54	3.39	2.31	4.05	4.76	4.58
ENSMUSG00000025491	Ifitm1	#DIV/0!	0	0	0	0	0	0	8.95	31.5	13.86	9.92	28.05	25.9	5.63	2.37	7.62	2.82	2.29	2.35	0.57	0.33	1.72
ENSMUSG00000025495	Ptdss2	149.512	0.07	0	0.36	0.79	1.05	1	32.09	8.65	23.55	38.89	53.2	59.6	35.77	38.79	37.82	7.75	8.51	8.66	4.09	4.99	4.8
ENSMUSG00000025521	Tmem192	43.5373	0.3	0.42	0.62	5.82	0.29	10.7	18.5	17.09	22.75	97.91	97.59	110.95	162.21	167.22	134.65	170.81	137.63	212.03	143.32	136.65	152.76
ENSMUSG00000025532	Crcp	16.3692	1.85	2.49	1.7	9.19	7.1	9.18	27.38	36.03	35.46	169.13	110.51	137.11	157.32	163.1	117.35	87.08	84.69	56.69	54.73	74.87	69.03
ENSMUSG00000025537	Phkg1	286.333	0.06	0	0	0.34	0.74	0.18	6.73	5.03	5.42	6.92	3.63	2.53	3.65	3.12	4.1	3.04	3.3	2.37	2.06	0.91	0.79
ENSMUSG00000025612	Bach1	7.29572	0.61	0.85	1.11	3.37	3.38	3.03	6.65	4.38	7.72	15.38	15.43	22.17	16	14.74	15.07	9.81	6.52	10.79	5.43	5.6	4.59
ENSMUSG00000025722	Wdr73	16.7484	1.02	0.71	1.41	4.63	5.37	3.84	18.06	7.03	27.5	38.52	38.05	31.88	19.22	19.71	25.7	18.52	21.06	21.36	14.61	12.77	13.6
ENSMUSG00000025723	Nmb	37.4372	0.5	0.46	1.19	1.19	0.75	1.55	17.68	33.28	29.53	5.1	7.93	1.2	2.12	6.43	6.38	4.32	3.38	6.14	3.86	6.69	5.22
ENSMUSG00000025747	Tyms	8.94575	1.52	1.54	1.18	2.59	4.51	3.25	14.06	11.3	12.57	52.14	43.64	29.35	110.14	114.1	99.38	130.28	103.46	110.5	81.51	83.6	85.47
ENSMUSG00000025779	Ly96	16.0203	1.69	1.65	2.57	5.68	7.79	10.89	29.02	18.94	46.72	40.13	28.7	34.85	27.31	24.25	39.99	25.58	17.42	29.87	9.16	11.81	8.92
ENSMUSG00000025816	Sec61a2	110.221	0.51	0.75	0.14	0.27	0	0.04	58.6	42.79	52.92	12.13	11.35	15.67	4.94	6.13	5.61	6.93	4.53	3.26	5.22	8.52	7.92
ENSMUSG00000025838	Pramel6	807.412	0.1	0	0.07	0	0	0.12	58.44	61.13	17.69	133.95	139.98	109.48	239.75	386.42	339.17	636.55	396.85	578.89	259.98	289.86	339.6
ENSMUSG00000025839	Pramel7	1667.38	0.06	0	0.07	0	0	0.08	101.09	42.43	73.24	434.01	356.52	580.14	410.59	491.69	606.4	431.53	296.38	475.18	283.49	229.89	332.95
ENSMUSG00000025858	Get4	4.80662	1.53	1.2	1.2	4.28	2.05	2.99	3.63	6.64	8.62	8.84	10.26	9.79	26.51	29.48	27.55	29.02	27.02	15.38	36.23	46.48	48.85
ENSMUSG00000025869	Nop16	7580.5	0.04	0	0.04	0	0	0.13	154.02	246.18	206.24	456.89	437.49	598.79	350.97	309.78	329.6	166.1	139.65	87.24	110.9	145.04	110.16
ENSMUSG00000025912	Mybl1	3.38462	4.24	1.61	2.47	3.15	3.28	2.1	12.03	5.18	10.95	4.12	0.77	0.34	0.41	0.11	0.62	0.08	0.26	0.1	0.26	0.65	0.22
ENSMUSG00000026000	Lancl1	5.13193	2.46	3.26	4.74	43.69	26.72	46.26	6.03	34.34	13.31	2.71	2.87	0.19	2.64	2.49	2.16	4.94	5.26	5.05	20.49	14.16	21.21
ENSMUSG00000026017	Carf	53.7931	0.08	0.13	0.08	0.13	0.28	0.19	3.99	4.61	7	5.46	5.08	3.39	2.6	1.73	2.14	0.89	0.88	1.1	1.03	0.65	0.51
ENSMUSG00000026036	Nif3l1	3.33394	2.46	4.36	4.2	4.01	3.76	4.6	10.57	22.14	4.03	13.37	15.34	11.03	9.11	10.91	11.38	15.41	21.09	22.06	18.09	17.18	20.5
ENSMUSG00000026110	Mgat4a	7.69799	1.83	1.35	1.29	3.37	3	4.77	9.87	11.98	12.56	1.42	1.6	0.93	1.49	1.38	1.47	1.83	2.66	2.77	0.95	0.82	0.82
ENSMUSG00000026173	Plcd4	#DIV/0!	0	0	0	0.06	0.2	0	10.33	9.83	9.43	14.99	16.95	14.03	5.71	9.21	4.04	1.79	1.46	2.05	0.09	0.38	0.44
ENSMUSG00000026209	Dnpep	18.1905	0.81	0.9	0.39	1.11	1.01	0.8	9.46	8.22	20.52	6.38	9.49	8.13	17.05	24.67	14.81	35.97	31.78	36.46	36.93	40.18	51.18
ENSMUSG00000026246	Alppl2	127.639	0.47	0	0.36	0.69	0.83	0.98	40.7	37.21	28.03	155.39	169.83	161.12	250.74	321.3	344.82	212.5	180.17	156.7	18.88	54.42	25.94
ENSMUSG00000026254	Eif4e2	20.5086	0.27	0.54	0.35	2.08	1.91	1.65	5.58	11.12	7.09	31.88	27.75	30.05	26.35	28.94	19.94	17.75	20.22	8.06	37.32	39.99	34.1
ENSMUSG00000026255	Efhd1	3.9917	1.28	3.89	3.26	1.51	3.23	0.38	11.99	8.78	12.88	13.52	5.77	14.95	15.84	41.09	22.61	14.22	16.32	17.25	0.44	1.42	1.74
ENSMUSG00000026319	Relch	3.8921	1.61	1.86	1.72	1.28	0.85	1.08	4.19	7.63	8.38	1.29	1.2	3.44	1	1.74	1.07	1.41	1.42	0.9	3.99	3.39	2.9
ENSMUSG00000026398	Nr5a2	5.69948	1.02	0.98	1.86	1.82	2.68	2.83	7.95	9.16	4.89	20.75	16.8	16.61	16.06	16.45	10.13	4.89	5.65	7.77	5.22	2.9	4.07
ENSMUSG00000026427	Eif2d	5.34114	0.65	0.82	1.52	4.3	2.43	3.7	7.07	4.07	4.83	4.03	2.72	1.76	5.3	4.23	6.06	7.13	8.11	5.61	11.56	12.14	14.77
ENSMUSG00000026433	Rab29	162.713	0.32	0.5	0.05	1.07	0	0.67	53.29	60.9	27.37	5.51	2.03	1.46	26.24	39.37	19.78	75.47	75.92	66.09	18.63	23.5	19.39
ENSMUSG00000026434	Nucks1	3.83665	1.98	1.36	1.68	2.17	1.24	2.11	5.63	8.12	5.51	2.42	3.9	1.77	3.91	3.79	4.64	4.62	3.94	3.43	9.05	10.87	8.46
ENSMUSG00000026436	Elk4	4.55996	2.93	3.73	3.93	10.79	10.49	8.15	12.35	22.97	12.97	0.8	0.98	2.19	2.27	0.48	0.35	0.25	0.4	0.2	0.48	0.66	0.41
ENSMUSG00000026491	Ahctf1	3.37807	2.47	1.49	1.33	1.87	2.73	0.95	7.35	3.83	6.69	8.05	5.24	6.81	1.74	2.63	3.73	2.06	1.21	1.93	2.04	2.36	1.64
ENSMUSG00000026558	Uck2	14.7966	1.21	1.08	1.84	18.3	15.32	25.85	11.85	27.42	21.84	14.26	10.98	12.46	8.48	8.68	8.31	11.16	13.41	7.99	11.1	11.83	11.6
ENSMUSG00000026568	Mpc2	14.8785	2.26	2.64	1.93	2.7	3.01	3.16	27.34	38.43	35.85	93.9	92.24	47.24	81.44	71.71	60.51	32.06	45.83	24.36	16.28	20.38	15.07
ENSMUSG00000026576	Atp1b1	4.02412	1.58	1.99	1.82	1.5	2.42	2.52	8.39	5.06	8.24	0.21	0.14	1.78	3.87	4.89	3.83	7.36	4.15	3.22	25.04	26.89	26.54
ENSMUSG00000026592	Tex35	8.32487	0.3	0.87	0.8	3.22	2.4	6.81	0.32	8.64	7.44	0	0	0	0	1.07	0	0	0	0	0.29	0	0.07
ENSMUSG00000026608	Kctd3	4.54694	2.11	1.75	3.49	5.2	6.59	5.99	13.2	10.65	9.57	1.23	1.59	1.12	1.02	0.38	1.47	0.75	0.33	0.42	1.48	1.14	1.58
ENSMUSG00000026610	Esrrg	4.79565	1.6	1.03	1.97	4.86	5.17	6.47	6.35	9.75	5.96	0	1.13	0	0	0	0	0	0	0	0	0	0
ENSMUSG00000026622	Nek2	5.91839	3.23	2.98	4.45	5.31	4.8	6.66	17.52	14.26	31.31	6.65	14.2	23.66	9.5	7.52	8.15	5.38	4.02	4.48	1.81	1.84	2.25
ENSMUSG00000026643	Nmt2	6.77594	2.55	1.94	2.16	3.52	2.3	2.03	17.95	16.66	10.45	31.43	15.28	26.06	40.25	29.03	18.76	24.7	21.4	25.81	35.6	20.68	45.97
ENSMUSG00000026649	Cfap126	58	0.11	0	0.33	0	0.72	0.23	8.3	2.63	14.59	1.8	1.38	4.4	0	0	0	0	0	0	0.66	1.5	0.89
ENSMUSG00000026662	Sephs1	3.56503	1.03	1.74	1.92	0.05	1.47	0.68	4.06	9.41	3.25	5.17	7.46	4.55	15.31	17.56	18.07	12.2	8.87	8.11	5.84	10.67	8.1
ENSMUSG00000026667	Uhmk1	10.412	3.45	3.11	4.97	5.26	6.01	4.48	52.4	37.48	30.17	12.89	17.58	18.67	6.81	4.76	7.51	1.88	2.01	2.21	1.35	1.92	1.65
ENSMUSG00000026701	Prdx6	4.59899	5.76	3.99	4.09	3.83	2.93	4.58	22.27	20.34	21.04	24.37	43.53	21.56	129.67	158.06	101.28	126.31	99.6	129.22	70.38	67.65	81.73
ENSMUSG00000026708	Cenpl	14.5149	0.83	0.5	0.69	2.34	2.17	2.35	6.66	7.57	15.09	4.67	9.37	5.06	4.88	5.29	7.52	7.77	5.29	7.45	6.32	5.57	10.27
ENSMUSG00000026750	Psmb7	86.4412	0.14	0.09	0.11	8.42	9.38	14.41	12.01	4.26	13.12	34.22	35.6	51.47	62.72	83.32	83.72	79.37	61.97	64.58	34.32	52.31	56.31
ENSMUSG00000026764	Kif5c	3.37772	2.82	2.41	3.03	6.12	3.76	5.16	10.45	8.82	8.63	0.83	2.43	1.75	0.51	0.69	0.67	0.07	0.09	0.06	0.01	0.15	0.05
ENSMUSG00000026775	Yme1l1	10.0117	0.95	0.92	0.69	1.53	2.11	1.6	6.88	8.48	10.27	30.03	29.6	34.46	26.61	27.14	24.16	15.61	19.07	24.02	17.39	20.92	17.77
ENSMUSG00000026788	Zbtb43	9.12865	0.5	0.22	0.99	0.39	0.13	0.56	7.29	4.9	3.42	2.69	3.69	4.68	1.93	3.03	5.09	1.23	1.52	1.72	1.22	1.38	0.63
ENSMUSG00000026798	Coq4	46.037	0	0.15	0.39	1.2	0.32	0.91	5.53	4.75	14.58	7.17	5.52	13.12	3.05	4.92	4.44	4.74	6.13	4.65	5.85	7.66	7.91
ENSMUSG00000026803	Ttf1	12.6452	0.7	0.1	0.44	0.16	0.13	0.58	4.47	5.25	5.96	3.39	2.55	4.27	2.14	3.05	2.61	1.21	1.54	1.05	3.24	2.42	1.81
ENSMUSG00000026806	Ddx31	1148	0	0	0.02	0	0	0.39	8.61	5.7	8.65	2.47	3.04	6.58	4.78	1.37	1.19	1.53	1.32	1.46	0.8	1.71	0.75
ENSMUSG00000026848	Tor1b	762	0.02	0	0	0	0.02	0.15	5.83	6.15	3.26	31.82	33.86	39.51	8.3	8.16	10.02	2.22	3.25	3.24	2.39	2.54	2.71
ENSMUSG00000026857	Ntmt1	32.3142	1.43	1.2	2.08	4.53	3.99	2.57	37.73	42.97	71.5	58.08	81.98	129.76	20.66	20.44	22.33	20.56	13.38	7.68	21.43	25.21	26.97
ENSMUSG00000026904	Slc4a10	3.05008	3.61	4.63	3.74	3.85	3.26	5.69	9.36	10.08	17.1	0	0	0	0	0.98	0.19	0.03	0	0	0	0	0
ENSMUSG00000026955	Sapcd2	54.697	0	0	0.33	0.07	0	0.37	4.28	8.84	4.93	11.53	9.53	11.17	10.58	12.36	5.78	8.22	5.16	4.86	0.72	2.17	0.86
ENSMUSG00000026975	Dph7	3.46708	3.35	2.94	6.62	3.74	1.97	6.57	16.41	18.08	10.27	13.09	13.56	16.39	5.44	1.17	3.6	7.02	4.27	5.52	11.79	14.43	17.42
ENSMUSG00000027014	Cwc22	6.80392	0.56	1.45	0.54	3.75	3.79	2.19	6.05	6.57	4.73	2.65	3.39	4.32	1.71	3.89	1.78	2.27	2.17	1.72	1.74	2.55	1.15
ENSMUSG00000027079	Clp1	213.631	0.37	0	1.04	0.12	0	0.03	87.44	95.27	118.51	105.94	102.24	121.82	108.99	127.36	107.43	62.55	52.61	76.12	19.32	19.81	17.3
ENSMUSG00000027109	Sp3	6.81356	1.08	1.22	1.24	0.98	1.85	1.59	9.76	4.89	9.47	6.75	10.45	7.65	4.71	3.65	5.35	2.48	2.21	1.56	7.9	6.72	5.36
ENSMUSG00000027131	Emc4	34.7291	4.81	2.78	4.15	9.01	11.27	10.02	117.37	137.32	153.03	817.07	710.65	865.14	1025.42	1073.31	870.95	809.36	614.89	478.64	393.63	367.64	413.68
ENSMUSG00000027170	Eif3m	4.27273	3.83	3.98	4.84	23.04	15.72	24.71	17.26	25.08	11.71	232.65	200.99	222.25	230.25	235.98	231.39	343.45	264.21	352.65	204.3	180.15	196.52
ENSMUSG00000027189	Trim44	3.46984	1.97	4.19	3.29	3.83	4.14	3.46	10.26	18.42	4.11	5.94	2.81	1.65	1.19	0.8	3.2	0.21	1.08	1.58	2.48	0.64	2.27
ENSMUSG00000027222	Pex16	9.26491	1.42	1.73	4.06	2.87	2.58	4.01	34.43	18.2	14.17	65.11	67.95	61.13	105.76	113.36	86.59	58.47	47.53	31.31	35.11	45.79	44.76
ENSMUSG00000027225	Duoxa2	#DIV/0!	0	0	0	0	0	0	8.97	20.08	0	0	0	0	0	0	0	0.27	0	0.23	0.35	0.15	0.57
ENSMUSG00000027227	Sord	42.6	0.34	0	0.56	0.67	0.65	1.11	13.65	9.91	14.78	101.4	79.23	52.9	179.8	259.54	192.77	213.91	186.68	146.94	150.94	179.1	153.49
ENSMUSG00000027229	Terb2	965.091	0.19	0.03	0	0	0.24	0.35	80.61	50.29	81.42	32.25	27.81	28.72	24.43	17.64	23.78	24.98	23.41	28.1	12.22	15.74	12.5
ENSMUSG00000027282	Mtch2	35.6585	0.33	0.33	0.16	1.08	0.97	1.25	8.21	8.83	12.2	39.48	44.69	38.72	65.6	68.73	68.77	154.91	94.02	159.52	133.24	87.17	133.62
ENSMUSG00000027285	Haus2	1653.2	0	0.05	0	0.44	0.53	0	28.28	20.33	34.05	45.67	50.32	43.61	34.95	28.48	19.73	20.62	28.13	28.38	16.04	24.73	17.97
ENSMUSG00000027332	Ivd	5.91083	0.56	1.06	1.52	1.35	0.8	0.4	4.36	7.48	6.72	0.48	0.99	3.89	1.34	0.38	0.83	1.62	0.97	0.67	1.98	2.12	3.35
ENSMUSG00000027359	Slc27a2	3.4058	3	2.46	1.44	0.52	0.54	1.02	9.02	6.7	7.78	0.77	0.2	1.95	0.37	0	0.65	0.5	0.14	0.1	0.15	0.42	0.24
ENSMUSG00000027364	Usp50	54.2176	1.01	0.87	1.52	2.95	3.79	4.37	70.47	48.65	65.22	29.2	30.5	32.94	24.69	22.63	23.62	22.53	29.27	24.17	11.54	8.89	8.8
ENSMUSG00000027365	Trpm7	5.6601	2.45	2.08	1.56	2.94	3.43	2.98	13.17	9.06	12.24	6.51	3.5	5.72	1.96	2.46	2.52	2.5	2.03	1.69	4.51	5.44	5.08
ENSMUSG00000027381	Bcl2l11	4.24103	1.55	1.07	1.28	1.94	2.39	1.56	4.26	5.19	7.09	1.92	6.41	5.94	2.74	2.57	4.01	1.41	1.81	1.28	0.43	1.35	0.58
ENSMUSG00000027384	Ndufaf5	338.722	0.11	0.25	0	0.61	1.18	0.91	47.28	29.12	45.54	23.32	29.12	14.77	5.53	2.06	4.66	3.97	6.94	3.49	11.02	12.54	13.26
ENSMUSG00000027404	Snrpb	17.6822	0.4	1.27	0.91	0.51	1.69	1.86	15.68	17.95	11.99	230.85	209.92	185.37	347.35	416.85	419.23	393.73	313.09	197.54	232.12	284.29	308.22
ENSMUSG00000027420	Bfsp1	62.9091	0.06	0.24	0.58	3.97	1.98	6.57	18.01	19.66	17.69	0.4	0.58	0	0	0	0	0.21	0	0	0	0	0
ENSMUSG00000027423	Snx5	30.6883	0.73	0.96	0.78	0.94	1.38	0.82	33.89	14.35	27.56	79.64	81.85	50.92	95.48	110.02	116.77	119.28	113.03	167.24	91.16	96.78	79.15
ENSMUSG00000027424	Mgme1	4.54336	2.03	1.25	2.37	5.15	5.11	6.1	6.09	5.88	13.7	9.03	11.2	9.84	16.41	16.16	12.5	19.21	15.24	13.39	10.84	10.91	15.23
ENSMUSG00000027429	Sec23b	20.9747	0.35	0.17	0.27	1.13	0.38	0.84	7.52	5.67	3.38	3.56	3.5	2.51	5.89	6	4.59	7	4.65	5.44	9.06	8.13	10.47
ENSMUSG00000027445	Cst9	#DIV/0!	0	0	0	0	0.25	0.24	16.3	0	7.36	0	0	4.06	1.63	1.46	2.59	1.74	1.04	0.27	1.6	1.4	1.42
ENSMUSG00000027487	Cdk5rap1	13.4195	0.23	0.47	1.04	2.94	2.24	3.33	4.65	13.42	5.28	9.7	10.67	10.34	3.29	0.95	2.1	3.59	3.59	3.64	5.47	7.34	4.85
ENSMUSG00000027528	Fabp9	#DIV/0!	0	0	0	0.12	0	0	27.31	15.77	8.55	8.03	1.81	4.29	2.87	2.06	1.01	0.13	0.69	0.28	0.97	0.37	2.32
ENSMUSG00000027581	Stmn3	112.412	0.06	0	0.45	0	0	0	10.56	23.33	23.44	66.23	80.66	51.15	102.61	108.22	93.33	86.38	92.36	60.98	7.06	4.99	8.68
ENSMUSG00000027602	Map1lc3a	11.1494	2.54	2.85	2.71	9.88	7.6	14.4	20.91	33.81	35.59	275.02	233.83	171.01	414.7	386.44	417.29	171.18	163.08	69.62	31.87	39.72	31.05
ENSMUSG00000027642	Rpn2	5.47018	0.89	1.14	0.82	1.43	2.5	1.85	3.78	7.86	3.95	5.36	10.39	11.02	12.8	10.1	17.36	20.14	13.58	18.04	36.06	37.21	45.22
ENSMUSG00000027651	Rprd1b	91.0769	0.03	0.02	0.21	0.06	0.03	0.2	12.12	3.48	8.08	9.73	6.54	8.33	3.3	2.05	4.19	2.06	1.9	1.77	2.65	2.21	1.54
ENSMUSG00000027739	Rab33b	4.2879	3.35	2.13	1.71	2.7	2.58	2.33	6.68	13.31	10.84	3.88	6.29	3.33	2.77	2.86	2.78	2.76	3.49	4.41	6.91	3.85	2.66
ENSMUSG00000027751	Supt20	3.26768	3.46	1.9	1.85	10.6	9.84	11.21	5.69	9.82	8.05	6.64	9.4	6.53	6.09	8.66	10.6	5.86	4.88	6.01	7.85	11.95	9.46
ENSMUSG00000027776	Il12a	#DIV/0!	0	0	0	0	0	0	8.06	16.68	5.56	0	0	0	0	0	0	0	0	0	0	0	0
ENSMUSG00000027803	Wwtr1	20.7172	0.46	0.24	0.29	0.74	1.28	1.76	7.07	13.26	0.18	9.93	6.82	7.76	9.52	5.92	11.62	6.31	6.23	5.21	8.25	8.48	7.86
ENSMUSG00000027811	4930579G24Rik	#DIV/0!	0	0	0	0.36	0.04	0.41	4.03	10.05	35.6	8.7	1.68	3.68	13.59	3.1	6.18	10.52	9.25	8.77	11.97	8.88	13.23
ENSMUSG00000027845	Dclre1b	3.1685	2.81	1.29	2.25	1.16	1.81	0.73	5.09	10.45	4.58	2.75	3.99	4.92	1.74	1.42	1.06	0.84	1.08	0.46	0.79	1.54	1.56
ENSMUSG00000027882	Stxbp3	6.04022	1.82	1.88	1.77	2.29	2.3	2.92	11.81	10.93	10.3	6.66	5.75	6.8	6.71	5.67	1.42	4.65	4.62	6.88	6.9	10.14	7.64
ENSMUSG00000027893	Ahcyl1	3.25725	1.8	1.88	1.49	1.21	2.82	1.05	3.05	10.03	3.76	2.96	0.45	2.05	2.1	0.84	2.97	2.34	2.34	1.68	4.9	3.46	4.45
ENSMUSG00000027905	Ddx20	28.7398	0.37	0.35	0.51	1.13	1.37	1.8	15.12	6.45	13.78	22.28	17.44	24.56	11.73	10.92	17.25	9.41	11.22	10.67	6.51	12.37	13.09
ENSMUSG00000027907	S100a11	10.9427	0	0.57	1	4.14	2.82	5.28	2.93	14.25	0	6.87	2.5	6.39	58.4	84.45	98.42	281.17	234.18	278.66	471.16	521.1	317.87
ENSMUSG00000027935	Rab13	46.8182	0.17	0.38	0.22	0.54	0.55	0.5	8.74	7.91	19.4	3.75	1.34	2.49	1.95	0.18	0.9	1.64	0.74	1.32	3.01	2.73	3.54
ENSMUSG00000027942	4933434E20Rik	9.20916	5.14	4.68	4.81	7.8	9.13	7.78	40.74	51.69	42.3	57.32	40.6	43.48	49.14	35.66	33.45	22.44	22.22	23.31	16.99	9.38	15.65
ENSMUSG00000027981	Rnpc3	6.08849	3.23	2.89	3.26	3.21	2.73	3.55	22.34	14.18	20.59	14.39	15.68	9.29	7.54	8.77	8.54	5.44	5.62	9.58	3.27	4.9	4.82
ENSMUSG00000028010	Gar1	8.74931	0.74	1.66	1.23	0.5	0.35	0.1	4.37	14.73	12.66	6.58	7.46	8.92	5.44	4.34	5.9	1.9	2.45	1.29	1.74	2.81	1.76
ENSMUSG00000028057	Rit1	34.2175	1.22	1.81	0.74	3.13	3.12	1.77	44.63	47.38	36.99	5.57	9.47	9.84	2.45	5	1.51	4.99	3.18	3.95	3.84	6.27	6.11
ENSMUSG00000028070	Naxe	217.906	0.07	1.69	0.48	6.81	10.16	13.68	189.21	156.09	142.81	44.54	57.03	85.22	23.52	38.5	26.61	47.81	34.94	17.71	178.44	142.91	187.19
ENSMUSG00000028099	Polr3c	12.1231	1.36	0.99	0.9	4	6.23	8.06	4.79	24.96	9.65	14.33	24.29	19.84	16.52	15.63	20.5	11.99	9.03	6.73	14.27	14.53	15.77
ENSMUSG00000028102	Pex11b	9.36458	0.54	0.47	0.91	17.3	12.28	21.4	3.8	11.29	2.89	0.91	0.72	0.91	2.49	2.47	0.07	5.36	4.26	5.42	7.32	5.66	11.22
ENSMUSG00000028126	Pip5k1a	207.667	0.09	0.05	0.1	0.43	0.14	0.06	12.72	15.52	21.6	7.45	11.74	8.14	5.7	5.63	8.57	1.31	1.14	0.63	1.45	1.46	0.94
ENSMUSG00000028132	Tlcd4	48.9444	0.1	0.11	0.15	0	0.22	0.62	8.52	3.68	5.42	5.45	3.61	7.02	6.45	6.95	4.28	2.37	1.61	5.78	0.03	0.43	0
ENSMUSG00000028145	Them4	27.8966	0.61	0.42	0.42	1.56	1.51	1.48	21.98	15.71	2.76	19.27	20.41	35.8	23.4	27.2	25.04	19.74	20.34	22.69	10.7	9.02	10.37
ENSMUSG00000028172	Tacr3	#DIV/0!	0	0	0	0	0	0	13.43	14.91	7.11	0.23	0.45	3.85	0.77	1.53	1.22	0	0	0.1	0	0	0
ENSMUSG00000028175	Depdc1a	10.6897	2.44	1.5	0.83	1.32	0.36	0.84	17.22	17.08	16.69	0.22	1.96	2.68	6.31	2.97	3.49	5.23	3.66	7.96	5.86	8.27	5.82
ENSMUSG00000028233	Tgs1	26.1458	1.15	0.84	0.41	0.6	0.27	0.18	23.53	11.94	27.28	11.19	7.42	9.8	2.39	3.21	2.56	2.59	1.92	2.94	4.75	3.61	3.7
ENSMUSG00000028234	Rps20	74.3	0.28	0.2	0.12	0.33	0.5	0.62	13.53	16.06	14.99	59.89	49.41	32.29	50.65	52.8	58.65	57.36	96.36	77.01	72.57	88.73	54.49
ENSMUSG00000028247	Coq3	5.05714	2.4	1.95	2.65	2.87	5.68	5.05	7.56	10.4	17.44	34.69	25.28	37.35	28.22	33.91	33.59	49.34	34.11	49.44	47.69	52.83	58.39
ENSMUSG00000028274	Rngtt	12.2581	1.22	1.5	1.27	5.01	5.01	3.01	14.42	12.56	21.93	14.6	13.43	12.16	6.44	3.6	3.58	3.63	3.77	3.02	3.11	2.96	2.35
ENSMUSG00000028295	Smim8	10.6535	1.63	1.99	0.68	20.95	22.43	29.56	9.52	22.9	13.39	4.09	7.13	6.59	14.08	10.47	15.51	19.51	22.43	27.68	44.18	48.16	45.28
ENSMUSG00000028318	Polr1e	116.151	0.26	0.45	0.22	1.29	2.17	1.28	42.39	35.96	29.67	28.51	31.52	40.43	10.17	10.77	9.16	11.34	6.42	12.14	5.75	7.77	7.32
ENSMUSG00000028330	Ncbp1	309.8	0.2	0	0	0.3	0.18	0.19	23.1	14.61	24.25	16.41	27.37	41.03	19.58	24.26	33.19	12.92	11.03	14.71	15.2	12.82	20.06
ENSMUSG00000028334	Nans	9.0995	1.74	2.35	1.94	0.7	0.78	0.95	12.19	18.65	24.03	8.39	0.91	3.48	3.22	4.16	3.07	2.34	2.07	0.74	6.24	8.82	8.2
ENSMUSG00000028382	Ptbp3	3.45018	3.81	2.72	4.51	9.79	9.99	12.98	10.48	16.32	11.29	2.39	2.09	2.74	4.03	2.15	3.57	3.48	2.98	3.12	10.81	10.45	11.54
ENSMUSG00000028392	Bspry	8.56579	1.13	3.51	3.72	3.8	2.02	3.02	14.59	31.24	25.78	10.41	3.67	9.38	3.49	2.6	3.78	3.31	2.47	2.5	2.67	2.41	4.48
ENSMUSG00000028397	Kdm4c	801.5	0.03	0.03	0	0	0.73	0.13	18.72	11.84	17.53	9.96	10.17	12.14	7.8	3.46	4.52	1.68	1.66	2.37	1.52	0.87	1.47
ENSMUSG00000028413	B4galt1	24.5694	0.36	0.22	0.14	0.26	0.24	0.35	5.54	5.16	6.99	2.29	2.04	1.99	8.92	12.76	6.84	12.3	10.11	9.85	13.62	13.73	21.09
ENSMUSG00000028416	Bag1	14.7881	3.4	3.96	3.73	3.25	6.53	3.09	44.78	58.27	60.95	166.14	172.88	138.62	173.79	219.84	188.7	115.9	153.3	60.54	117.37	177.1	104.05
ENSMUSG00000028434	Epb41l4b	5.56917	1.63	1.11	2.32	5.53	5.46	6.71	5.19	13.21	9.78	0.1	0.82	1.29	0.79	3.12	2.07	4.78	4.95	3.9	7.43	5.01	7.88
ENSMUSG00000028437	Ubap1	9.70909	1.93	2.98	2.24	5.6	5.46	4.52	27.77	20.29	21.36	17.79	18.08	23.99	21.39	18	17.85	15.99	15.31	11.97	7	10.47	8.85
ENSMUSG00000028463	Car9	9.86278	0.98	2.7	2.15	54.42	52.03	80.33	22.62	21.67	13.21	0.97	0	6.05	0	0.62	0	0.04	0	0.32	0.55	2.09	1.31
ENSMUSG00000028483	Snapc3	14.1181	3.18	2.58	3.47	3.75	4.91	3.4	43.91	39.56	46.84	27.93	39.61	41.67	9.95	9.3	9.1	8.35	7.06	6.12	4.75	5.57	4.98
ENSMUSG00000028494	Plin2	5.35876	0.7	1.31	1.53	1.92	0.99	2.05	9.29	6.7	2.98	2	2.82	2.04	4.89	12.84	8.85	21.43	10.92	8.14	96.81	107.65	82.17
ENSMUSG00000028495	Rps6	44.448	2.31	2.86	2.62	14.42	11.74	21.03	116.33	75.88	154.04	1234.24	1097.87	882.98	1346.22	1551.11	1345.86	1621.99	1651.72	1755.64	990.49	1058.84	944.74
ENSMUSG00000028523	Dynlt5	4.75	4.44	4.03	3.09	46.79	34.46	58.49	13.62	28.97	12.32	0.15	0.55	0	0	0	0	0	0	0	0	0	0.08
ENSMUSG00000028557	Rnf11	544.262	0.06	0.26	0.29	1.25	0.66	1.05	115.98	89.49	126.53	48.31	70.43	102.98	26.4	17.6	30.21	12.09	12.6	8.9	9.57	12.16	10.07
ENSMUSG00000028567	Txndc12	13.837	0.32	1.79	0.65	3.51	10.94	15.46	13.94	16.21	8.04	18.66	31.4	12.86	41.02	75.06	62.65	184.17	168.63	186.55	92.84	117.81	105.02
ENSMUSG00000028578	Caap1	101.406	0.3	0	0.02	0.15	0.42	0.25	5.53	19.99	6.93	27.09	18.28	14.05	11.74	13.02	8.19	5.25	7.29	3.22	5.89	8.46	5.68
ENSMUSG00000028580	Pum1	5.39037	1.43	0.82	1.49	1.58	0.7	1.03	7.78	4.75	7.63	12.15	13.46	12.85	12.84	12.67	9.76	4.16	3.18	4.28	10.24	6.64	7.36
ENSMUSG00000028597	Gpx7	178.808	0.26	0	0	0	0.53	0	20.94	12.35	13.2	11.48	1.32	0.31	6.73	3.5	3.71	3.59	4.23	6.34	9.08	10.95	13.32
ENSMUSG00000028619	Tceanc2	31.4826	0.86	0.4	0.46	1.67	1.78	2.06	14.75	18.2	21.2	2.57	2.41	5.59	3.47	4.73	3.16	2.98	2.88	2.43	3.19	5.15	3.79
ENSMUSG00000028636	Ppcs	1408.8	0	0	0.05	0.15	0	0	21.27	43.87	5.3	68.36	47.13	83.03	29.52	39.24	29.64	56.5	42.71	41.44	55.27	56.13	55.27
ENSMUSG00000028651	Ppie	19.1032	0.46	0.55	0.25	0.55	3.15	2.76	8.41	13.37	2.29	37.45	29.75	22.09	49.91	58.77	45.38	48.02	45.18	32.39	63.54	104.88	86.91
ENSMUSG00000028655	Mfsd2a	4.36953	1.15	1.85	3.17	29.13	31.76	44.33	9.76	0	17.2	0.19	2.89	0.53	0	0	0	0.46	0	0.12	0	0	0.33
ENSMUSG00000028668	Eloa	11.1935	2.2	2.3	2.94	2.53	2.39	1.22	24.9	18.82	39.56	32.26	30.64	47.8	23.41	21.92	25.01	14.11	8.5	10.07	6.03	7.4	7.13
ENSMUSG00000028672	Hmgcl	17.681	0.25	0.72	0.66	0.16	0.1	0.03	10.33	6.64	11.85	26.63	19.65	29.21	13.33	28.52	24.01	37.01	34.96	23.4	78.51	79.37	102.07
ENSMUSG00000028675	Pnrc2	5.61834	0.9	1.98	1.81	1.49	5.13	0.26	5.74	20.61	0	4.14	20.36	2.81	5.35	5.33	3.39	10.56	11.79	8.8	51.59	39.84	57.03
ENSMUSG00000028689	Ccdc163	74.1429	0.08	0	0.55	1.15	1.51	1.2	4.94	29.44	12.33	13.22	18.78	16.12	7.37	13.51	13.91	13.19	9.47	8.86	5.61	7.42	4.69
ENSMUSG00000028718	Stil	22.0672	0.61	0.18	0.55	0.97	0.28	0.83	6.97	6.03	16.57	1.29	0.18	2.54	0.39	0	0.26	0.25	0.29	0.67	0.83	0.83	1.01
ENSMUSG00000028741	Mrto4	16.9635	1.17	1.79	1.7	12.45	9.37	12.02	23.78	30.06	25.21	109.15	128.54	139.33	94.15	107.78	100.4	78.84	83.45	62.28	44.99	55.61	53.13
ENSMUSG00000028744	Slc66a1	108.5	0.11	0	0.21	0.16	0.63	0.67	12.84	8.7	13.18	2.21	0	2.6	3.18	7.9	6.02	21.41	11.92	14.95	7.42	11.97	12.44
ENSMUSG00000028745	Capzb	14.3358	1.11	0.51	1.06	6.43	6.62	9.81	8.39	25.96	4.07	5.48	4.33	2.32	7.46	16.68	13.12	16.2	19.45	6.49	55.93	75.09	63.21
ENSMUSG00000028771	Ptpn12	6.87761	2.12	0.13	1.1	6.85	4.44	5.29	5.38	13.55	4.11	18.38	16.15	9.35	5.55	8.65	20.66	8.64	4.94	7.44	13.23	11.27	10.52
ENSMUSG00000028790	Khdrbs1	16.8438	0.75	0.33	0.84	0.57	0.8	0.53	13.23	8.28	10.83	5.8	5.21	8.66	2.48	2.03	2.13	2.27	2.24	2.09	3.44	2.63	3.6
ENSMUSG00000028800	Hdac1	14.2497	0.73	3.1	4.1	1.48	2.04	1.23	34.95	54.22	23.83	51.16	51.8	57.65	62.99	75.43	71.04	47.17	44.54	43.89	21.46	29.79	28.77
ENSMUSG00000028807	Zbtb8a	#DIV/0!	0	0	0	0	0	0	4.18	10.68	6.8	6.28	2.16	12.69	1.33	1.19	4.4	1.81	1.5	1.42	1.22	3.12	2.14
ENSMUSG00000028820	Sfpq	3.15858	3.46	1.76	2.41	3.63	5.48	3.03	9.76	7.22	7.12	5.45	6.81	6.29	9.95	10.95	17.16	8.7	7.42	8.97	13.37	15.89	12.42
ENSMUSG00000028863	Meaf6	17.3415	0.63	0.42	0.59	6.16	4.39	7.91	7.72	4.61	16.11	9.48	8.69	6.75	8.98	8.7	7.46	8.58	9.91	6.59	4.25	4.3	4.7
ENSMUSG00000028878	Fam76a	92.6977	0.15	0	0.28	0.53	0.55	0.5	9.6	15.77	14.49	29.5	19.53	14.59	26.48	28.79	25.48	18.33	16.87	14.64	8.73	9.45	8.46
ENSMUSG00000028882	Ppp1r8	16.2396	2.16	2.7	3.11	2.44	2.58	1.12	30.61	37.19	61.63	10.12	12.17	17.31	10.33	8.24	12.04	5.07	5.13	5.28	4.11	3.71	5.61
ENSMUSG00000028884	Rpa2	63.3745	0.6	0.83	1	11.33	10.89	14.83	57.49	50.96	45.55	78.51	90.67	112.43	61.69	67.93	61.71	68.03	74.35	85.67	54.74	61.49	74.7
ENSMUSG00000028893	Sesn2	#DIV/0!	0	0	0	0	0.02	0.16	7.66	9.69	15.18	6.68	5.12	6.09	2.63	1.42	3.1	0.91	0.82	0.82	0.75	2.19	1.39
ENSMUSG00000028907	Utp11	14.8927	3.05	2.25	1.41	2.26	2.57	3.99	34.77	30.81	34.35	50.1	50.95	35.87	26.52	24.2	20.26	22.68	24.17	25.23	18.76	33.05	18.75
ENSMUSG00000028932	Psmc2	4.42536	2.04	2.59	2.94	28.05	21.32	27.15	13.29	16.93	3.28	109.15	94.66	110.4	148.67	178.27	151.16	192.3	173.48	166.04	124.21	160.46	138.64
ENSMUSG00000028936	Rpl22	15.2574	1.92	1.56	2.58	1.88	1.98	1.94	28.48	29.81	34.17	103.53	72.76	57.45	85.47	92.51	77.99	68.36	96.71	82.21	48.61	66.91	37.17
ENSMUSG00000028937	Acot7	5.73077	0.88	0.96	1.54	7.23	5.38	5.7	6.52	7.28	5.57	18.94	4.92	14.39	7.02	7.68	5.91	10.28	5.68	4.46	7.1	8.52	8.83
ENSMUSG00000028948	Nol9	12.2308	0.6	0.24	1.37	1.11	1.62	1.24	6.44	6.84	13.75	16.64	7.27	8.83	3.41	5.1	7.41	2.51	2.87	2.41	3.68	3.65	2.34
ENSMUSG00000028954	Nub1	9.41395	3.42	3.59	3.74	6.55	6.47	6.81	33.88	38.69	28.63	110.59	100.5	112.21	101.91	112.41	113.48	36.56	30.89	41.14	8.5	14.83	10.58
ENSMUSG00000028964	Park7	11.4972	1.13	0.86	1.59	10.58	9.6	12.73	11.38	12.48	17.3	27	29.91	24.08	34.08	50.94	34.49	33.23	40.52	18.16	75.63	97.78	79.8
ENSMUSG00000028986	Klhl7	137.083	0.1	0	0.02	0.51	0.3	0.52	5.81	3.91	6.73	19.62	19.3	22.1	1.53	5.85	5.13	1.69	4.02	4.57	1.77	2.22	2.21
ENSMUSG00000028992	Nmnat1	28.4351	0.88	1.08	0.43	0.83	0.89	0.7	15.39	30	22.57	2.45	6.67	13.47	3.81	1.02	3.79	4.4	4.62	1.91	8.2	5.12	7.64
ENSMUSG00000028996	Rbp7	#DIV/0!	0	0	0	0.55	0.71	1.48	147.52	138.78	123.26	14.82	21.96	24.95	10.91	8.27	7.3	0.72	1.37	0.26	0.55	0.17	0.73
ENSMUSG00000028998	Tomm7	12.148	5.09	3.64	3.3	8.84	10.91	13.3	56.84	33.97	55.33	167.81	167.72	121.07	215.77	211.57	205.71	242.18	285.43	251.03	268.35	286.97	203.69
ENSMUSG00000029034	Ints11	10.8401	1.19	0.62	1.38	2.66	2.73	1.04	10.01	11.27	13.3	17.97	13.76	21.75	41.38	42.27	41.44	27.81	26.23	24.44	30.23	47.38	39.51
ENSMUSG00000029053	Prkcz	40.1316	0.11	0.05	0.22	0.07	0	0.12	4.89	4.74	5.62	5.42	2.8	3.12	6.45	5.92	7.47	8.19	7.12	4.29	15.97	15.84	14.58
ENSMUSG00000029066	Mrpl20	16.3207	0.92	1.14	1.62	0.85	2.49	1.23	20.14	12.44	27.48	148.31	207.32	187.91	162.58	140.07	152.42	126.38	155.91	147.91	143.37	149.66	131.33
ENSMUSG00000029073	Cptp	9.4985	2.51	1.59	2.58	4.34	2.69	3.35	21.98	19.9	21.57	2.36	5.07	3.56	2.82	1.42	1.94	4.46	4.35	2.27	3.45	3.16	6.28
ENSMUSG00000029076	Sdf4	7.72763	1.4	1.63	2	1.73	1.26	1.87	11.02	16.02	11.83	16.57	20.98	20.24	13.63	19.86	17.72	13.72	11.85	9.25	16.29	18.85	15.21
ENSMUSG00000029103	Lrpap1	14.3067	0.57	0.28	0.65	2.28	2.74	2.8	7.59	3.54	10.33	133.85	105.01	51.87	305.09	507.51	411.99	370.29	264.25	178.63	235.37	281.31	237.63
ENSMUSG00000029145	Eif2b4	6.32739	3.38	2.59	3.56	16.12	14.3	16.67	21.41	23.24	15.65	28.74	27.55	22.18	34.8	47.79	33.73	27.57	21.7	14.21	20.2	43.25	29.7
ENSMUSG00000029188	Slc34a2	343.182	0.09	0	0.13	0.22	0	0.03	25.33	24.03	26.14	5.9	5.63	9.56	2.98	2.22	4.86	6.1	3.42	4.45	6.02	3.44	6.56
ENSMUSG00000029195	Klb	28.8421	0.22	0.39	0.53	1	0.95	1.49	4.83	13.5	14.55	3.21	2.88	2.82	0.94	0.96	2.66	5.8	4.97	5.19	3.14	4.24	3.58
ENSMUSG00000029199	Lias	18.8385	0.26	0.64	0.4	0.03	0	0.02	9.38	9.96	5.15	28.29	36.39	35.33	34.28	44.18	38.61	29.51	28.49	20.08	16.18	23.46	19.69
ENSMUSG00000029236	Nmu	12.504	0.4	1.15	0.97	16.27	15.85	22.51	12.57	15.52	3.42	1.93	1.42	0	0	0	0	0	0	0.33	0	0	0
ENSMUSG00000029246	Ppat	631.8	0.02	0.02	0.16	0.37	0.11	0.37	36.35	38.65	51.36	62.85	81.82	88.1	71.82	71.77	83.17	42.69	40.41	38.03	33.79	29.13	27.17
ENSMUSG00000029265	Dr1	37.9085	1.03	0.76	1.38	3.18	1.85	3.71	33.98	31.5	54.69	14.66	24.66	27.81	11.8	4.83	9.34	8.15	7.55	6.5	15.07	14.49	13.06
ENSMUSG00000029313	Aff1	4.68946	1.16	0.96	1.39	3.07	2.74	3.47	5.69	6.16	4.61	3.47	5.33	2.13	2.14	0.72	2.11	0.62	0.94	0.6	1.01	1.24	0.53
ENSMUSG00000029314	Gpat3	10.7466	1.75	0.65	0.52	4.9	6.02	10.62	10.48	6.89	14.01	16.99	22.79	21.37	42.13	43.34	49.5	40.49	33	44.07	16.83	12.5	10.45
ENSMUSG00000029321	Slc10a6	29.1905	0.66	0.45	0.99	3.1	3.55	4.39	14.45	30.37	16.48	0.75	0.75	3.22	0	1.42	2.43	5.56	4.25	8.13	0	1.76	0
ENSMUSG00000029346	Srrd	10.4753	0.97	0.8	1.47	8.18	5.38	10.48	8.78	20.42	4.74	33.33	42.54	13.02	30.12	29.31	22.59	48.2	31.32	16.55	50.8	45.72	63.49
ENSMUSG00000029366	Dck	7.75618	0.84	1.01	0.98	0.87	0.58	1.08	6.3	11.22	4.43	8.42	7.04	2.32	4.86	7.76	10.28	6.45	6.19	7.97	6.82	7.62	8.96
ENSMUSG00000029394	Cdk2ap1	57.2405	4	4.19	4.24	3.02	2.85	3.78	263.01	208.72	239.77	384.51	321.78	513.49	470.48	509.12	464.77	506.78	457.48	608.73	39.82	52.17	51.68
ENSMUSG00000029401	Rilpl2	560.6	0.1	0	0	0.04	0.02	0.02	28.15	11.8	16.11	2.33	7.27	9.15	1.66	0	1.43	0.37	0.14	0.37	0.28	0.28	0.79
ENSMUSG00000029402	Snrnp35	#DIV/0!	0	0	0	0.17	0	0.06	4.45	8.61	6.77	2.69	1.58	2.72	1.66	2.42	3.48	1.27	0.6	0.55	1.17	0.54	0.5
ENSMUSG00000029414	Kntc1	3.92035	2.22	1.37	2.06	2.33	2.07	2.99	9.57	7.24	5.34	1.44	0.61	0.98	0.04	1.61	2.62	1.27	1.32	1.2	2.65	2.33	3.3
ENSMUSG00000029447	Cct6a	335.719	0.11	0.13	0.08	0.09	0.39	0.21	39.65	26.14	41.64	100.79	100.85	75.1	125.47	130.46	137.18	121.33	117.21	97.75	118.75	144	134.17
ENSMUSG00000029464	Gpn3	102.446	1.3	0.2	0.52	0.72	0	0.46	76.2	49.89	80.85	237.03	215.76	233.48	220.04	229.32	169.01	102.97	124.4	88.17	115.83	130.74	120.85
ENSMUSG00000029470	P2rx4	8.9023	0.64	0.47	0.63	1.76	1.33	0.86	6.9	6.75	1.84	11.5	12.38	11.16	8.48	7.99	6.57	5.12	5.67	6.12	2.81	2.78	3.46
ENSMUSG00000029521	Chek2	11.8096	1.77	2.68	2.01	1.96	3.89	2.32	24.3	32.03	19.96	30.25	31.95	42.95	22.68	24.25	23.72	15.52	21.59	15.86	6.78	8.8	8.61
ENSMUSG00000029522	Pla2g1b	107.427	0.47	0.62	0.41	0.55	1.19	3.21	22.51	78.81	59.82	3.73	1.2	0	1.57	0	14.97	5.28	2.01	4.77	6.83	9.98	12.67
ENSMUSG00000029538	Srsf9	17.7548	0.44	0.58	0.53	3.22	2.41	1.48	8.75	16.38	2.39	37.92	37.06	27.45	42.48	32.84	34.84	15.07	18.33	8	15.88	26.63	17.13
ENSMUSG00000029569	Tmem168	4.80263	1.27	1.03	1.5	7.44	6.4	7.41	3.19	8.16	6.9	3.76	1.37	2.75	3.51	1.29	3.84	4.48	1.73	2.67	3.04	4.2	5.47
ENSMUSG00000029578	Wipi2	168.478	0.13	0.1	0	0.57	0.58	0.49	11.24	15.34	12.17	20.14	19.94	16.22	25.05	23.36	24.78	21.26	22.03	22.82	10.93	13.47	12.98
ENSMUSG00000029586	Spdye4b	#DIV/0!	0	0	0	0	0.07	0	26.27	19.99	43.47	0.17	0	7.84	0.81	1.38	1.4	0	0.07	0.04	0	0	0
ENSMUSG00000029610	Aimp2	20.2691	1.53	3.85	1.94	12.31	17.1	18.14	58.39	35.28	54.7	110.02	100.29	134.71	108.02	121.96	137.48	209.45	171.72	200.84	164.28	144.8	213.99
ENSMUSG00000029614	Rpl6	67.7165	0.34	0.65	0.28	3.79	3.67	4.01	33.9	24.27	27.83	202.64	149.74	143.01	209.25	237.74	221.46	304.59	366.11	321.77	192.06	281.6	196.92
ENSMUSG00000029618	Ocm	#DIV/0!	0	0	0	0	0	0.78	0	14.59	5.89	109.61	121.95	162.25	38.67	38.11	33.48	31.19	46.45	28.07	32.37	11.35	27.74
ENSMUSG00000029621	Arpc1a	40.4346	0.23	0.63	1.05	3.2	3.07	3.38	20.96	31.11	25.16	27.53	32.62	53.12	17.36	21.08	12.48	17.08	17.37	13.85	24.43	21.33	24.7
ENSMUSG00000029625	Cpsf4	161.182	0.11	0	0	0.59	0.42	1.27	4.22	8.82	4.69	2.34	2.13	5.35	2.28	2.32	1.87	0.79	0.89	0.61	1.62	2.15	1.88
ENSMUSG00000029627	Zkscan14	8.0905	0.68	0.77	0.76	4.35	5.24	6.21	10.23	4.52	3.13	5.47	16.24	19.39	1.24	1.25	2.59	3.1	3.06	2.92	1.02	1.63	1.19
ENSMUSG00000029723	Tsc22d4	13.9826	0.5	0.98	0.82	0.64	0.86	0.77	6.38	13.04	12.74	4.99	7.46	7.36	1.23	1.34	0.7	0.57	0.48	0.7	0.67	0.96	0.74
ENSMUSG00000029726	Mepce	6.92884	0.49	0.58	1.6	3.88	3.43	5.04	5.83	4.83	7.84	0.99	1.74	2.89	1.99	1.51	1.79	1.57	1.38	1.29	2.48	1.7	2.35
ENSMUSG00000029784	Ssmem1	#DIV/0!	0	0	0	0	0	0.18	3.76	12.72	11.8	2.94	0.12	0	0.88	1.67	0	0.28	1.78	0.56	0.39	0.73	0.58
ENSMUSG00000029787	Avl9	7.06949	1.15	1.07	1.09	0.63	0.79	1.26	5.92	6.99	10.49	11.16	10.46	8.31	4.82	4.24	7.29	1.34	1.36	1.19	0.93	1.19	1.34
ENSMUSG00000029817	Tra2a	9.01515	0.74	0.44	0.8	0.09	0.06	0.15	6.27	6.54	5.04	5.36	3.33	7.06	9.45	12.1	14.81	5.79	7.17	5.7	9.83	15.39	11.74
ENSMUSG00000029826	Zc3hav1	15.7692	0.9	0.91	0.79	0.77	0.04	0.49	18.08	9.11	13.81	0.98	0.72	1.31	7.01	8.98	8.78	9.08	8.56	9.16	21.45	18.52	23.85
ENSMUSG00000029836	Cbx3	41.9123	0.57	0.56	0.01	0.56	0.54	0.2	18.41	11.41	17.96	33.14	34.71	30.5	25.26	18.42	19.66	13.32	20.37	17.69	14.27	14.95	13.87
ENSMUSG00000029911	Ssbp1	6.53744	2.47	2.34	2	2.69	3.34	2.64	16.59	14.37	13.56	26.45	31.48	21.19	29.07	32.6	31.46	42.24	46.12	34.93	45.04	57.37	49.3
ENSMUSG00000029922	Mkrn1	44.9901	1.81	1.38	2.87	3.33	4.67	3.48	88.25	95.84	88.55	240.24	215.22	224.7	481.05	561.31	414.19	383.46	398.15	304.02	271.79	354.13	280.78
ENSMUSG00000029923	Rab19	#DIV/0!	0	0	0	0	0	0	1.51	19.57	0	2.5	0	0	1.3	0	0	1.14	0	0	0.25	0.15	0.48
ENSMUSG00000029992	Gfpt1	7.34902	0.96	0.78	0.81	1.72	0.82	1.07	7.19	7.45	4.1	19.07	18.79	22.71	6.55	8.5	8.37	2.68	2.37	3.07	1.35	1.6	1.02
ENSMUSG00000030008	Pradc1	6.8091	2.09	1.97	2.75	26.58	17.52	34.48	21.45	16.4	8.52	19.83	23.46	20.73	25.75	21.82	32.15	26.67	22.79	24.33	20.69	22.48	28.96
ENSMUSG00000030116	Mfap5	127.289	0	0.04	0.34	0.33	0	0.09	8.33	28.84	11.2	8.69	6.8	8.43	3.95	1.68	7.44	6.32	7.72	7.09	2.28	1.68	0.73
ENSMUSG00000030126	Tmcc1	9.64455	0.65	0.6	0.86	0.76	0.57	0.95	6.55	6.87	6.93	5.56	9.72	7.09	5.41	4.73	5.67	6.86	7.75	7.76	9.63	8.11	7.94
ENSMUSG00000030127	Cops7a	4.50351	2.06	3.02	4.89	12.42	12.05	12.27	14.02	24.88	6	19.08	20.4	23.87	29.31	50.93	47.26	36.45	38.44	19.99	58.84	72.6	83.64
ENSMUSG00000030177	Ccdc77	6.09946	1.2	2.12	2.21	0.94	0.92	1.26	15.78	10.89	7.06	7.67	3.78	3.75	2.04	6.22	2.75	6.69	3.94	5.83	6.11	7.87	6.27
ENSMUSG00000030180	Kdm5a	29.625	0.22	0.23	0.19	0.12	0.56	0.23	6.21	7.54	5.21	6.63	4.4	5.26	2.48	2.36	2.84	0.8	1.71	1.19	3.32	2.21	2.19
ENSMUSG00000030264	Thumpd3	5.71212	0.87	0.98	0.79	4.37	4.25	4.28	2.77	8.17	4.14	9.79	7.01	8.73	9.45	12.15	10.23	13.68	11.78	14.83	21.45	17.96	26.94
ENSMUSG00000030335	Mrpl51	25.1667	1.61	0.72	1.03	10.03	6.81	11.04	21.33	29.54	33.69	51.7	55.66	46.45	55.82	61.21	61.74	96.72	119.15	96.62	105.5	113.35	101.61
ENSMUSG00000030346	Rad51ap1	3.35258	4.19	3.21	2.47	1.19	3.85	1.97	7.37	19.55	6.17	10.06	9.54	13.38	12.69	10.13	11.87	9.64	8.43	8.8	6.79	6.97	5.51
ENSMUSG00000030357	Fkbp4	28.6923	0.24	0.31	0.36	0.59	0.48	0.61	4.01	8.47	13.63	16.3	18.56	12.93	14.35	21.87	23.62	28.77	21.81	11.18	50.35	78.4	58.87
ENSMUSG00000030359	Pzp	173.706	0.02	0.09	0.06	0.1	0.07	0.05	10.12	12.18	7.23	14.29	9.8	13.34	7.07	7.69	6.13	7.72	10	11.04	6.27	2.75	4.1
ENSMUSG00000030423	Pop4	8.4582	1.31	0.92	1	13.78	11.83	26.72	5.51	13.02	8.79	45.29	68.16	75.33	52.32	36.65	37.19	68.64	62.82	71.45	61.31	81.43	66
ENSMUSG00000030432	Rpl28	130.769	0.4	0.87	0.59	3.19	3.4	4.84	72.52	87.1	83.61	103.12	105.27	69.61	91.68	108.31	87.85	82.97	125.75	85.98	114.58	126.04	93.31
ENSMUSG00000030443	Zfp583	8.12085	0.85	0.63	1.83	3.58	2.45	2.49	11.72	7.01	8.15	0	2.68	5.47	4.3	0.03	0	4.41	2.47	1.64	0.6	0.31	0.96
ENSMUSG00000030452	Nipa2	8.21519	0.92	0.57	0.88	0.8	0.46	0.45	5.47	9.06	4.94	17	13.94	12.37	7.68	5.94	7.71	6.06	6.18	6.08	10.89	9.76	10.22
ENSMUSG00000030493	Faap24	47.6933	0.41	0.19	0.15	3.15	1.29	3.28	6.68	13.6	15.49	38.54	20.27	28.91	10.39	7.36	5.05	6.84	10.36	6.5	6.51	14.78	9.73
ENSMUSG00000030498	Gas2	100	0.12	0.1	0.2	0.03	0.17	0.59	10.58	14.56	16.86	0.09	0.9	1.05	1.98	5.36	1.44	1.1	1.45	0.66	1.02	2.97	1.6
ENSMUSG00000030560	Ctsc	616.246	0.24	0	0.41	0.18	0	0.35	192.35	132.63	75.58	1119.29	842.21	1029.14	808.69	895.34	984.83	566.33	534.73	717.39	99.66	123.92	123.95
ENSMUSG00000030588	Yif1b	20.1486	0.78	0.75	0.69	1.15	1.86	1.14	9.51	21.11	14.11	32.95	50.42	52.8	76.7	76.94	67.82	74.25	101.37	80.07	114.09	134.05	157.68
ENSMUSG00000030598	Fbxo17	19.9318	0	0.03	0.85	0.25	0.78	1.01	8.37	6.65	2.52	0.9	0.04	0.77	0.63	0	0.49	1.58	1.86	1.25	5.85	4.68	5.79
ENSMUSG00000030611	Mrps11	12.8505	1.26	1.48	1.34	1.98	2.77	2.37	9.1	19.32	24.01	30.48	25.9	21.95	19.75	25.88	24.66	38.44	41.39	24.41	53.69	60.24	75.89
ENSMUSG00000030612	Mrpl46	14.5253	2.45	3.88	3.55	17.77	22.74	22.47	30.29	47.19	66.03	169.37	154.28	131.25	166.73	170.63	172.95	189.89	172.36	181.72	212.02	225.85	212.88
ENSMUSG00000030649	Anapc15	6.11152	3.13	3.51	4.3	15.27	11.99	13.51	21.43	27.13	18.3	26.68	33.5	32.78	24.86	23.22	24.92	11.02	8.09	5.86	8.74	6.99	8.54
ENSMUSG00000030659	Nucb2	7.90244	0.49	1.35	0.62	0.17	1.38	0.49	4.58	8.88	5.98	36.48	43.06	18.65	10.16	11.37	15.87	6.02	8.47	5.83	3.47	10.14	3.81
ENSMUSG00000030662	Ipo5	5.20573	2.77	1.51	1.65	2.35	1.27	3.19	13.07	5.91	11.89	46.21	54.42	38.19	32.56	36.4	48.8	26.14	17.63	24.86	13.45	11.25	14.32
ENSMUSG00000030672	Mylpf	252.833	0.06	0	0	0.15	0.32	0.77	12.87	0.21	2.09	96.2	78.75	49.32	214.16	256.73	238.82	405.54	454.34	463.41	213.68	203.04	217.76
ENSMUSG00000030682	Cdipt	8.1493	1.41	0.48	1.66	5.41	4.61	7.1	10	1.71	17.22	23.32	25.32	19.99	51.59	70.11	58.5	57.48	47.41	47.78	47.26	60.58	70.95
ENSMUSG00000030695	Aldoa	7.41137	0	1.66	1.33	9.07	11.95	13.76	11.15	3.13	7.88	10.6	16.91	7.19	35.81	66.65	49.06	104.39	87.84	40.4	226.42	219.61	258.07
ENSMUSG00000030701	Plekhb1	4.05094	1.04	1.75	0.94	10.19	5.7	10.41	5.77	9.34	0	0.8	0.72	1.31	2.36	2	0	0.69	0	0	0.3	0.19	0.3
ENSMUSG00000030717	Nupr1	#DIV/0!	0	0	0	0	0	0	55.5	23.48	16.77	21.97	24.11	45.19	11.72	8.98	7.15	3.71	2.84	2.3	8.6	3.6	3.35
ENSMUSG00000030722	Nfatc2ip	16.7117	0.61	0.13	0.37	0.69	1	0.72	8.46	6.71	3.38	4.96	5.31	8.22	10.84	6.05	8.04	4.17	6.23	5.07	4.55	7.51	4.85
ENSMUSG00000030741	Spns1	#DIV/0!	0	0	0	0.06	0.27	0.11	2.17	3.07	11.17	1.72	10.29	5.11	8.07	14.96	21	4.92	5.91	3.82	3.41	4.36	5.24
ENSMUSG00000030744	Rps3	65.0741	0.19	0.52	0.37	0.3	0.13	0.26	23.31	24.18	22.79	231.93	215.56	190.84	319.2	358.02	305.33	333.86	303.16	258.99	251.28	235.44	227.16
ENSMUSG00000030779	Rbbp6	57.5972	0.25	0.17	0.3	0.35	0.29	0.16	14.53	12.95	13.99	6.15	5.4	9.52	2	2.04	3.01	0.75	0.43	1.08	0.62	1.02	0.57
ENSMUSG00000030792	Dkkl1	144	0.21	0	0	0.05	0	0	16.23	10.18	3.83	2.36	2.3	5	2.9	1.59	4.28	11.68	7.15	5.13	174.85	162	190.89
ENSMUSG00000030801	Kat8	5.25182	4.14	3.74	3.12	22.89	14.12	21.69	25.56	11.49	20.72	29.89	16.84	18.23	33.64	34.02	26.53	14.1	10.54	11.88	5.22	6.51	8.52
ENSMUSG00000030815	Phkg2	100.027	0.12	0	0.25	1.16	0.44	1.06	12.61	17.77	6.63	25.2	17.47	39.38	4.1	4.24	7.12	2.2	1.39	2	4.14	3.92	4.09
ENSMUSG00000030825	Hsd17b14	1923.67	0.03	0	0	0	0	0.04	23.79	16.51	17.41	47.07	28.69	32.76	47.22	43.78	32.27	9.75	10.83	7	1.31	0.88	2.02
ENSMUSG00000030851	Ldhc	50.165	0.38	0.6	0.05	0.64	1.82	1.29	25.96	4.1	21.61	6.47	4.99	11.59	0.65	0.95	0	0	0	0.64	0.8	0.23	0.86
ENSMUSG00000030922	Lyrm1	11.6197	0.54	0.43	0.45	4.39	3.36	5.81	5.56	5.98	4.96	17.57	17.67	18.61	19.24	15.43	19.27	20.33	21.82	35.59	6.2	10.18	6.42
ENSMUSG00000031004	Mki67	4.20051	4.41	3.39	3.87	4.72	4.66	5.18	21.59	15.04	12.39	4.26	6.11	10.66	0.49	1.9	1.41	1.5	1.16	1.86	2.43	3.08	3.25
ENSMUSG00000031016	Wee1	33.7805	0.14	0.21	0.47	2.66	1.41	2.27	5.47	5.79	16.44	12.79	25.96	10.9	4.06	2.5	9.64	2.93	2.88	3.36	5.15	3.63	3.85
ENSMUSG00000031027	Stk33	125.417	0.1	0	0.14	0	0	0.03	9.44	5.19	15.47	0	0	0	1.48	1.07	1.06	0.35	0.94	1.38	0.03	0.32	0
ENSMUSG00000031029	Eif3f	16.94	0.46	0.46	0.58	1.6	3.19	1.36	5.77	4.72	14.92	18.22	22.59	23.02	18.77	35.12	29.58	20.73	20.12	14.84	33.78	27.24	28.21
ENSMUSG00000031060	Rbm10	19.7647	0.34	0	0.51	0.27	0.11	0.13	6.06	2.11	8.63	4.18	3.73	4.46	1.31	1.24	1.97	2.58	1.23	0.87	3.19	2.79	3.97
ENSMUSG00000031065	Cdk16	5.42711	0.88	1.17	1.86	2.15	1.18	1.7	4.73	9.87	6.62	3.48	1.39	2.84	7.82	10.07	4.68	1.96	3.1	2.33	3.64	4.32	4.04
ENSMUSG00000031068	Glrx3	7.61847	0.82	0.89	0.78	2.5	1.91	2.25	4.82	8.23	5.92	32.31	41.95	37.06	66.07	71.09	60.94	80.86	78.52	89.01	79.81	86.96	91.4
ENSMUSG00000031107	Rbmx2	7.51593	3.13	5.94	5.37	2.97	4.79	1.79	30.86	42.84	34.83	29.05	45.59	53.41	17.29	23.86	25.57	18.89	23.01	17.57	18.43	25.64	18.38
ENSMUSG00000031118	Magea14	#DIV/0!	0	0	0	0	1.02	0	31.1	0	0	10.7	4.68	11.65	10.45	8.62	3.1	10.19	3.7	3.8	7.85	6.68	3.07
ENSMUSG00000031134	Rbmx	168.818	0.03	0.02	0.17	0.43	0.16	0.28	28.11	8.75	0.28	4.25	6.94	10.04	14.67	26.13	21.95	7.34	3.98	4.54	2.03	4.09	2.92
ENSMUSG00000031146	Plp2	70.1833	0.5	0.05	0.05	0.47	0.06	0.12	16.99	18.93	6.19	15.24	19.73	14.14	87.38	96.99	108.96	333.51	243.59	173.34	278.97	126.11	293.6
ENSMUSG00000031154	Otud5	11.5886	0.4	0.51	0.67	1.11	1.22	1.71	7.63	3.78	6.9	1.84	3.44	1.96	2.64	1.66	4.92	2.67	2.22	1.71	2.21	2.83	2.82
ENSMUSG00000031157	Pqbp1	9	2.03	1.39	1.74	7.47	5.12	3.5	22.86	2.78	20.8	87.3	114.81	112.3	42.47	46.83	46.66	37.11	33.92	16	16.33	23.81	24.12
ENSMUSG00000031158	Timm17b	11.3758	3.75	2.75	3.48	3.92	5.99	3.93	27.46	60.86	25.21	36.67	24.38	34.96	57.44	61.2	47.65	59.57	70.95	39.09	50.34	43.25	58.87
ENSMUSG00000031163	Glod5	386.15	0.2	0	0	0	0	0	25.03	37.18	15.02	8.7	10.61	16.68	1.39	0.75	2.23	0.13	0	0	0.58	0	0
ENSMUSG00000031168	Ebp	18.1188	0.75	0.28	0.57	0.92	0.88	1.03	14.81	7.19	6.99	23.86	23.38	53.1	43.4	54.13	38.07	93.41	97.53	52.54	61.5	55.08	82.71
ENSMUSG00000031181	Ctag2	#DIV/0!	0	0	0	0	1.09	0	12.29	18.78	10.1	0	0	0	0	0	0	0	0.1	0	0	0	0
ENSMUSG00000031226	Pbdc1	5.39415	5.41	4.25	5.03	4.5	4.78	6.53	28.91	25.31	25.02	99.39	103.64	121.8	67.06	64.95	55.77	70.02	94.66	70.42	39.03	39.18	39.83
ENSMUSG00000031231	Cox7b	63.0448	4.77	3.31	0.84	13.68	13.11	14.81	247.15	168.19	147.02	73.64	44.76	66.56	68.75	75.37	78.77	172.23	218.05	89.22	511.92	343.02	410.02
ENSMUSG00000031232	Magt1	4.78584	5.2	2.19	3.77	6	6.63	4.23	17.91	10.83	24.67	12.12	11.97	13.58	11.3	10.74	8.64	16.38	17.27	13.65	12.87	16.06	12.14
ENSMUSG00000031233	Pgk2	#DIV/0!	0	0	0	0.39	0	0	30.43	0	21.3	0	0	0	0	0	0	0	0	0	0	0	0
ENSMUSG00000031266	Gla	158.954	0.33	0	1.18	0.12	0.26	0.23	118.1	71.56	50.36	47.88	51.53	66.73	33.19	30.92	27.31	124.62	102.24	104.33	89	96.07	90.23
ENSMUSG00000031299	Pdha1	3.57852	4.28	3.35	4.66	11.47	9.7	9.94	13.46	22.27	8.25	49.45	37.98	38.29	57.59	82.18	75.1	64.55	53.23	46.67	52.99	44.6	54.51
ENSMUSG00000031304	Il2rg	#DIV/0!	0	0	0	0	0	0.03	6.65	6.39	9.14	18.73	9.46	8.14	5.86	2.98	4.32	9.69	3.78	3.12	17.18	8.74	22.34
ENSMUSG00000031320	Rps4x	24.051	4.24	2.11	1.88	12.1	10.12	18.8	76.46	68.35	53.13	578.56	488.36	561.73	709.08	826.33	715.83	1100.46	1196.83	1052.35	739.81	656.3	715.01
ENSMUSG00000031329	Tsx	#DIV/0!	0	0	0	0	0	0	46.81	46.51	48.73	21.36	41.99	24.12	15.73	5.87	13.61	8.86	2.09	3.85	12.97	3.12	9.83
ENSMUSG00000031330	Zcchc13	#DIV/0!	0	0	0	0	0	0	9.75	6.4	0.45	2.45	1.28	0	0.09	0	0	0.55	0	0	0.87	0	1.32
ENSMUSG00000031352	Hccs	7.57827	3.06	1.19	2.01	1.35	2.43	0.92	15.91	19.68	11.85	10	12.62	17.7	10.59	9.61	9.2	9.84	10.58	8.69	4.9	11.52	6.84
ENSMUSG00000031357	Syap1	18.0565	1.56	0.5	2.01	0.13	0.65	0.66	32.56	16.5	24.43	51.92	48.76	35.21	30.3	35.79	35.69	15.81	24.56	18.87	15.37	22.47	14.32
ENSMUSG00000031371	Haus7	19.2023	0.42	2.19	2.63	11.06	8.71	11.31	20.12	48.96	31.54	9.62	14.74	32.66	23.48	8.26	15.11	17.39	10.94	8.05	34.1	34.72	45.66
ENSMUSG00000031387	Renbp	699.889	0	0.09	0	0	0.14	0.16	19.77	28.05	15.17	45.57	48.96	61.03	89.59	119.72	84.68	142	82.99	75	147.07	174.8	174.95
ENSMUSG00000031397	Tktl1	21.2594	1.51	0.65	0.5	0.16	1.71	0.1	29.46	20.61	6.48	11.83	13.96	11.72	8.97	9	11.66	12.85	12.5	5.98	1.78	2.68	2.59
ENSMUSG00000031432	Prps1	342.53	4.57	2.79	5.3	6.41	3.44	3.28	1438.82	1455.86	1441.75	3071.09	3365.19	4291.09	3159.54	2684.06	2658.61	1635.36	1695.17	1687.51	880.36	917.89	1008.25
ENSMUSG00000031461	Myom2	5.03081	0.84	1.13	1.6	3.84	4.51	3.39	2.73	5.64	9.59	2.96	1.81	0.9	1.1	0.27	0.75	0.15	0.27	0.18	0.04	0.14	0.09
ENSMUSG00000031467	Agpat5	3.20218	4.37	4.34	4.15	2.47	3.19	1.92	16.76	14.63	9.79	20.05	25.3	18.55	24.92	22.83	29.17	14.13	19.29	15.44	4.95	8.47	5.59
ENSMUSG00000031485	Plpbp	32.7031	0.08	0.35	0.21	0.27	0.11	0.1	6.88	7.09	6.96	11.63	15.17	16.2	10.46	10.38	11.6	3.24	4.25	2.37	2.2	3.42	3.69
ENSMUSG00000031489	Adrb3	248.321	0	0.24	0.04	0.16	0	0.05	23.69	14.99	30.85	0	2.56	0.64	0.52	1.04	0.72	2.41	1.99	1.2	1.51	1.25	0.49
ENSMUSG00000031490	Eif4ebp1	13.6548	1.88	1.3	1.89	0.82	2.2	1.01	24.3	28.54	16.39	76.57	118.28	75.84	187.65	174.58	219.43	309.27	346.13	231.51	274.95	245.59	267.99
ENSMUSG00000031504	Rab20	1724.73	0.1	0	0.05	0	0	0.76	56.9	120.7	81.11	325.68	374.89	595.72	231.12	173.99	204.67	120.32	63.69	58.87	61.47	65.67	72.33
ENSMUSG00000031508	Ankrd10	52.5275	0.02	0.18	0.71	0	0.34	0.12	21.83	7.79	18.18	82.83	65.56	75.92	77.15	94.38	90.03	25.33	23.88	23.67	2.78	3.3	3.3
ENSMUSG00000031516	Dctn6	3.41213	1.96	2.49	3.63	9.2	9.29	12.87	7.94	10.21	9.42	18.58	21.29	38.64	34.12	25.68	28.49	36.28	30.67	29.24	34.57	23.16	38.67
ENSMUSG00000031534	Smim19	3.5496	1.77	3	2.69	14.3	12.62	12.52	2.41	16.57	7.5	0.8	0.87	2.29	3.13	4.52	0.13	7.5	5.99	5.15	8.22	8.33	7.78
ENSMUSG00000031568	Rwdd4a	20.3651	0.99	1.05	1.11	0.54	1.14	0.85	19.52	35.36	9.27	35.49	52.54	57.9	13.35	17.04	7.52	13.61	15.89	15.87	12.99	15.22	14.02
ENSMUSG00000031578	Mak16	1113.06	0	0.1	0.07	0	0.11	0.15	52.19	69.86	67.17	100.43	100.36	90.88	42.27	45.5	41.62	32.01	33.05	28.97	24.11	32.43	26.87
ENSMUSG00000031584	Gsr	7.37247	1.09	0.24	1.14	0.77	1.66	0.77	4.42	7.43	6.36	20.44	23.99	12.26	18.62	18.71	19.59	10.48	10.38	6.07	6.65	17.56	10.23
ENSMUSG00000031595	Pdgfrl	58.2763	0.3	0.75	0.47	0.48	0.22	0.05	34.48	11.43	42.67	0.03	0	2.65	1.85	2.86	3.06	10.24	5.75	6.11	1.53	1.47	0.89
ENSMUSG00000031600	Vps37a	3.30957	3.57	2.49	3.34	5.26	5.37	6.97	10.5	7.46	13.15	9.48	17.09	10.84	15.83	14.44	14.17	13.82	13.56	12.7	9.21	17.98	10.58
ENSMUSG00000031603	Fgf20	#DIV/0!	0	0	0	0	0	0	0	0	16.97	0	0	0	0	0	0	0.15	0	0.49	0	0	0.09
ENSMUSG00000031628	Casp3	64.3191	0.18	0.07	0.22	0.07	0.33	0.66	6.83	14.81	8.59	1.81	3.27	1.57	2.03	0.65	0.89	0.1	0.99	0.57	1.24	1.19	1.93
ENSMUSG00000031657	Heatr3	7.42257	2.12	0.8	1.6	1.08	1.54	0.67	14.12	8.14	11.29	5.21	8.81	10.37	7.3	7.64	6.14	5.5	5.84	4.66	3.72	3.81	2.41
ENSMUSG00000031683	Lsm6	4.75747	3.46	3.12	1.79	16.7	14.83	13.38	12.59	15.13	12.1	27.57	23	27.77	36.58	36.71	30.35	31.09	40.26	30.13	30.29	36.19	34.72
ENSMUSG00000031723	Txnl4b	17.1875	1.69	0.54	0.65	15.03	15.3	20.13	11.56	19.18	18.76	2.53	6.42	9.26	12.67	13.79	8.91	5.2	8.6	5.39	3.86	7.46	7.28
ENSMUSG00000031729	Ist1	7.59058	2.01	1.46	2.05	1.62	1.85	1.2	14.93	9.16	17.81	12.15	13.2	24.27	12.11	14.75	19.36	16.51	11.68	10.24	15.17	17.9	18.8
ENSMUSG00000031753	Cog4	3.6254	2.41	3.1	3.86	5.76	3.8	4.07	11.38	10.58	12.01	5.51	18.37	20.09	6.53	4	5.5	3.19	3.04	2.74	7.29	8.78	7.64
ENSMUSG00000031754	Nudt21	9.33803	0.99	0.7	0.44	0.51	1.17	1.01	5.16	4.27	10.46	16.61	21.09	15.42	16.52	19.81	20.08	20.02	19.09	18.84	19.83	24.21	23.94
ENSMUSG00000031755	Bbs2	17.2076	1.15	0.95	1.32	0.76	1.38	1.56	15.37	26.35	17.13	13.4	13.32	10.72	4.06	6.44	7.92	1.81	3.89	3.63	1.5	2.29	0.59
ENSMUSG00000031762	Mt2	897.37	0.34	0.37	0.37	0.8	0.29	0.56	311.53	293.08	364.55	819.69	883.68	743.52	511.94	435.66	559.87	528.01	630.61	354.35	310.17	324.26	300.58
ENSMUSG00000031765	Mt1	3130.45	0.48	0	0.23	0.44	0.27	0.92	764.88	786.02	671.72	2217.41	2235.59	1438.64	1506.26	1140.05	1245.5	1233.37	1372.05	854.98	855.39	641.03	990.69
ENSMUSG00000031791	Tmem38a	5.1	2.55	1.26	0.99	5.81	5.69	4.27	7.16	6.27	11.05	1.84	0.75	0	1.35	1.21	0.17	2.24	3.13	1.12	1.14	1.63	1.48
ENSMUSG00000031809	1700018B08Rik	3.40392	2.98	4.24	5.01	13.25	10.14	15.98	18.33	9.49	13.81	0.74	0	0.25	0	0	0	0	0.76	1.14	1.09	1.77	0.99
ENSMUSG00000031818	Cox4i1	17.8955	3.09	2.69	4.46	21.27	26.16	30.91	38.24	79.4	65.61	293.03	271.44	243.85	313.27	351.42	377.47	363.71	336.72	191.86	640.58	735.49	644.61
ENSMUSG00000031819	Emc8	6.27527	0.98	1.8	1.87	9.33	8.19	9.38	8.36	9.83	10.99	17.5	13.59	11.92	20.21	18.2	14.34	18.85	15.76	6.92	18.34	20.52	21.29
ENSMUSG00000031821	Gins2	6.11399	1.85	3.59	4.21	10.27	10.33	16.32	17.61	11.3	30.09	1.71	1.59	1.67	0.73	2.69	1.35	7	4.86	5.43	34.08	26.96	39.9
ENSMUSG00000031848	Lsm4	7.30084	2.37	1.55	2.03	2.94	2.61	1.18	2.72	18.63	22.09	91.66	80.98	64.8	131.52	187.41	159.79	146.17	155.58	68.95	191.9	228.53	182.31
ENSMUSG00000031889	Phaf1	4.41944	2.32	1.91	2.97	3.1	3.6	2.28	25.59	1.28	4.95	33.84	23.37	25.45	27.32	38.53	37.21	13.18	11.78	7.77	6.53	9.31	14.09
ENSMUSG00000031898	Dpep3	11.1391	0.9	0.22	0.39	3.83	3.99	5.3	7.53	1.74	7.55	6.64	12.05	2.25	10.16	8.77	9.21	16.19	16.11	15.8	7.17	16.34	8.69
ENSMUSG00000031902	Nfatc3	32.78	0.31	0.36	0.33	0.35	0.22	0.58	7.07	5.86	19.85	2.97	4.05	5.34	1.65	1.33	3.09	0.8	0.88	0.71	1.17	1.35	1.29
ENSMUSG00000031919	Tmed6	#DIV/0!	0	0	0	1.17	0	0	58.73	54.59	44.44	39.46	27.64	25.68	10.17	6.43	3.23	2.06	1.74	4.85	0.54	0.55	0.78
ENSMUSG00000031939	Taf1d	9.92627	4.28	4.72	4.02	4.11	5.72	3.87	46.33	36.62	46.29	47.08	57.38	44.33	23.64	22.3	34.18	14.77	15.88	26.51	11.4	14.97	10.8
ENSMUSG00000031957	Ctrb1	#DIV/0!	0	0	0	0	0	0	11.65	12.18	13.06	0.85	2.79	8.98	0.32	0	0.11	0.78	0	0.1	0	0	0
ENSMUSG00000031982	Arv1	3.24092	1.25	1.51	2.47	1.94	2.41	0.94	1.92	2.27	12.76	3.87	7.48	14.07	14.56	11.59	12.98	16.84	16.72	19.91	13.08	12.12	11.4
ENSMUSG00000031984	2810004N23Rik	9.79459	0.69	0.58	0.58	0.56	0.52	0.79	6.14	7.73	4.25	5.13	4.35	5.88	5.91	7.34	7.36	5.16	6.83	4.94	6.24	9.31	5.97
ENSMUSG00000032024	Clmp	37.8659	0.16	0.25	0.41	5.51	3.47	5.66	9.24	13.11	8.7	1.21	0.58	3	0.89	1.68	0.96	0.09	0.91	0.52	0.51	0.53	0.36
ENSMUSG00000032078	Zpr1	8.70035	1.28	0.65	0.94	0.79	1.28	1.25	6.03	12.06	6.88	46.54	41.3	37.46	39.59	43.53	33.33	21.6	24.04	18.82	12.46	23.59	18.24
ENSMUSG00000032097	Ddx6	6.84286	1.27	0.66	1.57	2.57	2.34	3.45	10.76	9.23	3.96	2.78	2.7	3.96	1.16	0.84	2.42	1.52	1.88	1.69	0.96	1.83	2.08
ENSMUSG00000032123	Dpagt1	41.6	0.35	0.66	0.19	0.73	0.87	0.31	19.6	21.65	8.67	8.23	7.03	4.74	5.77	9.96	4.68	5.87	3.84	4.32	4.29	8.91	9.26
ENSMUSG00000032126	Hmbs	15.1681	1.12	1.25	2.27	5.35	6.74	5.81	19	16.47	34.91	44.4	54.08	57.2	39.86	39.67	34.76	36.21	33.11	20.45	49.03	47.14	67.16
ENSMUSG00000032127	Vps11	31.1765	0.27	0	0.24	0.13	0.82	0.1	2.16	10.57	3.17	4.03	2.95	0.55	1.81	2.37	1.46	2.05	1.28	1.77	1.43	3.2	1.92
ENSMUSG00000032171	Pin1	#DIV/0!	0	0	0	0.02	0	0.02	14.71	25.81	22.74	24.9	25.89	24.11	38.68	46.92	43.87	35.34	45.65	14.68	93.73	119.81	109.81
ENSMUSG00000032202	Rab27a	5.77645	1.85	1.06	2.1	7.73	8.93	6.13	5.66	14.22	9.06	0.27	1.07	0.55	1.39	0.52	0.97	1.41	0.62	0.28	0.45	0.59	0.41
ENSMUSG00000032212	Sltm	31.3226	0.19	0.14	0.29	0.2	0.08	0.17	4.79	8.28	6.35	8.26	7.86	8.1	3.86	4.5	7.61	2.7	3.08	2.71	2.45	2.46	2.05
ENSMUSG00000032244	Fem1b	17.663	0.55	0.44	0.82	3.12	2.67	3.64	9.51	6.84	15.62	1.33	5.17	3.36	2.3	3.34	1.3	1.17	0.84	1.12	2.64	1.55	4.67
ENSMUSG00000032262	Elovl4	402	0.04	0	0	0.05	0.45	0	3.91	8.42	3.75	0	0	0	0	0	0	0	0.41	0	0	0.04	0
ENSMUSG00000032294	Pkm	4.97546	1.04	0.95	1.27	4.53	4.44	6.21	4.3	10.71	1.21	0.38	0.62	0.68	0.41	0.38	1.14	0.75	1.14	0.85	7.21	3.3	5.98
ENSMUSG00000032342	Mto1	8.27869	1.26	0.59	1.2	3.38	3.32	1.86	12.41	2.9	9.94	0	1.36	0.2	0.14	4.1	1.68	1.93	2.1	1.51	4.18	3.19	5.54
ENSMUSG00000032382	Snx1	39.4545	0.12	0.19	0.35	0.36	0.57	0.53	5.08	9.99	10.97	8.41	9.9	4.27	14.23	21.86	18.07	29.44	21.94	18.99	62.03	70.74	68.88
ENSMUSG00000032396	Dis3l	5.331	1.69	0.67	1.93	2.25	1.58	2.25	8.87	4.56	9.44	1.36	2.24	1.78	1.28	1.12	1.2	0.58	0.38	0.13	0.39	0.49	0.52
ENSMUSG00000032401	Lctl	#DIV/0!	0	0	0	0	0.26	0.97	26.59	23.06	17.56	11.32	12.89	26.02	17.37	26.14	22.51	34.56	27.56	46	2.32	4.12	3.47
ENSMUSG00000032425	Zfp949	33.3806	0.42	0.46	0.67	1.43	0.21	0.2	21.37	8.99	21.38	3.52	1.92	10.77	8.26	6.15	9.21	10	6.76	10.06	12.47	6.78	13.61
ENSMUSG00000032431	Crtap	#DIV/0!	0	0	0	0.93	0.43	0.42	3.38	8.99	5.56	19.28	9.8	8.81	14.31	23.5	23.47	19.71	17.2	15.61	25.68	21.23	21.97
ENSMUSG00000032435	Dync1li1	36.2772	0.22	0.23	0.56	0.55	0.37	0.99	16.31	10.78	9.55	19.74	11.17	12.81	13.68	8.34	11.27	9.4	5.59	6.34	16.18	10.09	14.14
ENSMUSG00000032449	Slc25a36	7.14655	0.66	1.75	1.07	0.82	1.15	1.09	11.82	7.37	5.68	31.8	33.97	34.61	28.22	30.25	34.19	10.08	8.89	10.5	10.99	7.54	13.48
ENSMUSG00000032459	Mrps22	5.1548	2.2	1.65	2.61	8.16	9.48	12.52	16.35	9.35	7.6	35.01	45.01	49.87	61.1	44.87	53.76	79.19	63.8	88.37	57.79	56.57	59.57
ENSMUSG00000032469	Dbr1	61.6944	0.24	0.06	0.06	0	0.24	0.26	3.01	6.81	12.39	1.75	3.3	1.25	1.76	1.08	2.82	0.31	0.68	0.48	1.11	2.18	1.76
ENSMUSG00000032478	Nme6	6.16305	3.47	3.19	3.03	15.49	9.2	15.62	14.99	20.7	24.03	49.69	52	35.42	90.97	101.62	81.77	112.24	120.4	137.27	101.35	86.17	107.37
ENSMUSG00000032481	Smarcc1	15.0833	0.45	0.26	0.73	0.5	0.4	0.63	6.64	8.6	6.48	4.72	7.18	6.69	4.1	5.36	4.93	1.75	2.7	2.26	3.04	3.5	2.94
ENSMUSG00000032497	Lrrfip2	3.03019	2.4	0.9	2	4.54	4.29	6.15	2.19	6.94	6.93	0.35	0.85	0.16	0.69	2.5	0.58	1.66	0.95	0.91	1.23	1.36	1.56
ENSMUSG00000032526	Ss18l2	16.8734	1.59	1.34	1.81	2.74	4.62	4.33	17.49	24.46	38.03	59.78	84.92	67.79	57.96	38.65	41.53	29.8	43.25	34.38	32.95	32.12	26.5
ENSMUSG00000032580	Rbm5	4.43364	2.18	2.08	2.22	1.65	1.8	0.75	10.06	10.17	8.5	6.71	4.78	10.54	5.63	6.14	4.13	3.1	1.86	2.4	2.94	2.84	2.25
ENSMUSG00000032607	Amt	368.778	0	0.09	0	0.06	0	0	17.66	6.58	8.95	79.87	72.27	58.7	70.06	63.73	56.57	30.25	34.91	16.4	59.68	64.73	78.12
ENSMUSG00000032673	Prorsd1	6.83715	5.97	4.47	4.42	2.02	2.39	3.27	26.15	41.8	33.65	44.91	25.73	27.42	32.17	18.63	33.58	37.38	42.04	46.54	31.28	47.72	32.42
ENSMUSG00000032705	Exd2	36.4659	0.28	0.26	0.34	0.33	0.65	0.42	8.55	10.26	13.28	3.92	5.98	4.91	0.89	0.36	2.97	1.74	0.54	1.08	1.27	1.06	1.48
ENSMUSG00000032788	Pdxk	1228.78	0.02	0	0.07	0.06	0	0.06	34.43	44.09	32.07	293.21	309.05	249.1	217.17	254.9	293.27	127.56	95.05	75.32	11.01	17.3	12.57
ENSMUSG00000032806	Slc10a3	22.8736	0.33	1.41	0	2.71	3.31	4.24	13.69	20.02	6.09	5.1	5.85	4.17	6.18	2.89	6.85	8.3	6.1	3.13	3.57	5.6	5.81
ENSMUSG00000032869	Psmf1	4.84886	1.73	2.48	1.48	36.94	28.59	47.53	10.34	8.85	8.4	10.33	18.58	9.6	31.62	27.84	20.05	40.55	31.69	27.73	30.97	31.9	30.76
ENSMUSG00000032900	Tex43	#DIV/0!	0	0	0	0	0	0	12.33	17.95	17.34	4.51	5.38	7.61	1.01	1.06	1.44	0.54	0	0.41	0	0	0
ENSMUSG00000032977	Fam207a	25.338	0.25	0.05	0.41	1.61	2.15	0.79	2.96	15.03	0	12.31	18.45	14.11	10.02	13.17	19.54	8.66	11.01	3.22	9.18	7.74	6.66
ENSMUSG00000032998	Foxj3	4.61364	4.63	4.58	5.75	14.11	16.79	17.95	25.27	19.03	24.72	2.41	7.1	7.82	1.57	1.74	1.59	1.3	0.34	0.95	1.19	0.69	1.61
ENSMUSG00000033014	Trim33	7.79144	1	1.48	1.26	1.05	1.22	0.99	10.27	5.75	13.12	12.07	10.45	14.64	6.55	4.32	6.26	3.2	3.22	4.36	2.82	4.16	3.57
ENSMUSG00000033054	Npat	3.72982	3.06	2.38	3.85	2.64	1.94	1.94	13.35	7.23	14.07	9.96	10.62	13.62	5.48	2.85	7.36	2.97	1.64	3.71	2.59	2.93	4.05
ENSMUSG00000033096	Apmap	4.65728	1.95	2.8	1.29	0.55	0	0	3.63	15.41	9.09	2.41	17.77	10.85	6.03	7.75	6.21	7.26	8.72	9.8	12.85	11.92	12.84
ENSMUSG00000033099	Nol12	29.9174	0.34	0.19	0.56	4.06	4.76	4.67	2.25	18.06	12.3	57.88	46.87	39.57	44.11	46.76	33.83	27.37	31.48	17.5	30.64	33.41	28.29
ENSMUSG00000033102	Cdc14b	3.35455	2.01	1.59	3	3.35	1.94	2.38	7.57	7.06	7.51	14.05	13.74	15.03	12.9	12.44	13.7	5.48	6.68	6.63	2.85	3.1	1.97
ENSMUSG00000033107	Rnf125	57.0612	4.68	2.4	2.39	15.13	14.19	15.06	218.46	137.56	184.35	217.85	244.47	197.52	99.26	82.44	74.5	35.43	32.99	48.59	62.37	41.78	58.38
ENSMUSG00000033219	Gm9758	555	0	0	0.23	0.18	0	0	64.57	29.77	33.31	0	0.08	1.05	0.22	0.2	0.36	0.33	0.56	0.29	0.18	0.56	0.12
ENSMUSG00000033319	Fem1c	73.6142	0.48	0.57	0.22	1.91	1.7	2.31	38.32	22.88	32.29	9.65	11.09	19.19	5.34	1.17	4.38	3.36	1.9	2.01	5.48	3.39	5.09
ENSMUSG00000033386	Frrs1	114.243	0.09	0.16	0.12	0.04	0.31	0.29	19.17	13.05	10.05	11.99	10.6	10.22	14.28	17.74	23.52	18.03	21	16.67	16.55	18.16	15.93
ENSMUSG00000033430	Terf2ip	10.4167	0.74	0.55	0.51	0.93	1.86	0.84	5.66	4.54	8.55	3.22	2.21	0.79	1.66	2.55	3.06	1.33	1.98	1.28	4.55	3.45	2.78
ENSMUSG00000033446	Lpar6	5142	0.01	0	0	0	0	0	19.73	16.05	15.64	1.08	2.15	0.03	0	0	0.61	0	0	0	0.23	0.16	0.79
ENSMUSG00000033488	Cryzl2	#DIV/0!	0	0	0	0.25	1	0.65	15.42	26.98	10.8	2.48	4.96	5.28	6.44	7.06	7.87	7.54	6.95	5.73	10.08	13.18	15.63
ENSMUSG00000033596	Rfwd3	4.21994	1.8	2.77	2.25	0.37	1.67	1.53	11.77	9.17	7.84	3.41	5.04	2.39	5.79	0.74	4.78	2.3	3.36	1.8	2.97	3.46	3.61
ENSMUSG00000033624	Pdpr	18.8851	0.17	0.63	0.07	0.84	0.19	0.83	3.91	9.41	3.11	0.57	0.78	0.33	0.7	0	0.3	0.24	0	0.07	0.33	0.17	0.31
ENSMUSG00000033629	Hacd3	4.30782	2.95	6.18	2.63	5.03	7.25	5.07	21.58	23.85	5.23	28.8	27.92	17.37	9.85	18.77	14.07	8.34	8.15	6.41	11.6	13.62	10.12
ENSMUSG00000033634	Nat8f2	8.18538	2	3.61	2.05	11.2	11.85	16.64	20.63	24.67	17.4	0.77	5.36	4.73	0.93	3.55	0.96	1.17	1.46	1.56	1.09	1.32	0.87
ENSMUSG00000033751	Gadd45gip1	3.61524	3.79	3.61	3.36	5.62	5.5	6.16	11.53	11.95	15.42	57.69	52.72	52.79	40.05	33.03	34.85	18.99	20.86	8.1	8.88	22.29	8.61
ENSMUSG00000033933	Vhl	96.9278	0.29	0.34	0.34	0.31	0.48	0.3	32.78	24.18	37.06	35.69	49.56	41.54	46.42	41.41	48.66	28.14	27.97	39.7	18.38	14.29	22.34
ENSMUSG00000033983	Coil	7.20249	2.04	1.79	1.8	1.62	1.25	1.49	9.77	11.34	19.44	11.61	9.44	12.01	21.11	28.32	20.49	65.41	73.98	75.95	37.88	38.24	31.62
ENSMUSG00000033985	Tesk2	3.20808	1.82	2.76	2.1	2.13	1.68	1.47	4.38	8.6	8.45	7	7.81	6.21	2.4	4.25	0.7	1.46	1.03	1.1	2.1	2.17	3.75
ENSMUSG00000034032	Rpap1	50.2632	0.12	0.08	0.18	0.35	0.19	0.6	7.8	3.26	8.04	1.65	0.35	3.62	0.65	0.18	0.45	0.1	0.22	0.1	0.9	0.98	1.13
ENSMUSG00000034042	Gpbp1l1	9.5825	1.7	0.99	1.31	3.64	2.3	4.03	5.37	19.92	13.04	4.71	3.56	5.46	4.91	2.74	3.67	0.86	1.12	1.22	1.53	2.58	1.23
ENSMUSG00000034108	Ccs	7.07006	1.46	1.11	0.57	0	0.05	0.18	3.02	15.38	3.8	20.07	25.89	21.62	19.05	21.03	22.28	32.39	21.52	8.35	22.31	23.96	27.38
ENSMUSG00000034120	Srsf2	4.80513	5.29	4.4	3.96	6.41	6.13	6.14	21.23	24.69	19.67	33.82	48.08	24.79	49.18	48.69	70.51	34.56	37.07	35.72	39.53	56.1	48.55
ENSMUSG00000034127	Tspan8	10.4196	0.2	1.85	0.81	1.33	0.95	4.03	10.31	12.9	6.59	14.13	11.02	8.7	5.59	10.22	8.8	20.98	20.85	28.45	991.13	662.15	868.4
ENSMUSG00000034154	Ino80	5.02614	1.16	0.78	1.12	0.54	0.77	0.93	4.95	5.85	4.58	4.08	3.02	4.81	1.88	0.41	1.97	0.47	0.46	0.24	0.62	0.96	0.8
ENSMUSG00000034173	Zbed5	4.21622	1.52	1.07	1.11	1.51	1.26	1.17	4.4	7.68	3.52	3.79	5.07	4.66	2.6	1.75	3.58	2.31	2.01	2.79	2.05	2.3	1.6
ENSMUSG00000034218	Atm	82.8644	0.04	0.31	0.24	0.56	0.91	0.33	18.52	16.5	13.87	9.79	11.69	12.13	5.01	6.88	4.96	4.42	5.53	5.46	3.23	3.34	3.12
ENSMUSG00000034235	Usp54	11.8248	0.17	0.7	0.5	1.25	0.89	1.88	6.56	4.72	4.92	1.29	2.54	4.24	0.71	0.13	0.85	0.43	0.41	0.35	0.3	0.07	0.3
ENSMUSG00000034274	Thoc5	16.0309	0.23	0.74	0.97	1.94	1.54	0.57	7.64	12.13	11.33	5.1	4.17	9.52	2.87	8.77	7.66	5.03	6	3.66	8.29	13.87	9.4
ENSMUSG00000034297	Med13	5.35154	2.63	1.88	2.63	2.53	3.34	2.65	16.62	11.95	9.64	2.9	3.25	3.94	0.95	1.12	1.22	0.88	0.57	0.75	1.33	0.98	1.01
ENSMUSG00000034300	Fam53c	4.92067	3.58	2.74	3.89	8.11	10.61	10.51	10.15	24.4	15.69	0.38	3.23	2.1	1.01	1.72	1.93	0.85	0.61	0.59	0.84	0.45	1.02
ENSMUSG00000034327	Kctd9	3.22593	1.75	2.53	0.81	1.86	1.68	1.02	4.72	1.39	10.31	1.66	1.77	2.52	2.89	4.3	6.69	4.13	4.29	5.69	6.46	3.74	5.73
ENSMUSG00000034424	Gcsh	1557.26	0.46	0	0.42	2.13	0.21	2.07	550	400.32	420.07	2786.62	2309.99	2888.77	2255.6	1917.36	2021	906.99	1193.23	903.03	246.88	244.02	311
ENSMUSG00000034429	Zfp707	2033	0	0.02	0	0.2	0	0.19	7.45	18.14	15.07	4.66	6.59	4.6	3.02	0.53	3	1.59	0.64	0.45	0.31	0.62	0.71
ENSMUSG00000034453	Polr3b	4.21529	1.42	1.11	2.44	1.71	1.72	1.23	5.8	9.88	5.27	4.07	4.7	7.43	1.59	2.67	1.44	0.59	0.49	1.2	1.97	0.83	1.6
ENSMUSG00000034482	Ly6g5c	123.175	0	0	0.57	0	0	0	3.12	34.64	32.45	36.8	14.23	5.16	8.24	1.48	6.44	0.5	1.4	0.36	0	0	0.59
ENSMUSG00000034501	Pcnx4	7.09711	1.39	1.45	0.97	3.3	1.58	4.66	7.3	13.2	6.54	3.61	4.36	6.68	1.5	0.93	2.48	2.17	2.31	2.41	1.92	1.68	1.79
ENSMUSG00000034552	Zswim2	163.375	0	0	0.16	0	0	0.37	12.77	3.89	9.48	0.38	0	1.61	0	0	0.13	0	0	0	0	0	0
ENSMUSG00000034613	Ppm1h	3.19082	2.34	2.42	2.21	4.26	4.25	3.42	5.99	9.02	7.23	0.2	0.05	0.33	0.15	0.11	0	0.05	0	0.03	0.31	0.25	0.3
ENSMUSG00000034636	Zyg11b	212.619	0.11	0.02	0.08	0.58	0.1	0.53	16.62	18.71	9.32	3.49	3.71	2.24	1.33	1.22	0.89	0.72	0.67	1.56	1.2	1.19	0.76
ENSMUSG00000034845	Plvap	6.625	1.04	0.33	1.03	1.26	0.3	1.23	4.7	4.87	6.33	2.09	1.88	0.32	2.3	1.14	0.66	0.6	0.45	0.14	0	0	0.04
ENSMUSG00000034881	Tbxa2r	#DIV/0!	0	0	0	0	0	0	6.85	8.65	1.41	1.11	1.17	0	0	0	0	0.09	0	0	0	0	0
ENSMUSG00000034932	Mrpl54	3.44305	4.76	3.9	4.86	15.38	19.81	15.06	13.47	13.51	19.57	99.97	112.74	94.56	148.07	139.49	121.47	162.43	194.34	145.88	228.59	230.38	218.07
ENSMUSG00000034936	Arl4d	5.36653	4.77	3.12	4.06	2.27	1.72	1.89	7.02	2.88	54.23	0.31	0	0.06	0.2	0.24	0.75	0.31	0	0.13	0	1.66	0.54
ENSMUSG00000034947	Tmem106a	17.7157	0.23	0.4	0.39	2.65	2.19	6.2	5.85	7.94	4.28	0	3.46	2.97	3.95	2.72	1.79	0.55	0.91	0.53	6.46	5.34	4.68
ENSMUSG00000034958	Atcay	#DIV/0!	0	0	0	0	0	0	7.46	6.46	2.25	0.21	0.91	0.7	0	0	0.02	0.02	0	0.05	0.08	0	0.21
ENSMUSG00000035104	Eva1a	#DIV/0!	0	0	0	0.06	0	0	5.44	17.19	5.62	10.77	3.68	10.47	14.03	11.3	11.79	13.58	9.3	8.42	14.62	10.62	13.02
ENSMUSG00000035150	Eif2s3x	19.8233	1.17	0.61	0.88	3.47	2.11	1.8	19.32	14.14	19.27	21.11	24.51	36.94	15.36	16.92	14.64	19.2	22.18	19.64	16.43	20.03	21.51
ENSMUSG00000035201	Pramel17	5475.67	0.03	0	0	0.75	1.24	0.04	76.86	42.25	45.16	9.37	7.28	6.57	5.05	6.81	6.83	17.72	18.32	13.11	1.87	1.04	0.72
ENSMUSG00000035202	Lars2	4.17803	2	1.58	1.7	4.34	2.97	5.99	4.14	11.28	6.64	0.82	1.44	1.03	0.62	0.65	1.01	0.29	0.59	0.6	1	1.63	1.26
ENSMUSG00000035293	G2e3	149.378	0.03	0.27	0.07	0.55	0.01	0.68	24.01	14.96	16.3	4.37	6.38	6.57	3.28	0.06	1.19	1.49	1.24	1.39	3.17	5.43	4.98
ENSMUSG00000035372	1810055G02Rik	8.43702	0.51	1.46	1.92	9.46	9.98	9.01	11.67	19.11	2.04	26.53	2.22	21.5	3.73	5.34	4.66	9.87	6.08	8.13	11.8	11.7	23.77
ENSMUSG00000035385	Ccl2	8.68166	0.64	1.67	0.58	5.09	3.2	1.29	15.34	3.9	5.85	0	1.31	0.49	0	0	0	0	0	0.24	0	0.21	0
ENSMUSG00000035407	Kank4	#DIV/0!	0	0	0	0.02	0.09	0.05	8.83	6.78	13.7	7.72	17.71	14.76	5.66	16.97	6.74	3.14	3.35	3.64	0.51	0.23	0.44
ENSMUSG00000035476	Tab3	4.66735	1.94	0.46	2.47	3.56	3.94	2.09	5.09	7.3	10.34	1.99	0.63	1.93	0.39	0.21	1.66	1.52	1.1	1.04	2.96	2.09	2
ENSMUSG00000035522	Tsga8	#DIV/0!	0	0	0	0	0	0	6.26	34.23	1.84	0.8	1	8.78	0.35	0	1.49	0.32	1.75	1.72	0.29	0.45	0.14
ENSMUSG00000035559	Mpv17l2	8.89354	0.91	1.11	0.61	1.6	5.89	2.47	3	4.82	15.57	21.65	16.36	9.39	23.56	27.77	21.18	39.51	34.95	18.69	67.7	65.04	81.69
ENSMUSG00000035572	Dcaf10	31.9157	0.21	0.31	0.31	0.49	1.12	0.43	11.24	7.49	7.76	6.44	4.48	10.11	4.58	2.68	5.24	1.96	2.52	1.16	0.83	1.54	1.25
ENSMUSG00000035578	Iqcg	5.0716	1.57	1.07	1.41	1.79	1.74	5.03	6.55	7.23	6.76	12.55	11.96	9.36	9.56	6.39	6.76	4.31	4.19	2.86	2.8	3.23	2.96
ENSMUSG00000035595	Fam174c	100.019	0	0	0.54	0	0	0.48	7.28	34.73	12	67.49	77.63	90.41	43.74	44.04	36.47	30.81	46.14	35.77	15.76	18.68	13
ENSMUSG00000035642	Aamdc	11.8276	0.71	1.09	1.39	1.53	1.77	1.3	13.69	12.14	11.9	5.64	8.56	6.85	5.98	8.27	8.16	13.56	12.45	12.06	18.68	13.65	20.57
ENSMUSG00000035666	Gtf3c4	#DIV/0!	0	0	0	0	0	0.03	11	4.52	13.03	1.35	3.46	6.09	1.04	2.5	3.15	1.42	1.26	1.77	1.2	1.07	0.99
ENSMUSG00000035754	Wdr18	11.9756	0.5	0.27	0.87	0.31	1.13	1.17	9.55	4.55	5.54	28.76	28.3	19.95	58.95	77.52	70.39	42.51	31.98	14.75	24.76	67.36	48.95
ENSMUSG00000035764	Fbxo45	17.45	0.48	0.19	0.33	0.15	0	0.9	7.91	5.09	4.45	9.27	11.47	15.91	3.17	1.48	2.71	1.48	0.81	0.53	1.58	0.87	0.94
ENSMUSG00000035765	Dym	3.65961	2	2.01	1.66	8.59	8.35	11.12	2.96	12.7	5.09	3.94	1.75	3.74	3.14	2.62	2.05	2.7	4.7	3.08	2.32	1.43	1.82
ENSMUSG00000035834	Polr3g	5.50575	1.34	2.38	2.37	1.35	1.51	1.81	5.36	18.87	9.3	40.64	32.64	34.56	34.99	35	31.2	53.19	43.53	39.7	15.17	19.09	18.14
ENSMUSG00000035840	Lysmd3	4.05907	1.27	0.81	2.66	3.85	3.67	3.94	5.5	6.29	7.45	5.06	2.61	3.2	7.22	4.59	6.26	7.62	6.92	6.03	3.38	3.72	3.72
ENSMUSG00000035960	Apex1	4.84922	5.1	4.22	3.48	12.67	11.73	14.03	15.57	29.68	16.82	84.19	82.72	92.42	78.96	84.75	89.44	105.92	102.95	107.89	66.37	63.01	68.84
ENSMUSG00000035984	Nme5	24.9606	1.79	1.46	1.07	6.31	7.34	12.96	28.35	49.68	29.8	90.1	85.31	43.94	36.36	29.13	32.54	10.61	11.62	10.59	1.63	2.4	1.63
ENSMUSG00000036023	Parp2	8.31677	3.87	3.02	2.77	5.12	5.9	4.91	35.47	24.55	20.32	48.05	34.04	34.38	30.66	30.71	26.12	26.22	16.33	23.45	28.74	38.33	34.89
ENSMUSG00000036027	1810046K07Rik	16.4667	0.22	0.73	0.1	0.58	1.87	0.05	1.12	14.36	1.81	0	0	0	0	0	0	0.17	0	0	0	0	0
ENSMUSG00000036073	Galt	18.0508	0.65	0.65	0.47	2.57	2.09	2.32	11.67	3.27	17.01	10.03	9.44	3.06	3.51	6.5	2.99	8.7	7.27	4.83	24.39	26.11	27.92
ENSMUSG00000036078	Sigmar1	5.70175	0.57	2.05	2.51	11.66	7.91	10.77	6.95	18.21	4.09	0.48	4.28	8.86	12.28	2.29	10.87	17.01	14.05	8.93	6.67	9.19	12.92
ENSMUSG00000036093	Arl5a	3.73558	3.58	3.88	3.81	12.96	13.7	11.55	13	17.77	11.33	6.49	5.63	5.74	8.26	6.26	8.42	10.86	7.29	9	25.96	34.05	22.92
ENSMUSG00000036223	Ska1	7.24623	5.11	4.19	3.98	6.31	3.24	5.67	29.05	27.23	39.95	26.64	33.17	31.53	13.59	11.34	10.91	14.5	12.82	12.98	12.34	19.56	14.78
ENSMUSG00000036256	Igfbp7	5.69906	1.38	0.61	1.2	18.85	18.56	23.6	1.46	12.23	4.49	0	0	0.46	0	0	0	0	0	0	0	0.2	0.19
ENSMUSG00000036315	Polr1h	206.425	0.65	0	1.96	19.6	18.81	24.35	117.05	104.3	317.42	257.8	212.69	282.26	156.45	204.44	200.35	171.67	166.85	225.24	107.84	100.57	100.04
ENSMUSG00000036323	Srp72	4.90364	4.64	3.02	4.69	6.32	5.02	5.96	20.67	21.67	18.22	4.02	2.96	4.01	3.12	5.98	4.42	4.12	3.6	3.76	8.43	9.68	9.27
ENSMUSG00000036376	Abt1	27.3166	0.99	1.12	1.08	2.46	0.17	1.19	23.75	32.85	30.54	33.03	21.26	50.93	20.26	17.17	15.2	9.88	7.7	4.45	6.44	8.36	5.88
ENSMUSG00000036390	Gadd45a	7.4772	1.47	1.08	0.74	1.51	0.19	0.23	7.95	6.45	10.2	1.15	0	2.17	0	0.09	0.42	0.53	0.35	0	0.62	0.41	0.3
ENSMUSG00000036430	Tbcc	18.659	5.49	5.53	2.5	7.67	6.11	8.01	76.53	105.64	70.1	33.28	24.71	56.9	13.06	12.93	8.77	11.4	8.52	5.05	18.02	32.01	27.04
ENSMUSG00000036550	Cnot1	5.27815	1.22	0.65	1.15	3.71	3.78	4.34	4.85	6.88	4.21	6.74	8.23	13.12	7.51	8.45	11.32	6.32	5.68	5.17	4.83	3.81	4.29
ENSMUSG00000036599	Chst12	25.9844	0.39	0.06	0.19	1.19	1.33	0.76	2.17	8.72	5.74	0	3.02	4.11	0.83	2.62	2.3	4.31	3.56	0.51	1.86	3.32	4.14
ENSMUSG00000036672	Cenpt	7.33419	3.96	4.31	3.34	2.28	2.97	1.05	39.45	18.75	26.95	8.9	14.44	10.92	9.03	8.12	6.45	8.99	8.19	5.67	13.75	33.24	17.06
ENSMUSG00000036707	Cab39	9.49287	3.09	1.71	1.51	3.24	1.47	2.65	26.99	18.71	14.2	34.06	35.27	41.34	24.57	29.67	30.66	16.06	14.12	15.06	12.28	14.02	11.83
ENSMUSG00000036749	Pramel5	50.4133	0.69	0.06	0	0.07	0	0.25	21.37	12.37	4.07	23.24	12.74	20.5	58.82	87.78	83.35	215.79	119.26	162.24	122.77	83.88	62.69
ENSMUSG00000036764	Dnajc12	#DIV/0!	0	0	0	0	0	0	17.1	14.33	12.72	6.87	3.93	4.86	2.35	2.32	1.63	2.2	4.65	2.42	2.05	2.64	1.65
ENSMUSG00000036769	Wdr44	30.7159	0.61	0.64	0.51	0.59	0.77	0.34	22.64	19.7	11.72	3.83	4.83	6.19	1.12	0.96	0.98	0.41	0.21	0.7	0.8	0.48	0.77
ENSMUSG00000036850	Mrpl41	57.5036	1.5	2.97	1.07	10.41	9.92	16.2	83.82	165.76	68.99	96.83	84.95	65.98	58.49	43.7	37.44	86.11	124.6	92.8	156.27	162.97	152.56
ENSMUSG00000036854	Hspb6	3.80263	2.11	1.59	3.14	3.88	5.63	4.2	7.75	8.56	9.7	0	0	0	0.73	1.09	0	2.76	0.74	1.16	0.03	0.63	0.29
ENSMUSG00000036860	Mrpl55	9.72118	0.91	5.06	1.49	41.64	45.59	53.81	24.39	34.45	13.68	146.11	103.64	72.86	216.38	170.12	216.68	294.89	268.63	234.1	255.32	217.83	232.37
ENSMUSG00000036892	Prodh2	60.5429	0.08	0.03	0.24	2.9	2.89	1.7	4.05	11.98	5.16	2.25	3.29	1.65	1.4	1.09	0.46	0.56	1.6	1.72	0.32	0.69	0.18
ENSMUSG00000036916	Zfp280c	340.667	0.08	0.04	0	0.43	0.05	0	16.46	13.19	11.23	0.43	2.24	2.11	0.02	0.03	0.05	0.39	0.05	0.21	2.33	1.22	2.43
ENSMUSG00000037028	Pramel18	#DIV/0!	0	0	0	0.27	0	0	31.94	0.55	19.57	0	0	0.66	0	0	0	0	0	0	0.27	0.08	0.05
ENSMUSG00000037071	Scd1	2025	0.03	0	0	0.1	0	0.02	26.88	18.37	15.5	10.68	15.79	12.77	5.07	7.4	8.21	7.12	7.89	3.74	17.17	16.07	19.23
ENSMUSG00000037152	Ndufc1	14.2103	0.98	0.78	0.19	1.47	1.53	1.37	9.03	11.26	7.42	103.29	100.77	55.7	134.55	125.09	115.02	130.47	232.72	151.11	325.98	401.64	254.98
ENSMUSG00000037214	Thap1	5.27887	4.09	4.04	4.6	12.92	13.24	14.81	17.94	10.57	38.69	21.61	20.39	20.35	15.48	11.59	13.65	7.7	9.84	8.73	4.21	6.91	3.95
ENSMUSG00000037242	Clic4	4.13363	2.94	1.49	2.38	10.25	9.57	10.01	4.42	15.87	7.86	2.98	1.25	5.35	1.9	6.18	4.95	17.29	12.55	7.67	58.48	63.68	52.43
ENSMUSG00000037279	Ovol2	32.1091	0.13	0.83	0.14	0.11	0	0.39	3.71	20.35	11.26	41.5	50.12	49.92	34.91	29.72	35.19	10.01	12.56	8.7	2.23	3.2	4.35
ENSMUSG00000037315	Jade3	81.5185	0.01	0.18	0.08	0.02	0.07	0	9.97	5.37	6.67	0.53	2.29	0.47	0.63	0.39	3.9	1.46	1.53	1.55	3.54	6.81	4.24
ENSMUSG00000037349	Nudt22	108.056	0	0.18	0	0.07	1.98	0.41	9.74	3.52	6.19	6.5	8.29	11.59	11.86	16.59	11.68	14.33	15.26	8.69	29.98	25.73	28.55
ENSMUSG00000037400	Atp11b	5.27463	1.08	0.6	1.67	1.86	1.57	0.99	5.07	5.27	7.33	2.38	2.21	2.6	1.58	1.76	2.7	1.66	1.68	1.1	1.68	2.46	1.98
ENSMUSG00000037406	Htra4	24.2195	0.06	0.46	1.12	7.46	3.77	8.71	7.89	23.47	8.36	0	0	0	0	0	0	0	0	0	0	0	0
ENSMUSG00000037419	Endod1	10.4247	0.39	0.33	0.74	0.27	1.09	0.37	6.84	4.11	4.27	0.32	1.1	0.29	1	1.06	0.89	0.65	0.46	0.42	3.35	1.87	2.53
ENSMUSG00000037434	Slc30a1	9.42091	0.93	1.55	1.25	0.64	0.71	1.15	11.97	14.47	8.7	0.67	0	1.61	0.18	0.53	0.96	2.45	1.99	0.42	1.47	1.59	3.62
ENSMUSG00000037451	Slc22a20	#DIV/0!	0	0	0	0	0	0	16.6	20.57	23.78	9.31	10	18.67	6.49	4.59	5.43	6.18	9.09	6.01	1.04	1.78	1.27
ENSMUSG00000037465	Klf10	10.3414	0.67	1.42	0.4	1.56	1.42	1.1	2.68	1.63	21.44	0.79	0.79	3.1	4.62	4.08	4.26	1.76	3.7	3.36	1.6	4.1	5.06
ENSMUSG00000037487	Ubr5	8.04167	0.71	0.45	0.76	0.47	0.78	0.71	6.91	3.4	5.13	17.11	14.1	17.29	6.74	6.25	8.56	3.52	2.54	3.87	2.74	3.47	3.21
ENSMUSG00000037573	Tob1	159	0.03	0.03	0.1	1.16	0.22	0.11	6.28	6.61	12.55	0.74	0.84	1.36	4.12	2.52	0.41	0.26	0.35	0.52	1.89	2.16	1.28
ENSMUSG00000037601	Nme1	3.8029	1.73	3.06	2.11	4.15	3.5	4.72	7.47	13.27	5.5	222.11	237.34	213.28	291.45	320.19	291.34	353.13	271.96	274.31	343.79	345.05	398.74
ENSMUSG00000037628	Cdkn3	3624	0	0.03	0	0.56	0.04	0.93	42.55	31.18	34.99	8.48	13.48	9.33	7.24	5.11	4.54	11.16	11.19	12.28	26.02	30.87	27.25
ENSMUSG00000037636	Slc25a43	#DIV/0!	0	0	0	0	0	0	6.44	16.62	4.22	3.41	4.85	8.45	1.94	2.44	4.26	1.54	7.13	5.01	7.02	9.21	8.55
ENSMUSG00000037661	Gpr160	6.02957	1.23	1.61	0.88	0.5	0.94	0.72	5.2	10.41	6.82	8.48	14.49	12.5	4.92	2.18	6.8	7.29	5.05	3.93	4.83	12.7	13.65
ENSMUSG00000037742	Eef1a1	23.8917	4.19	4.93	3.16	52.62	52.23	73.09	99.73	91.8	101.86	288.87	217.91	198.13	367.25	505.35	576.59	605.58	503.56	628.56	1027.78	887.19	1176.04
ENSMUSG00000037791	Phf12	6.07778	1.46	0.76	1.38	2.2	1.85	2.66	3.13	11.22	7.53	0.8	1.48	1.65	0.91	1.29	0.97	0.42	0.6	0.39	0.59	0.76	0.52
ENSMUSG00000037805	Rpl10a	245.588	0.08	0.06	0.03	0.9	1.22	3.26	17.09	16.7	7.96	173.71	132.01	135.01	147.57	132.28	166.28	161.91	185.91	185.1	147.68	129.78	108.02
ENSMUSG00000038028	Tigar	67.9971	1.38	1.28	0.78	5.74	4.19	7.13	88.15	71.96	73.8	225.61	229.77	145.46	196.6	202.82	178.51	212.94	225.63	193.13	58.34	86.71	59.1
ENSMUSG00000038047	Haus6	5.42295	3.62	2.81	2.72	4.51	4.36	3.19	17.34	20.52	11.76	24.95	22.22	31.49	7.55	9.21	10.51	4.37	5.13	2.92	4.15	6.09	4.7
ENSMUSG00000038095	Sbno1	15.3125	0.47	0.28	0.37	0.21	0.63	0.46	7.01	5.39	4.75	6.96	4.77	10.11	2.7	3.28	3.16	1.69	1.17	2.06	1.69	1.54	1.43
ENSMUSG00000038235	F11r	74.44	0.2	0	0.05	0.09	0	0.34	8.25	10.17	0.19	40.04	62.93	65.02	60.37	68.5	64.04	32.99	26.58	33.57	51.43	72.1	82.54
ENSMUSG00000038250	Usp38	3.44876	4	3.19	4.13	4.15	4.65	4.56	9.06	15.69	14.29	11.34	8.58	10.96	4.42	7.32	9.6	2.51	2.68	4.32	1.66	3.07	2.18
ENSMUSG00000038279	Nop2	325.75	0	0	0.08	0.68	0.55	0.5	10.66	6.77	8.63	7.1	14.95	17.29	6.86	13.15	18.55	11.4	7.42	7.19	9.01	8.4	8.91
ENSMUSG00000038335	Tsr1	19.5455	0.5	0.51	0.53	0.67	0.64	1.6	14.3	7.77	8.03	23.35	21.85	27.34	12.47	12.69	17.26	10.58	8.32	9.7	9.01	6.82	11.76
ENSMUSG00000038422	Hdhd3	#DIV/0!	0	0	0	0	0	0	2.32	14.32	6.14	0	0	0	0	0	2.06	0.69	0.65	0.07	4.95	3.62	6.78
ENSMUSG00000038496	Slc19a3	170.882	0.33	0.02	0.33	0	0	0.03	43.57	28.43	44.2	17.74	3.58	28.78	2.89	1.64	0.61	1.01	1.17	1.83	1.82	0.35	0.84
ENSMUSG00000038527	C1rl	161.667	0	0.05	0.07	0	0	0.27	9.87	3.59	5.94	0	0	0.37	0	0	0	0	0	0	0.13	0.04	0.03
ENSMUSG00000038533	Cbfa2t2	7.93023	0.68	0.51	1.82	3.07	3.11	4.35	8.46	6.8	8.61	6.03	2.24	3.49	2.43	2.25	1.88	0.91	1	0.91	1.31	1.3	1.19
ENSMUSG00000038543	BC028528	#DIV/0!	0	0	0	0	0	0.17	72.85	76.1	95.48	124.56	89.98	67.97	152.12	103.38	231.87	115.98	63.11	79.03	44.5	16.43	37.92
ENSMUSG00000038569	Rad9b	19.5543	0.26	0.27	0.39	0.18	1.19	1.95	6.98	6.5	4.51	4.43	1.95	7.57	0.32	0.29	0.63	1.27	1.59	2.36	1.35	0.81	1.31
ENSMUSG00000038605	Samd10	20.645	0.87	0.3	0.83	23.03	19.85	18.5	4.4	15.84	21.05	0	0	0	0	2.56	0	0.45	0	0.86	1.03	1.48	3.63
ENSMUSG00000038612	Mcl1	648.667	0	0.06	0	0.46	0	0.02	13.47	13.44	12.01	52.18	61.09	66.26	46.35	26.84	42.28	14.3	12.21	16.77	15.63	17.75	13
ENSMUSG00000038671	Arfrp1	149.143	0.11	0.12	0.12	0.73	1.63	0.79	18.93	20.09	13.18	28.77	31.49	25.8	32.14	25.44	21.98	15.16	12.7	8.74	14.44	15.94	14.57
ENSMUSG00000038690	Atp5j2	12.1927	1.53	1.68	1.98	17.39	18.29	28.39	19.37	24.6	19.31	48.8	51.21	31.76	38.84	37.34	40.94	59.96	66.47	44.93	154.47	126.76	111.91
ENSMUSG00000038722	Bud31	47.5329	3.51	4.59	2.99	27.79	24.78	52.79	185.21	160.83	181.1	304.38	302.01	312.58	169.99	154.64	175.26	215.2	259.34	264.59	172.68	174.71	147.24
ENSMUSG00000038754	Elovl3	#DIV/0!	0	0	0	0	0.21	0.04	2.72	13.36	0	4.8	12.89	9.15	2.41	2.07	0.71	0.74	1.45	3.81	0.16	4.15	0
ENSMUSG00000038803	Ost4	73.0029	2.82	3.57	4.01	35.65	51.25	40.81	227.42	322.11	209.7	484.25	457.91	543.53	376.9	338.61	378.38	377.84	383.41	459.2	283.17	247.93	262.56
ENSMUSG00000038900	Rpl12	34.7612	0.17	0.28	0.22	0.7	0.59	0.5	8.43	4.55	10.31	72.55	57.59	41.28	88.85	85.86	90.48	93.67	122.13	104.3	129.51	113.86	101.4
ENSMUSG00000038965	Ube2l3	11.1506	2.88	2.18	2.11	2.95	1.84	4.16	33.51	28.69	17.75	185.6	178.99	153.84	151.6	142.29	133.5	151.59	161.3	179.11	147.98	115.33	117.97
ENSMUSG00000039033	Tasp1	3.20435	2.64	3.3	2.33	2.68	3.04	3.45	9.25	12.93	4.32	25.73	27.51	17.9	15.45	10.31	7.31	6.1	3.96	6.64	3.31	4.16	3.38
ENSMUSG00000039068	Zzz3	4.21343	1.52	1.54	1.11	2.93	1.91	2.94	5.78	4.64	7.15	13.41	10.26	9.9	11.1	5.11	7	3.34	3.13	3.65	3.02	2.67	2.87
ENSMUSG00000039092	Sptlc3	7.22542	0.91	1.72	1.54	9.44	9.76	10.32	5.02	13.59	11.52	0	0	0	0.75	0	0	0	0	0	0	0	0
ENSMUSG00000039130	Zc3hc1	106.926	0.17	0	0.1	0.03	0.03	0.06	9.16	12.91	6.8	21.27	19.78	22.65	22.79	33.69	20.6	27.2	26.46	21.96	8.75	14.85	13.15
ENSMUSG00000039183	Nubp2	25.5064	1.15	1.87	3.2	21.75	17.72	32.55	56.41	54.99	47.25	112.45	148.91	141.66	128.48	106.34	117.27	155.69	115.15	59.79	94.7	118.75	156.38
ENSMUSG00000039195	Bbln	10.64	1.01	0.65	0.59	3.4	2.51	2.73	6.91	6	11.03	10.67	15.27	11.49	14.71	14.44	13.31	18.59	32.61	18.35	24.12	20.14	21.66
ENSMUSG00000039200	Atf7ip2	26.9952	0.19	0.59	1.31	2.8	2.85	4.51	28.37	7	21.05	15.34	9.15	27.33	4.18	3.99	8.14	1.91	3.43	3.72	1.83	1.92	2.24
ENSMUSG00000039224	D1Pas1	528.6	0	0	0.05	0	0	0	4.64	7.44	14.35	0.89	6.6	5.23	1.65	0	0.87	0.08	0.14	1.14	0.54	0.23	0.3
ENSMUSG00000039356	Exosc2	7.66742	0.88	1.6	1.97	2.71	1.82	1.44	8.34	19.38	6.4	12.49	14.28	14.86	16.11	23.25	13.36	17.2	13.15	8.72	24.79	23.09	22.69
ENSMUSG00000039382	Wdr45	656.4	0.02	0.04	0.04	0.43	0.46	0.67	24.33	34.16	7.15	80.28	68.4	55.31	136.92	183.21	152.57	161.5	142.26	113.13	37.89	36.22	45.55
ENSMUSG00000039449	Prpf18	3.08154	3.6	1.02	1.88	4.19	5.66	4.48	7.47	4.78	7.78	5.13	8.53	7.5	5.37	8.57	5.75	5.97	3.42	7.44	4.79	4.22	3.96
ENSMUSG00000039546	Ajap1	#DIV/0!	0	0	0	0	0	0	8.13	6.2	5.38	0.91	0	0.76	0.15	0.88	0.03	0	0.15	0.27	0	0	0.02
ENSMUSG00000039585	Myo9a	4.10478	1.63	1.11	1.65	1.55	1.31	1.56	7.64	5.39	4.99	8.51	5.58	8.76	3.88	4.75	2.86	0.95	0.86	1.61	0.93	0.56	1.07
ENSMUSG00000039671	Zmynd8	6.12112	0.45	1.24	1.53	1.3	1.56	1.9	7	7.06	5.65	4.5	4.57	3.1	2.68	2.94	2.73	1.47	1.75	1.31	3.36	3	3.07
ENSMUSG00000039676	Capsl	127.463	0	1	0.08	1.82	4.1	1.03	59.48	52.98	25.2	0.56	1.12	5.45	0.1	0.35	0	1.44	1.79	2.52	14.41	20.21	13.97
ENSMUSG00000039680	Mrps6	36.1531	1.04	0.72	0.33	5.06	8.01	7.09	21.46	37.62	16.48	55.26	61.78	84.07	42.28	38.46	38.55	42.73	50.49	46.26	29.52	41.85	43.96
ENSMUSG00000039886	Tmem120a	41.6135	1	0.42	1.09	3.8	1.81	7.89	23.25	33.53	47.67	40.97	39.04	28.99	64.36	68.07	64.59	38.7	62.97	39.35	26.12	49.28	54.45
ENSMUSG00000039887	Alg14	3.79877	3.64	1.84	2.62	4.54	4.23	2.61	13.04	6.5	11.23	24.84	32.11	20.55	27.21	28.98	34.36	45.96	40.11	52.58	18.97	14.89	22.69
ENSMUSG00000039901	Armh3	6.76154	1.24	1.2	1.46	2.18	1.58	2.26	9.47	9	7.9	0	1.99	4.03	1.57	2.14	5.13	1.86	0.77	0.54	1.36	0.47	1.31
ENSMUSG00000039936	Pik3cd	6.59091	1.15	1.46	1.35	7.17	5.28	7.43	5.68	13.25	7.17	0.03	0.27	0.31	0.01	0.23	0.1	0.36	0.3	0.38	0.69	0.56	0.85
ENSMUSG00000039983	Ccdc32	19.9587	0.72	0.46	0.03	0.99	0.69	0	12.51	7.24	4.4	11.44	6.79	9.71	4.46	3.14	3.38	3.4	1.17	5.06	12.14	12.04	14.69
ENSMUSG00000040048	Ndufb10	36.9082	0.93	0.54	0.6	4.25	3.62	3.56	26.74	31.12	18.54	80.1	127.82	78.36	115.7	121.29	88.65	161.61	209.44	121.08	352.27	282.52	325.97
ENSMUSG00000040128	Pnrc1	17.8831	1.52	2.06	3.86	21.83	27.88	24.93	46.27	43.65	43.13	0	0.41	0.72	0.71	0.16	0.36	0	0.13	0	1.2	1.5	0.65
ENSMUSG00000040296	Ddx58	6.83828	0.97	1.2	0.86	6.41	3.25	10.25	7.47	7.34	5.91	0	0.7	0.02	0.11	0.15	0.41	0.09	0	0	0.66	0.03	0.19
ENSMUSG00000040340	Tex45	14.0089	0.49	0.41	0.22	0.53	1.15	1.31	4.46	8.64	2.59	0	0	0	0.12	0	0	0.16	0.17	0	1.46	0.37	0.42
ENSMUSG00000040405	Havcr1	3.90485	2.56	0.51	2.08	3.42	2.23	2.51	6.03	6.99	7.09	13.35	7.28	3.55	29.38	44.48	50.86	91.26	47.26	110.99	767.24	475.35	820.44
ENSMUSG00000040413	Timd2	271.33	3.47	0.04	1.64	0	0	1.29	770.21	342.39	284.75	5756.87	4147.29	4658.95	9117.2	9350.99	9247.81	12961.4	9337.51	12673.2	1552.58	1350.95	1531.61
ENSMUSG00000040414	Slc25a28	#DIV/0!	0	0	0	0.06	0.14	0.02	6	13.56	7	3.29	2.67	11.08	0.35	0.83	1.95	0.41	0.31	0.2	1.4	0.9	0.9
ENSMUSG00000040446	Rprd1a	25.2236	0.72	1.05	1.36	8.9	6.22	5.93	30	22.02	26.93	39.92	37.03	55.68	18.14	13.42	18.33	7.9	14.2	10.57	2.65	2.61	3.89
ENSMUSG00000040459	Arglu1	8.99449	1.41	1.04	1.18	1.44	1.41	1.4	14.41	9.33	8.91	7.48	8.91	8.85	9.13	10.15	8.89	5.69	7.2	6.39	10.44	10.53	7.86
ENSMUSG00000040564	Apoc1	#DIV/0!	0	0	0	0	0	0.44	1.66	14.07	0	11.3	17.61	8.88	23.19	19.78	25.18	37.06	57.3	31.86	222.85	213.64	158.3
ENSMUSG00000040629	Mael	7.47208	3.95	4.73	4.75	32.27	37.23	49.72	27.33	44.5	28.52	5.77	11.56	20.03	5.97	5.16	4.7	9.63	13.1	14.68	6.71	8	4.04
ENSMUSG00000040650	Cyp2b23	30.25	0.06	0	0.5	4.87	5.03	7.02	1.37	7.74	7.83	0	0	0	0	1.95	1.71	0	0	0	3.23	3.36	5.09
ENSMUSG00000040706	Agmat	#DIV/0!	0	0	0	0	0	0	22.38	22.64	29.26	10.89	4.24	9.11	7.69	12.19	7.52	8.88	8.64	4.37	0.56	1.8	0.91
ENSMUSG00000040722	Scamp5	23.7073	0.5	0.12	0.2	2.35	3.27	2.69	4.23	6.23	8.98	3.3	7.44	2.21	2.87	2.75	4.93	2.96	3.59	3	2.03	2.8	2.21
ENSMUSG00000040726	Hesx1	#DIV/0!	0	0	0	0	0	0.07	47.35	50.04	31.01	8.27	10.5	3.57	1.94	3.28	8.93	2.4	4.37	3.31	1.7	1.35	2.9
ENSMUSG00000040746	Rnf167	3.83477	2.26	1.88	3.97	5.31	3.64	5.59	11.29	0.06	19.75	6.04	8.16	6.37	19.08	19.69	25.04	26.15	27.96	20.22	16.39	20.14	20.92
ENSMUSG00000040767	Snrnp25	65.5404	1.6	3.93	4.13	9.93	5.21	6.91	215.11	192.2	225.81	278.17	208.38	256.02	227.44	189.36	236.26	176.1	187.67	137.67	177.99	213.97	189.1
ENSMUSG00000040794	C1qtnf4	527.6	0.05	0	0	0	0	0	4.24	10.58	11.56	9.98	6.61	5.43	5.2	2.92	8.78	8.43	7.83	3.85	3.72	6.26	4.03
ENSMUSG00000040822	1700123O20Rik	104.935	0.31	0	0	0.16	0.35	0.04	15.91	14.58	2.04	28.43	34.52	24.85	25.64	22.73	26.48	73.81	50.02	61.58	85.64	88.19	83.24
ENSMUSG00000040824	Snrpd2	50.4062	0.58	0.42	0.92	1.79	2.39	2.31	24.42	36.58	35.78	152.48	167.95	121.23	129.12	123.85	120.67	112.64	171.57	108.89	128.73	150.54	109.79
ENSMUSG00000040836	Gpr161	#DIV/0!	0	0	0	0	0	0.02	5.43	3.71	6.78	12.05	8	15.01	5.67	4.87	5.38	2.29	3.13	2.8	0.99	1.11	1.28
ENSMUSG00000040842	Szrd1	10.9554	0.7	0.2	1.12	16.97	12.14	16.86	6.1	8.03	8	33.91	22.7	26.51	41.48	47.48	43.13	36.8	39.57	18.8	33.66	30.88	33.5
ENSMUSG00000040888	Gfer	4.95057	2.06	3.02	2.81	11.13	11.01	8.68	7.51	15.14	16.41	19.7	16.62	17.63	15.01	12.78	14.78	11.71	9.77	4.04	11.98	19.84	11.68
ENSMUSG00000040952	Rps19	302.8	0.13	0.03	0.14	0.08	0.07	0.16	25.51	28.65	36.68	243.76	263.32	172.75	235.81	227.48	247.15	210.65	279.9	275.82	165.51	162.81	118.51
ENSMUSG00000041020	Map7d2	17.7955	0.37	0.21	0.3	0.17	0.41	0.1	1.99	12.2	1.47	52.42	34.51	39.08	20.23	16.8	15.57	2.89	4.84	5.28	0.15	0.32	0.22
ENSMUSG00000041046	Ramp3	3.92795	2.12	3.13	1.69	5.5	3.19	3.08	2.49	10.3	14.47	0	0	0	0	0	0.07	0.31	0	0	0.23	0.7	0
ENSMUSG00000041215	Yeats2	31.9796	0.18	0.18	0.13	0.28	0.91	0.58	3.94	9.05	2.68	25.07	27.26	11.1	6.88	2.7	6.64	1.21	0.92	0.54	2.73	1.89	1.68
ENSMUSG00000041264	Uspl1	42.6145	0.35	0.21	0.27	0.28	0.57	0.42	10.66	15.63	9.08	1.88	3.41	7.34	0.72	0.85	0.86	2	1.59	0.98	1.87	3.15	2.09
ENSMUSG00000041287	Sox15	15.8514	1.39	3.57	3.05	6.19	10.42	5.98	37.08	70.28	19.61	842.59	611.04	733.46	905.45	895.87	843.02	335.93	404.5	368.97	34.04	73.54	43.47
ENSMUSG00000041346	Wrap53	#DIV/0!	0	0	0	0	0	0.12	7.87	9.27	17.81	11.35	8.58	7.64	4.43	13.71	7.77	5.56	6.76	10.87	5.68	10.35	10.15
ENSMUSG00000041353	Tmem29	16.8435	0.61	1.62	1.22	20.07	17.54	19.98	22.75	20.75	14.61	15.6	15.28	18.06	10.38	9.89	10.06	8.01	9.36	7.05	7.12	6.63	8.04
ENSMUSG00000041453	Rpl21	62.0857	0.12	0.17	0.06	0.3	1.77	0.41	8.17	6.93	6.63	22	10.5	8.38	7.68	6.59	7.08	27.78	4.86	4.08	22.6	5.96	5.16
ENSMUSG00000041483	Zfp281	44.2286	0.89	0.28	0.93	3.62	3.82	5.85	37.55	20.85	34.48	4.98	6.73	18.06	7.08	7.86	9.86	7.41	8.44	12.32	4.47	3.18	4.04
ENSMUSG00000041560	Nop53	12.3372	0.62	0.63	0.47	1.16	1.03	0.59	4.52	7.6	9.1	13.94	11.94	8.94	7.47	12.3	11.13	7.61	5.81	2.82	5.84	10.35	6.34
ENSMUSG00000041583	Obox6	3608.32	0.1	0.22	0.27	0	0.63	0.43	748.61	559.18	821.12	2460.51	2016.13	2268.81	1815.3	1816.65	1774.04	637.34	598.33	700.22	0.58	7.63	1.34
ENSMUSG00000041649	Klf8	315	0	0	0.06	0.03	0.15	0.08	4.64	8.98	5.28	3.15	1.72	1.9	6.29	7.76	5.54	1.74	1.99	2.01	2.28	2.39	2.44
ENSMUSG00000041700	Lhfpl1	9.4631	0.63	1.81	1.49	7.58	6.9	8.55	2.64	24.7	9.85	0	0	0	0	0	0	0	0	0	0	0	0.04
ENSMUSG00000041722	Khdc1c	5.38259	3.9	3.2	3.93	11.71	9.7	15.8	16.77	20.87	21.73	5.69	8.92	7.28	4.22	3.87	2.79	2.16	1.24	3.54	5.17	3.22	3.13
ENSMUSG00000041747	Utp15	3.89652	3.79	4.33	3.96	4.73	4.46	2.35	13.83	11.46	21.78	16.82	16.76	18.72	12.76	8.8	8.36	7.25	6.77	7.18	8.33	9.59	8.99
ENSMUSG00000041815	Poldip3	32.434	0.18	0.31	0.04	0.58	0.61	0.56	5.5	4.2	7.49	1.54	3.64	5.23	3.79	4.03	4.9	2.22	2.91	3.56	6.17	6.79	6.26
ENSMUSG00000041840	Haus1	4.75	1.98	2.33	2.09	5.98	6.9	10.06	7.79	14.6	8.01	7.35	6.47	5.7	14	14.17	10.19	19.06	25.97	16.93	32.05	39.53	37.15
ENSMUSG00000041846	Ppp4r3a	11.6755	0.66	0.31	0.54	0.42	0.5	0.42	6.34	6.43	4.86	9.36	6.92	10.32	2.45	1.85	2.86	1.09	1.24	1.03	1.93	2.34	2.09
ENSMUSG00000041879	Ipo9	19.5258	0.14	0.41	0.42	0.97	0.52	0.96	7.66	7.1	4.18	3.3	2.7	1.32	2.13	1.77	1.35	1.56	1.9	0.96	3.03	3.24	3.67
ENSMUSG00000041881	Ndufa7	29.1111	0.44	0.92	1.43	7.63	7.64	12.07	24.46	33.29	23.47	70.79	85.79	58.48	88.71	99.33	93.96	175.14	183.53	181.98	365.55	293.71	335.41
ENSMUSG00000041920	Slc16a6	#DIV/0!	0	0	0	0.08	0	0.07	14.92	27.56	12.29	6.28	6.59	16.43	3.25	8.38	6.77	4.51	3.97	2.31	0.53	0.72	1.51
ENSMUSG00000041997	Tlk1	4.23944	2.98	2.19	3.35	4	2.72	3.22	11.43	17.38	7.31	3.58	3.88	5.43	5.3	4.12	2.3	2.01	2.4	2.84	3.77	1.73	3.18
ENSMUSG00000042063	Zfp386	155.348	0.14	0.02	0.07	0.19	0	0.03	11.19	2.59	21.95	2.67	2.87	2.57	4	1.08	4.04	6.5	3.76	5.04	4.22	2.87	3.43
ENSMUSG00000042106	Inka1	56.7931	0.29	0	0	0	0	0.07	14.5	1.97	0	199.77	95.94	104.67	13.07	5.5	9.64	1.19	1.62	1.99	0.68	1.15	2.15
ENSMUSG00000042118	Bhmt2	#DIV/0!	0	0	0	0	0	0	1.54	7.65	5.9	3.8	2.76	4.81	15.31	15.76	12.57	9.79	4.27	3.54	1.69	1.61	1.83
ENSMUSG00000042138	Msantd2	5.77342	1.36	1.31	1.92	2.41	1.66	1.92	5.04	14.49	6.97	22.17	11.76	27.17	13	9.88	21.22	6.35	5.01	6.87	1.76	2.57	1.94
ENSMUSG00000042195	Slc35f2	4.16274	0.47	2.32	1.45	4.04	1.81	2.5	1.75	12.86	3.04	3.45	14.16	8.56	7.66	7.64	6.17	5.71	6.02	4.7	4.86	4.71	5.96
ENSMUSG00000042207	Kdm5b	33.9375	0.1	0.41	0.29	0.59	0.18	0.6	8.2	10.51	8.44	8.98	7.54	8.89	4.08	4.45	5.26	2.72	2.56	1.86	1.44	2.48	1.83
ENSMUSG00000042298	Ttc19	13.3286	0.28	0.39	0.73	1.22	1.25	0.61	10.55	0.78	7.33	2.48	3.49	6.61	1.1	3.13	2.98	1.94	1.55	2.44	5.53	5.6	6.22
ENSMUSG00000042305	Tmem183a	5.04499	3.73	1.42	3.74	12.53	14.16	12.06	14.65	15.67	14.53	7.26	4.42	8.42	20.23	21.57	20.6	21.57	19.71	11.52	30.89	40.13	43.67
ENSMUSG00000042359	Osbpl6	325.286	0	0.07	0	0.06	0.14	0.05	6.06	4.17	12.54	3.46	3	3.47	4.46	5.4	5.8	3.39	3.29	5.5	0.2	0.49	0.33
ENSMUSG00000042406	Atf4	5.97252	3.3	2.57	5.41	8.6	8.08	7.35	16.61	20.6	30.16	17.47	11.57	24.58	20.05	25.96	19.46	11.22	18.42	15.62	20.19	23.58	25.52
ENSMUSG00000042502	Cd2bp2	8.02256	0.73	0.66	1.27	2.23	2.05	1.92	4.98	10.54	5.82	9.44	10.62	12.67	6.1	7.27	6.36	3.68	1.52	1.61	1.86	4.04	2.9
ENSMUSG00000042506	Usp22	6.32538	1.44	1.75	1.42	0.32	0.68	0.45	9.68	3.89	15.59	31.56	26.45	33.64	36.13	41.65	42.88	27.23	18.62	28.28	27	15.72	32.57
ENSMUSG00000042642	Flad1	6.4557	1.35	0.45	0.57	4.06	6.07	8.8	5.14	6.15	4.01	0.73	1.17	0.72	3.45	1.98	2.93	5.45	5.51	3.35	9.61	11.92	16.18
ENSMUSG00000042684	Npl	#DIV/0!	0	0	0	0.03	0.03	0.03	19.21	44.22	26.93	67.1	89.23	76.35	51.78	40.36	38.78	42.13	40.54	38.26	45.33	57.02	36.95
ENSMUSG00000042729	Wdr74	12.4949	0.04	1.14	0.78	1.22	1.32	1.23	15.35	0.49	8.65	102.26	109.62	136.65	108.79	114.5	108.61	70.26	48.44	29.82	45.2	44.76	44.37
ENSMUSG00000042737	Dpm3	4.70476	1.52	1.67	2.06	1.11	0.55	0.71	5.85	10.4	8.45	16.21	16.93	11.87	23.95	24.39	22.93	50.13	68.75	36.19	88.75	110.76	76.29
ENSMUSG00000042745	Id1	51.7162	0.23	0.38	0.13	0.81	0	0.42	8.14	14.51	15.62	6.15	1.1	2.33	0	0	0	0.96	0.54	0	0.34	0.31	0.71
ENSMUSG00000042750	Bex2	#DIV/0!	0	0	0	0	0	0	9.38	10.46	4.78	0	1.53	0	1.76	0	0	0.28	0	0	1.04	1.47	1.08
ENSMUSG00000042814	Mcts2	381.246	0.29	0.16	0.24	0	0	1.17	88.39	131.96	42.71	52.86	91.71	47.22	47.65	44.38	62.64	75.67	80.26	79.98	54.71	54.35	63.58
ENSMUSG00000042821	Snai1	11.2969	1.31	1.08	3.1	3.96	3.6	3.23	10.28	34.1	17.64	4.6	8.74	2.9	0	2.17	0.98	0.21	0.06	0.57	1.07	1.56	0.88
ENSMUSG00000043008	Klhl6	44.2388	0.08	0.42	0.17	0.42	0.42	0.69	9.19	6.89	13.56	0	0	0.4	0	0	0.14	0.2	0.07	0.28	0.36	0.55	0.06
ENSMUSG00000043131	Mob1a	7.8598	2.61	1.24	2.07	9.28	6.89	7.5	15.2	18.53	12.8	10.19	8.13	9.55	5.76	6.58	11.21	4.09	4.57	3.55	5.92	5.63	6.27
ENSMUSG00000043183	Simc1	28.3968	0.15	0.13	0.35	0.07	0.16	0.29	7.8	6.33	3.76	1.44	2.08	1.18	1.48	3.93	2.03	1.03	0.77	1.54	0.82	0.51	0.92
ENSMUSG00000043323	Fbrsl1	3.28827	2.62	1.8	1.72	1.31	2.69	1.89	5.91	8.09	6.19	1	1.37	3	0.76	1.53	2.3	1.42	0.43	0.82	1.14	0.96	0.79
ENSMUSG00000043424	Eif3j2	4.78866	3.19	1.72	2.85	4.02	2.24	3.2	13.23	8.7	15.23	23.49	21.99	31.92	15.17	13.89	12.79	12.88	10.44	11.43	12.72	14.9	12.79
ENSMUSG00000043445	Pgp	51.9173	0.42	0.27	0.64	1.79	0.62	2.56	16.25	26.69	26.11	26.69	39.22	44.06	28.19	24.27	26.08	25.19	23.67	11.12	16.27	38.5	27.89
ENSMUSG00000043501	Lgals2	45.4595	0	0	0.37	0	0	0	6.11	3.84	6.87	2.52	0	0	0	0	0	0.58	1.06	0.62	0	0	0.13
ENSMUSG00000043535	Setx	5.14177	3.5	1.95	3.79	3.7	3.65	2.48	16.38	11.48	19.65	13.65	12.25	17.42	6.75	3.43	4.91	2.96	2.71	2.79	5.29	4.66	6.47
ENSMUSG00000043716	Rpl7	278.059	0.5	0	0.35	4.26	4.22	3.13	103	75.69	57.66	528.34	455.79	463.88	552.99	547.86	583.79	781.42	751.05	909.28	461.14	494.37	416.07
ENSMUSG00000043913	Ccdc60	11.2263	0.54	0.44	0.39	2.31	3.28	3.13	3.43	5.42	6.53	0	0	1.62	0.48	0.94	0.78	2.18	0.99	0.74	0.07	0.15	0.5
ENSMUSG00000043998	Mgat2	350	0.05	0.2	0	0.33	1.04	0.41	29.39	26.85	31.26	17.91	16.06	22.84	12.24	7.61	10.35	11.82	10.94	5.55	11.21	22.19	18.12
ENSMUSG00000044005	Gls2	4.38968	0.57	0.8	2.12	0.23	0.37	0.19	3.66	5.66	6	0.74	0.25	0.87	1.77	2.05	0.35	0.74	1.03	0.58	1.67	0.83	2.38
ENSMUSG00000044147	Arf6	5.7703	5.03	4.01	5.37	5.92	6.57	6.55	18.05	34.48	30.62	20.6	18.06	17.7	16.29	17.23	20.58	10.1	8.8	6.17	10.55	22.8	14.24
ENSMUSG00000044150	Bclaf3	61.7121	0.18	0.27	0.21	0.05	0	0.05	13.98	17.61	9.14	2.89	7.37	5.69	2.28	6.56	6.21	3.38	7.45	3.6	7.91	7.11	7.59
ENSMUSG00000044155	Lsm8	3.342	3.39	3.95	3.04	3.34	4.42	4.15	14.7	8.78	11.21	55.73	55.82	33.01	70.49	56.92	63.75	61.11	65.62	69.05	57.45	50.92	44.14
ENSMUSG00000044201	Cdc25c	210.106	0.39	0.01	0.07	0.59	0.17	0.66	35.21	26.13	37.41	25.1	30.17	29.81	11.36	11	9.5	5.85	3.74	5.81	5.05	6.89	7.55
ENSMUSG00000044221	Grsf1	6.89145	6.29	5.04	3.41	7.79	11.94	6.95	33.99	36.61	30.98	45.53	26.64	47.83	18.71	11.38	23.75	12.16	9.45	9.93	22.15	23.4	19.67
ENSMUSG00000044475	Ascc1	4.53005	2.06	3.1	2.16	9.39	4.59	9.13	7.08	14	12.08	24.36	17.49	13.87	11.65	16.02	9.87	10.42	10.31	7.37	10.18	13.91	14.18
ENSMUSG00000044600	Smim7	45.3453	1.04	0.65	0.54	15.87	15.66	26.98	37.48	33.37	30.27	49.2	47.27	48.94	43.26	42.2	44.3	55.74	58.83	52.88	39.99	34.19	42.89
ENSMUSG00000044636	Csrnp2	13.471	1.9	1.32	1.96	19.39	18.44	19.94	23.89	24	21.89	7.74	4.8	6.44	2.94	2.08	4.75	1.31	1.49	1.81	0.77	1.02	0.6
ENSMUSG00000044703	Phf11a	#DIV/0!	0	0	0	0	0.44	0.42	34.26	17.81	16.75	0	0	1.53	2.89	0	3.25	5.63	5.94	9.02	2.79	1.07	3.17
ENSMUSG00000044707	Ccnjl	370.308	0	0.13	0	0.03	0	0	15.79	23.4	8.95	0	1.57	0	0.97	0.72	0.17	0.03	0	0.17	0	0.56	0.19
ENSMUSG00000044715	Gskip	5.82883	1.65	1.71	1.08	1.73	1.43	2.39	6.71	6.18	12.99	20.87	17.48	38.61	36.88	25.06	23.41	21.84	24.45	25.9	33.33	21.41	33.85
ENSMUSG00000044730	9930104L06Rik	26.6989	0.21	0.42	0.3	0.8	0.21	0.38	9.51	6.57	8.75	6.41	6.23	8.2	1.25	1.57	2.36	1.67	1.6	1.79	2.57	2.76	2.92
ENSMUSG00000044894	Uqcrq	28.7136	3.52	1.72	3.14	6.5	7.95	13.22	61.41	64.36	114.85	283.63	357.51	273.9	229.23	218.19	222.81	242.98	347.38	232.61	454	388.4	364.39
ENSMUSG00000044906	4930503L19Rik	4.46281	2.05	2.5	2.71	1.96	1.53	2.55	11.04	14.09	7.27	0.21	0.29	1.36	0.13	0	0.06	0.52	0	0.09	0.37	0.44	0.47
ENSMUSG00000044934	Zfp367	123.331	0.28	0.46	0.53	0.64	0.57	0.25	39.91	32.02	84.7	43.06	33.56	28.4	25.86	15.65	9.22	6.91	8.87	10.11	5.81	7.37	8.32
ENSMUSG00000044949	Ubtd2	73.5217	0.53	0.14	2.09	0.62	1.42	1.53	66.23	82.61	54.08	126.19	163.08	184.3	48.84	42.39	41.09	12.1	13.07	11.26	6.13	10.84	7.59
ENSMUSG00000045180	Shroom2	4.35644	1.72	1.08	2.25	4.76	5.64	5.69	6.94	4.24	10.82	0	0.08	0.45	0.2	0	0.69	0.49	0.02	0.08	1.39	1.57	2.57
ENSMUSG00000045248	Med26	10.5385	0.71	0.17	0.68	1.41	1.07	2.29	6.53	4.93	4.98	1.6	0.89	3.08	0.06	1.42	0.28	1.94	1.55	0.8	1.49	1.65	0.93
ENSMUSG00000045394	Epcam	90.5398	2.06	1.2	1.89	0.21	0.12	1.01	140.39	171.12	154.77	42.96	60.62	83.81	22.98	29.87	26.28	220.63	110.83	95.13	743.03	711.45	717.13
ENSMUSG00000045471	Hcrt	#DIV/0!	0	0	0	0	0	0	15.66	13.06	0.82	12.08	21.91	11.8	28.76	29.03	14.13	9.6	8.35	7.24	0	0	0
ENSMUSG00000045624	Esf1	12.0401	2.92	1.46	1.86	1.54	0.62	0.57	18.11	29.64	27.38	45.03	46.18	39.15	14.73	10.44	11.31	9.63	12.01	9.35	12.21	20.07	11.15
ENSMUSG00000045664	Cdc42ep2	7.79592	0.57	0.77	0.62	3.49	5.81	5.97	7.16	0.03	8.09	0.53	5.72	3.5	0.66	2.11	1.62	1.51	1.91	1.13	2.97	2.44	2.23
ENSMUSG00000045665	Mfsd5	13.3784	0.68	0.88	0.66	0.94	0.29	0.05	5.38	24.32	0	64.13	52.6	80.01	55.88	71.47	72.14	48.57	44.63	32.32	16.31	31.01	31.17
ENSMUSG00000045752	Tssc4	3.25526	1.95	1.67	3.04	0.98	3.85	0.75	2.53	4.32	14.83	0	2.89	1.51	8.14	2.58	4.87	3.57	2.81	1.24	2.68	6.8	7.02
ENSMUSG00000045767	B230219D22Rik	7.03297	1.49	1.82	1.24	1.67	2.11	1.37	4.34	6.94	20.72	6.09	5.91	6.23	3.23	2.41	2.8	1.79	2.02	1.66	1.87	1.94	2.65
ENSMUSG00000045854	Lyrm2	71.2069	0.29	0	0	0.69	0.82	1.15	8.97	5.19	6.49	42.47	23.74	29.47	15.87	14.67	13.97	24.86	33.87	31.11	59.42	58.61	52.25
ENSMUSG00000045962	Wnk1	5.72461	2.2	1.33	1.59	2.35	2.27	2.26	10.23	10.96	8.12	5.3	2.86	7.29	1.5	3.64	3.34	1.56	1.14	1.95	1.31	1.7	1.71
ENSMUSG00000046008	Pnlip	#DIV/0!	0	0	0	0	0	0	12.66	21.09	21.28	1.02	1.26	1.6	0.47	0	0.9	0.2	0.45	0.42	0.43	0.88	0.51
ENSMUSG00000046031	Calhm6	22.2759	1.09	0.87	0.07	0.14	0	0	9.03	21.32	14.87	22.67	21.52	13.39	5.28	2.83	2.23	0.55	1.63	0.5	0.65	1.54	0.48
ENSMUSG00000046058	Eid2	#DIV/0!	0	0	0	0	0	0	6.34	16.67	10.09	2.37	2.37	2.34	1.74	0.06	1.35	0.74	0.9	0.33	0.96	2.34	1.62
ENSMUSG00000046062	Ppp1r15b	7.64286	0.93	1.5	0.65	0.78	0.74	0.38	7.95	5.59	10	6.96	5.52	2.69	2.47	2.77	3.18	2.07	1.77	1.81	5.67	3.95	4.08
ENSMUSG00000046192	Iqub	45.3148	0.24	0	0.3	0.21	0	0.02	10.73	13.4	0.34	18.71	15.73	12.1	2.91	8.25	7.23	7.97	9.94	13.03	0.19	1.29	0.25
ENSMUSG00000046330	Rpl37a	26.7732	4.11	3.99	3.1	3.67	3.36	5.16	76.5	115.04	108.32	433.83	473.7	311.7	389.74	386.31	347.13	288.81	419.34	324.41	240.3	315.18	178.81
ENSMUSG00000046364	Rpl27a	53.7353	0.6	0.24	0.18	0.85	0.64	1.41	12.18	14.15	28.48	104.27	95.14	64.28	87.3	82	98.96	78.31	104.13	106.64	74.27	96.77	56.93
ENSMUSG00000046435	Pramel24	214.057	0.95	0.59	0.55	1.08	0.4	1.4	186.31	83.72	177.35	6.22	3.04	7.22	0.04	0	3.6	0	0.04	0	0.07	0	0
ENSMUSG00000046550	Spin2c	#DIV/0!	0	0	0	0	0	0	0	6.86	8.5	0	0	2.83	3.25	1.82	0	6.09	5	1.47	8.16	8.41	7.6
ENSMUSG00000046675	Tmem251	6.2663	2.27	2.91	3.87	10.44	9.61	9.83	21.56	23.95	11.2	44.19	51.01	57.1	38.19	25.44	24.17	47.53	35.86	39.48	24.5	25.93	29.93
ENSMUSG00000046756	Mrps7	10.4283	4.5	3.04	3.76	19.96	20.88	22.65	31.88	39.8	46.16	128.15	102.38	138.54	134.61	141.27	125.57	92.65	78.07	64.07	101.67	101.1	106.96
ENSMUSG00000046774	8030474K03Rik	602.25	0	0.04	0	0	0.63	0	13.2	3.69	7.2	0.9	0.43	4.29	3.82	2.3	5.09	9.27	7.18	7.61	9.8	10.29	10.11
ENSMUSG00000046818	Ddit4l	39.9809	1.12	1.15	0.87	0.81	0.17	0.56	37.99	46.93	40.62	14.53	15.27	13.7	13.46	10.15	15.13	15.27	22.68	14.49	9.84	20.84	7.46
ENSMUSG00000046846	Spesp1	48.2927	0.37	0.43	0.02	0.26	0.75	0.19	21.08	17.39	1.13	0.14	0.7	4.79	3.92	1.59	4.71	1.63	3.14	2.02	1.01	1.86	1.09
ENSMUSG00000046862	Pramel12	7.65476	0.3	0.18	2.04	0.49	1.95	1.57	4.48	4.6	10.21	2.55	1.86	3.05	2.12	0.74	0.99	2.69	2.08	1.39	3.16	2.02	1.75
ENSMUSG00000046909	Tefm	9.08266	1.57	3.49	2.32	3.94	3.34	2.08	22.92	31.23	12.88	170.21	149.77	143.04	47.46	49.17	43.25	75.15	75.31	78.59	73.12	67.6	64.37
ENSMUSG00000046957	Spz1	#DIV/0!	0	0	0	0	0	0	18.53	5.25	32.8	3.39	1.53	11.81	0.42	0.98	5.06	0.78	0.58	1.37	0	0	0
ENSMUSG00000046974	BC053393	#DIV/0!	0	0	0	0	0	0	12.23	20.27	10.86	3.16	0.74	0	3	1.53	1.72	17.46	7.92	5.68	1884.02	888.96	1641.4
ENSMUSG00000047044	D030056L22Rik	96.5426	0.2	0.52	0.22	0	0.35	0.54	36.5	21.98	32.27	11.23	8.39	45.57	12.85	7.53	7.37	7.81	16.95	9.09	12.65	15.25	13.38
ENSMUSG00000047139	Cd24a	#DIV/0!	0	0	0	0	0	0.44	14.32	25.13	3.25	4.74	15.2	21.57	9.11	6.55	8.86	1.26	0.24	0.53	0.88	1.5	0.67
ENSMUSG00000047215	Rpl9	476.524	0.17	0.02	0.02	0	0.3	0.16	30.46	27.32	42.29	333.74	288.12	268.53	376.04	348.43	397.49	377.23	395.45	412.14	218.44	233.48	193.02
ENSMUSG00000047220	Iho1	5.49576	2.58	4.05	5.17	0.33	3.34	2.46	25.21	11.53	28.11	0.81	5.09	0.41	0.23	0	0.42	0.8	0.43	0.13	0.24	0.17	0.26
ENSMUSG00000047473	Zfp30	483.8	0.05	0	0	0	0.01	0	10.49	7.45	6.25	0	0	0.18	0	0	0	0.01	0	0.11	0	0	0.02
ENSMUSG00000047557	Lxn	319.8	0	0	0.05	1.61	2.58	0.76	0	12.07	3.92	0.49	1.7	3.06	2.47	1.22	7.14	3.46	4.62	2.74	34.96	23.43	35.51
ENSMUSG00000047714	Ppp1r2	10.0818	1.6	1.43	1.74	0.56	1.07	0.55	20.22	15.99	11.88	31.78	22.94	31.48	25.58	27.12	35.75	18.2	14.45	11.94	16.56	19.07	18.61
ENSMUSG00000047721	Bola2	49.7714	0.42	0.15	0.13	0.62	0.73	0.93	8.34	15.18	11.32	59.79	69.6	49.96	42.77	34.78	48.13	30.64	61.49	28.2	33.45	43.54	27.82
ENSMUSG00000047989	Ino80c	12.1936	0.49	1.68	1.6	2.35	2.31	1.65	15.81	17.3	12.86	32.06	20.46	18.61	32.35	35.13	36.73	40.24	45.82	36.74	24.95	34.2	28.84
ENSMUSG00000047995	Cypt4	#DIV/0!	0	0	0	0	0	1.17	0	0	18.23	0	0	0	1.04	0	0	0	0	0	0	0	0
ENSMUSG00000048007	Timm8a1	10.1884	2.34	2.73	2.15	11.96	7.51	11.51	20.42	33.62	19.52	301.96	283.34	270.47	363.76	421.22	355.45	223.97	334.71	255.11	91.35	79.27	100.37
ENSMUSG00000048175	Asb8	5.47942	2.18	3.95	6.26	32.01	21.11	36.06	19.47	28.32	20.1	17.13	11.41	14.14	7.04	17.07	15.66	11.8	9.75	9.72	12.29	9.16	21.59
ENSMUSG00000048271	Rbm33	3.04259	1.64	2.1	2.13	1.83	2.42	2.26	7.02	4.57	6.27	2.73	3.37	3.46	1.66	2.68	3.48	0.86	0.73	1.38	1.33	2.02	1.54
ENSMUSG00000048351	Coa7	37.7966	0.05	0.09	0.45	1.89	2.48	2.78	5.34	13.44	3.52	23.9	27.36	21.58	30.08	29.34	31.2	28.19	24.58	14.12	19.45	18.79	20.2
ENSMUSG00000048371	Pdp2	15.5079	0.6	0.33	0.33	0.73	0.33	0.32	9.16	6.24	4.14	28.79	31.5	71.54	36.01	42.01	30.26	11.75	13.11	9.57	5.62	7.69	7.62
ENSMUSG00000048502	Duxbl1	98.5375	0.13	0.38	0.29	3.83	2.44	3.25	24.22	15.73	38.88	7.79	12.26	11.81	6.57	5.2	5.84	2.94	3.63	2.59	0.58	0.55	0.82
ENSMUSG00000048573	Cypt3	#DIV/0!	0	0	0	0	0	0	7.84	18.87	0.18	0	0	0	0.55	0	0	0.13	0	0	0	0	0.22
ENSMUSG00000048668	Rhno1	3.40423	2.99	3.03	3.9	10.17	9.06	12.9	6.95	15.38	11.44	4.49	6.07	9.06	4.98	4.32	6.56	4.83	4.33	3.55	8.94	8.76	13.06
ENSMUSG00000048720	Tbc1d12	322.562	0.14	0	0.02	0	0	0	19.17	26	6.44	15.37	9.64	18.16	7.42	4.07	9.08	1.93	2.63	1.99	0.91	1.32	0.73
ENSMUSG00000048732	Klhl11	2090	0	0.03	0	0.07	0	0.27	20.6	15.83	26.27	1.51	2.76	10.01	1.56	0.7	2.04	1.4	1.76	0.69	0.92	1.41	1.13
ENSMUSG00000048899	Rimkla	17.2719	0.46	1.06	0.65	10.27	4.74	6.04	8.63	2.85	26	0	0.95	0	0	0	0.02	0.66	0.19	0.18	0.08	0.2	0.22
ENSMUSG00000048924	Ccdc125	#DIV/0!	0	0	0	0	0	0	7.89	4.7	15.83	2.33	1.21	1.16	1.21	1.52	0.11	0.28	0.04	0.04	0.35	0.1	0.4
ENSMUSG00000049422	Chchd10	16.931	2.32	4.09	4.02	1.04	0.81	1.19	53.64	69.26	53.69	68.65	76.44	31.39	166.14	180.38	197.07	286.66	292.74	203.04	309.37	228.49	268.85
ENSMUSG00000049470	Aff4	18.4855	0.31	0.34	0.73	0.29	0.14	0.18	8.45	3.79	13.27	3.35	2.88	2.34	1.63	1.31	1.11	0.94	0.63	0.57	1.9	0.69	1.29
ENSMUSG00000049517	Rps23	89.8192	0.89	0.92	1.84	3.27	2.87	3.35	84.58	122.81	120.45	628.03	584.13	494.08	567.09	589.19	612.24	533.66	645.54	663.58	562.37	669.95	452.96
ENSMUSG00000049539	H1f1	3.5368	2.42	1.48	1.67	12.47	12.57	22.17	1.9	0	17.8	0.57	0	0.64	0	0	1.01	0.12	1.69	0.25	0.11	2.44	0.71
ENSMUSG00000049657	Zbtb5	133.167	0	0.12	0	0.04	0.08	0	3.9	6.43	5.65	1.4	0.53	0.4	0.55	0.1	2.19	0.47	0.18	0.21	1.12	0.47	0.48
[truncated: 460 more rows]
