# Supplementary material for: Oocyte vitrification disrupts zygotic genome activation in embryos by impairing maternal spliceosome translation and Crxos splicing
Source: PLoS Genet. 2026 Apr 15;22(4):e1012121. doi: 10.1371/journal.pgen.1012121 (PMC13095128; doi:10.1371/journal.pgen.1012121)
Supplement: S3 Table — (XLSX) [file pgen.1012121.s008.xlsx]

## Sheet: Transcriptome
Type	Number of alternative splicing events in Fresh
	MII-Zygote	Zygote-2-Cell	2-Cell-4-Cell	4-Cell-8-Cell	8-Cell-Morula	Morula-Blastocyst
SE	659	2037	1874	975	817	931
MXE	150	330	286	114	102	108
RI	45	157	135	62	78	74
A5SS	75	177	166	93	91	113
A3SS	91	247	206	125	114	102
Type	Number of alternative splicing events in Vitrification
	MII-Zygote	Zygote-2-Cell	2-Cell-4-Cell	4-Cell-8-Cell	8-Cell-Morula	Morula-Blastocyst
SE	640	1834	1692	1097	784	848
MXE	125	270	216	91	64	134
RI	34	97	110	84	79	93
A5SS	69	185	165	104	96	108
A3SS	108	225	179	151	96	107

## Sheet: Translatome
Type	Number of alternative splicing events in Fresh
	MII-Zygote	Zygote-2-Cell	2-Cell-4-Cell	4-Cell-8-Cell	8-Cell-Morula	Morula-Blastocyst
SE	705	1785	1923	1491	1347	1306
MXE	96	210	266	102	128	128
RI	66	267	292	213	222	335
A5SS	84	169	152	153	138	177
A3SS	113	263	257	218	192	198
Type	Number of alternative splicing events in Vitrification
	MII-Zygote	Zygote-2-Cell	2-Cell-4-Cell	4-Cell-8-Cell	8-Cell-Morula	Morula-Blastocyst
SE	763	2428	2697	1389	1007	1019
MXE	83	334	455	114	76	74
RI	64	334	356	225	165	232
A5SS	86	212	219	173	117	136
A3SS	135	299	318	171	145	164
