# Supplementary material for: Oocyte vitrification disrupts zygotic genome activation in embryos by impairing maternal spliceosome translation and Crxos splicing
Source: PLoS Genet. 2026 Apr 15;22(4):e1012121. doi: 10.1371/journal.pgen.1012121 (PMC13095128; doi:10.1371/journal.pgen.1012121)
Supplement: S4 Table — (XLSX) [file pgen.1012121.s009.xlsx]

## Sheet: Transcriptome
Type	Number of alternative splicing events
	Zygote	2-Cell	4-Cell
SE	523	1153	778
MXE	32	77	41
RI	21	79	56
A5SS	55	139	81
A3SS	78	127	108
Genes with differential SE events
	Zygote	2-Cell	4-Cell
	Pax2	Ppp6r3	Rnf14
	Sil1	Pdpk1	Pdpk1
	Gm26760	Gm26760	Rabl2
	Tnrc6b	Ptk2	Rbm27
	1600002D24Rik	Slc25a48	Zfp410
	Il31ra	Dip2c	Csnk1g1
	8430429K09Rik	AW554918	Proca1
	AW554918	Mbtd1	Ilf3
	Mbtd1	Ggnbp2	Pcgf5
	Usp34	Stx8	D030040B21Rik
	Csnk1g1	Gm3587	Tmem234
	Gm32743	Gm52969	Dclre1c
	Pts	Fbxw27	2810403D21Rik
	Dhrs2	Fbxo34	1700112D23Rik
	Fbxo34	Gm19872	Brwd3
	Gm31717	D030068K23Rik	Nme6
	D030068K23Rik	Emc8	Aebp2
	Adam32	Tyms	Atp5f1d
	Emc8	Gm8075	C9orf72
	Shld2	Alg14	Pemt
	Eno1	2810403D21Rik	Prmt1
	Phtf1	Gm36235	Lyrm1
	2810403D21Rik	Mindy3	Sorbs1
	Gm36235	Gm3669	Gnb1l
	1700112D23Rik	Clec12a	Washc2
	Mindy3	Gm28784	Nlrp9c
	Zfp715	Ogt	Pgap2
	Unc80	Nme6	Nap1l4
	3300002I08Rik	Mllt10	Slc25a14
	Gm29183	Smox	Thap7
	Nme6	Scml2	2700099C18Rik
	Nemp2	Car9	Zzz3
	Mthfs	Aebp2	Tlk2
	Smox	Plekha5	Pcm1
	Scml2	Gabpb2	Fam204a
	4930412C18Rik	Bmal1	Iqcg
	Gm14051	Rev3l	Get1
	Dlat	Gm52988	Platr25
	Agbl2	Zfp644	Slf1
	Axdnd1	Rab3il1	Zfp825
	C430002N11Rik	Lyrm1	Rnf185
	Rev3l	Tbx3os1	Gosr2
	AY512915	Lrrc28	Nme5
	Fmr1	Gm20548	Tarbp2
	Slc25a40	Sorbs1	Pbrm1
	Gm30551	Nipa2	C1qtnf12
	Srpk2	Dlg1	Ciart
	Rab3il1	Rapgef6	Virma
	Tbx3os1	Gm6600	Jmjd6
	4930568E12Rik	Mrpl55	Ino80e
	Nipa2	Trmt11	Pola1
	Gnb1l	Fank1	Rad54b
	Gm6600	Slc25a14	2010110K18Rik
	Nlrp9a	Thap7	Ica1l
	Tpte	2700099C18Rik	Gm28778
	Nap1l4	Pcm1	Aktip
	Gm28807	Cmc2	Btaf1
	Ak9	Fam204a	Gm19705
	2700099C18Rik	Fhod3	Dnajc5g
	Celf2	Golgb1	Phf3
	Pbx4	Dnm1l	Ubap2l
	Spata6l	St13	Samhd1
	Stx5a	Azin1	Stk4
	Fam204a	Gm2042	Aamdc
	Fhod3	Agtpbp1	Stk11
	Spata24	Zfp825	Tcerg1
	Brd8	Pld2	Slx4ip
	Nol4	Nme5	Palb2
	Ccdc178	Golga4	Tpd52l2
	Dsc2	Rnf214	Cdk4
	6720468P15Rik	Fbxw22	Cdk8
	Gm31235	Gm10248	Desi1
	BC051537	Nubp2	Plekha4
	Eml4	Virma	Ube2d-ps
	Septin12	Rsrc1	Luc7l2
	Alg3	Gm35998	Zfp638
	Ypel1	Ppa2	Hnrnpa2b1
	Iqcg	Gm14322	Coprs
	Golgb1	Lmbr1	Btbd10
	Hacd2	Tecr	D7Ertd443e
	Get1	Gm15345	Zfp939
	Ccdc74a	Lsm2	Cdk2
	Dnm1l	Phf20	Zfp961
	1700012I11Rik	Tmem68	Exosc1
	Gm35853	2010110K18Rik	Cdc25c
	Gm15941	Ica1l	Arhgap12
	St13	Nt5dc1	Sft2d1
	Azin1	Hivep3	C330018D20Rik
	Mtdh	4930477N07Rik	U2af1
	Clip4	Scel	Atp13a3
	Gm32442	Pvt1	Myg1
	Gm35208	Dnajc5g	Fam118a
	Rian	Phf3	Slc38a6
	Gm2042	1700017M07Rik	Mnat1
	Slc39a9	Abi1	Gm46430
	Cspg4b	Stk4	Nsd1
	Platr25	Aamdc	Tbce
	Agtpbp1	Slx4ip	Ccnh
	Gkap1	Lrriq3	Tbp
	Majin	Tpd52l2	Rab34
	Fam217a	Cdk8	Sfxn4
	Slf1	Desi1	Clhc1
	Sema4d	Mtif3	1700048O20Rik
	Zfp825	Ttll5	Lctl
	Mast4	Atp6ap1	Khdc3
	Mrs2	Plekha4	Kif23
	Grina	Tex261	Fbxw19
	Snx11	Ube2d-ps	Mthfsl
	Ncapg2	Htra2	Senp6
	Afmid	Zfp511	Mtpap
	Kdm6b	Zfp638	Diaph3
	Rnf185	Hnrnpa2b1	Dis3
	Inca1	Cpsf6	Ggps1
	Pld2	Prr14l	Ktn1
	Patz1	Stag1	Pibf1
	Ybx2	Mfsd13b	Rbm6
	Aatf	Sin3a	Tmem208
	Gosr2	Btbd10	Ino80c
	Med7	Ccp110	Mier1
	Retreg3	D7Ertd443e	Cdc14b
	Flcn	Gm21154	Ccdc163
	Fbxo47	Trappc6a	Ptcd3
	Ppp6r2	Zfp939	4632427E13Rik
	Gm17399	Epn2	Gar1
	Nme5	Slf2	Rbm34
	Tex264	Nudt22	Rabggtb
	Myo5a	Psat1	Setx
	Snap91	Cyp2c23	Haus7
	Armc8	Avpi1	Clcc1
	4921531P14Rik	Exosc1	Fam135a
	Tmod2	Kif20b	Vrk1
	Golga4	Dennd10	Gk
	Dhx30	Eif3a	C87436
	Rnf214	Smarca2	Sephs1
	Fbxw26	Kdm3b	Nkapd1
	Fbxw22	Matr3	Uba3
	Senp8	Pias2	Gas5
	Robo2	Gm5820	Rpain
	Slc12a8	Cdc25c	Osgepl1
	Nrg4	Rab18	Pcmt1
	Alg9	Cul2	Sp140
	Gm10248	Rbbp8	Cenpi
	Gm16573	Tmx3	Raly
	Pnp	Arhgap12	Fam184a
	Tarbp2	Snx2	Drc1
	Rnf212b	Psmg2	Srsf11
	Sec24c	Iws1	Emc4
	Pbrm1	Gm46597	Ect2
	Rcbtb2	Clpp	Pdss2
	Ints6	Micos13	Rbm25
	Pum2	Gfer	Hmbs
	Cd200r3	Galm	Dnajb14
	Gm27169	Zfp820	Arfrp1
	Terb1	Sft2d1	Mff
	Plpp5	Capn11	A730082K24Rik
	Wdr25	Luc7l	Hormad1
	Rex1bd	Zfp101	Ube3a
	Crtc1	C330018D20Rik	Zcchc7
	Tspan1	U2af1	Gm4349
	C1qtnf12	Ndufv3	Pdcd10
	Rnf38	Camkmt	Cbfa2t2
	Gm31925	Srsf7	Rnaset2b
	Asph	Ankrd12	Lnpk
	Ciart	4930500H12Rik	Acot8
	Nubp2	Parl	Il2rg
	Tmem71	2610318N02Rik	Dnajc17
	Ddx59	Rnps1	Eif2b4
	Sfta2	Atp13a3	Stk35
	Gm38503	Eif4a2	Rnf181
	Gpr19	Usp7	Nfs1
	Zdhhc21	Gm49742	Ppdpf
	Gm27008	Trap1	Apmap
	Lsm1	Klhl24	Zmym1
	G3bp2	Gabrr3	Pramel7
	Bnip2	Tfg	Ntan1
	4930528D03Rik	Senp7	Spast
	Arhgef26	Slc35a5	Rab2b
	Chtop	Spidr	Qdpr
	Virma	Eif1ad	Yipf1
	Tk2	Myg1	Pms2
	Samd7	Eef1d	Rbm33
	2610037D02Rik	Rhebl1	Aasdhppt
	Rsrc1	Kmt2d	Hnrnpd
	Gm10637	Nup50	Btrc
	Rpgr	Hsf1	Porcn
	Gm35998	Zhx1	Ndufs7
	Ralyl	Adsl	Ppp1r36dn
	Jmjd6	Ahnak	Nfatc2ip
	Cc2d2b	Creld2	Stk31
	Ppa2	Fam118a	Mrps26
	Pikfyve	Prkg1	Osbpl8
	Ino80e	Eapp	Ccdc77
	Pggt1b	Rnaseh1	Bud23
	Ms4a10	Pld4	Dclre1b
	Gm14322	Asxl2	Polr3c
	Myt1l	G2e3	Ncor1
	Gm14418	Pnpla8	Naalad2
	Gm30961	Slc38a6	Slc30a5
	Pola1	Trmt5	Vps33b
	Cox7a2l	Mnat1	Wdr18
	Ccdc152	Dhrs7l	Lsm14a
	Btk	Efcab11	Get3
	Cd72	Cog5	Folr1
	Nicol1	Nemf	Apoe
	Lmbr1	Ighg3	Cldnd1
	Tmem255a	Fancm	Celf1
	Slc26a5	Mia2	Dnmt3l
	Tecr	Mboat2	Cnot2
	Gpr155	Lpin2	Nfatc3
	1700112H15Rik	Gm6838	Usp48
	Tmem116	Zfyve21	Psme3ip1
	Fam47e	Gemin2	Zfp617
	Mtrr	Gm56616	Cars2
	Eri2	Gm46430	Rcl1
	Tafazzin	Gm47918	Mrpl11
	Gm15345	Ppt2	Oga
	Jam2	Fut8	Incenp
	Lsm2	Snrnp48	Slc66a2
	Ppm1b	Adtrp	Paip2
	Fam185a	Nsd1	Wac
	Pla2r1	Hars1	Impact
	Gm14305	Tbce	Smad2
	A530040E14Rik	Gpr137b	Mppe1
	Phf20	Arl15	Erdr1y
	Gm6150	Ccnh	Gm26510
	Rpe	Kif2a	Gm26873
	Bend2	Dimt1	Gm36199
	Nhsl1	Tbp	Mettl26
	2610028E06Rik	Ptcd2	Rrp1b
	Rnpep	Gm48419	Glo1
	Tmem68	Cbx1	Polh
	5530601H04Rik	Zfp54	Mta3
	Rad54b	Dym	Memo1
	Adgrg4	Pigx	Mcfd2
	Gm41230	Gm11659	1300002E11Rik
	Nrsn1	Brd4	Senp2
	2010110K18Rik	Slc35b1	Senp5
	Slc18b1	Hnrnpa1	N6amt1
	Ano6	Snf8	Zbtb11
	Ankrd44	Mtmr3	Son
	Ica1l	Bptf	Tmem50b
	Ankrd6	Gm57406	Ccnt1
	Pla2g4e	Ddx56	Amhr2
	Prss48	Psmb3	Ntaq1
	Dnah14	Nme1nme2	Itgb7
	Gm28778	Utp18	Dscc1
	Zbtb18	Rab34	Gxylt1
	Nt5dc1	Cuta	Pphln1
	Aktip	Psmc5	Nipbl
	Ssh2	Gm11665	Tedc1
	Eif4g3	Sfxn4	Ldah
	Hivep3	Gm36899	Synj2bp
	4930477N07Rik	Cip2a	Psma3
	Scel	Npepps	Nin
	Btaf1	Mettl16	Crip2
	Gm19705	Atp5pd	Tsr3
	Ddb2	Coil	Fcho2
	Spice1	Gm21988	4833420G17Rik
	Abcc6	Trim37	Idnk
	Spaar	Dhx40	Riok1
	Pvt1	Tada2a	Fars2
	Sft2d2	Cct6b	Cltb
	Nup98	Crlf3	Slc25a32
	Gemin8	Clk4	Gm11508
	Arfip1	Prpsap2	Yy1
	Ing5	Tnfrsf13b	Phf10
	Far1	Atad2	Milr1
	Dnajc5g	Clhc1	Pecam1
	Phf3	Mien1	Dbnl
	1700017M07Rik	Sap30bp	Tnfsf13
	Evi5	Pak1ip1	Shbg
	Nek1	Gm36198	Prkar1a
	Cep55	Chd1	Gemin5
	Lhfpl1	Socs6	Msh3
	Rbm12b1	1700048O20Rik	Rhot1
	Ccdc73	Rps6ka5	Map2k4
	Ubap2l	Smim29	Cpsf3
	Ankzf1	Mrpl4	Ccdc88a
	2610021A01Rik	Marchf2	2700097O09Rik
	Samhd1	Xylb	Gm33699
	Abi1	Traip	Zfp949
	F2	Usp28	Kif15
	Sorcs2	Dis3l	Pierce2
	Stk4	Lctl	Kbtbd3
	Gabpb1	Khdc3	Cenpm
	Man1a	Rnf111	Nktr
	Elp4	Vps54	Zfp280d
	Gm49355	Bbs9	Thyn1
	Dnah12	Tmem108	Ecsit
	Sgsm3	Kif23	Myo9a
	Aamdc	Fbxw19	Foxr1
	Preb	Cenatac	Nup85
	Ptgds	Cbl	Tfdp2
	1110019D14Rik	U2surp	Parp6
	Numb	Morf4l1	Arih1
	Stk11	Mthfsl	C78334
	Tcerg1	Mtmr2	Xrn1
	Slx4ip	Tbrg1	Ctsh
	Cfap119	Etfa	Rbm5
	Cntd1	Msantd2	Ttk
	Lrriq3	Pgm3	Hnrnpll
	Marchf7	4930550C14Rik	Uchl3
	Kcnmb3	Fdx1	Lats2
	Gm16080	Senp6	Ift88
	Alkbh3	Ddx43	Gm49673
	Palb2	Poc1a	Adgrv1
	Gnb1	Dleu2	Ppif
	Gm8817	Serpinb1c	Styx
	Zbtb49	Mtpap	Wapl
	Tnfsf13os	Gmfb	Mettl6
	Tpd52l2	Diaph3	Usp54
	Guf1	Dnajc15	Phf7
	Tmem147os	Nol11	R3hcc1
	Gm14055	Eef1akmt1	Gtsf1
	Trpc4ap	Zfp558	Tasor
	Cdk4	Dhrs1	Tnfrsf19
	Mark2	Appl1	Cdadc1
	Nek7	Trmt61b	Cab39l
	Gpsm2	Zfp943	Parg
	Abcb1b	Dis3	Saraf
	Usb1	Polr3a	Naf1
	B3gnt2	Thoc7	Cklf
	Cdc7	Gnpnat1	Lrrc2
	Cdk8	Glud1	Tnfsf13b
	Desi1	Tfcp2	Tnfsfm13
	Mtif3	Ggps1	Cyba
	Pan3	Gtf2f2	Dnaaf1
	Tapt1	Pnldc1	Isyna1
	Ep400	Ktn1	Timm23
	Ccdc158	Tm9sf2	Gm47708
	Cpne1	Gm15286	Mmaa
	Ttll5	Tgds	Dhdds
	Atp6ap1	Mipep	Miga1
	Lyar	Pibf1	Tmem35b
	Oas1b	Aste1	Ctrc
	Ptpn6	2500002B13Rik	Ube2b
	N4bp2	Alkbh1	Echdc2
	Exoc1	Gm36243	Prpf6
	Plekha4	Setd2	Atpaf1
	Mmab	Gm15507	Trmt10b
	Rabgap1l	Dnaaf2	Cfap141
	Dnajb6	Thoc5	Ptpn22
	Gm35611	Elavl1	Haus6
	Gm34189	Dctn6	Osbpl9
	Tex261	Heatr3	Platr4
	4930429D17Rik	Borcs8	Btf3l4
	Gm28036	Rbm6	Kat7
	Hpf1	Pspc1	S100pbp
	Gm32585	Thap1	Krtcap2
	Gm57377	Nudt7	Pramel33
	Ndufs1	Galns	Cdc42se2
	Spry1	Rars1	Rnf138
	Ube2d-ps	Higd1a	Nmrk1
	4930503L19Rik	Mpv17l2	Zfpl1
	Slc16a11	Cope	Pdxdc1
	Strip2	Tmem208	Gclm
	Gm30301	Ubxn8	I830077J02Rik
	Luc7l2	Ino80c	Nudt1
	Emsy	Gm28564	Mynn
	Htra2	Xpo4	Brox
	Zfp511	Ints8	Kctd20
	Cep20	Micos10	Ints11
	Elavl2	Mier1	Pigk
	Lrguk	Zfp655	Pkn2
	Tada3	Dnaja1	Ap4b1
	Gm6578	Ube2j1	Pex2
	Zfp638	Ecpas	Hax1
	Hnrnpa2b1	Thrap3	Scamp3
	Naxd	Mtmr14	Etv6
	Eefsec	Rlf	Abitram
	Gm20618	Zmpste24	Fabp3
	Cpsf6	Nfyc	Cdc123
	Prr14l	Coq3	8030474K03Rik
	Hras	Cdc14b	Taf1
	Mpi	Sp110	Wdr45
	Coprs	Hmgcl	Araf
	Atpaf2	Ccdc163	Cox19
	Stag1	Snapc3	Timm17b
	Gm16143	Sdhaf3	Xlr5b
	Nlrp4a	Mcm7	Ifi27
	Zfp788	Ndc80	Phf6
	Lysmd4	Zcchc17	Ate1
	Ddias	Zfp239	Pkig
	Mfsd13b	Cmtm6	Cep57
	Sin3a	Ptcd3	Galt
	Btbd10	4632427E13Rik	Rbms2
	Ccp110	C230057A21Rik	A630001G21Rik
	Bltp3b	Gm16263	Mcrs1
	Eddm13	Sdf2	Tgs1
	Lhpp	Pym1	Baz2b
	D7Ertd443e	Dlg3	Tesc
	Gm13990	Nae1	Necap2
	Tollip	Smc4	Fastkd3
	Abcd4	Hells	Wdr44
	Gm21154	Gorasp2	Cop1
	Hif3a	Rprd2	Selenoi
	Iscu	Pex16	Qrsl1
	Trappc6a	Gar1	Gm53660
	Th	Jtb	Snap23
	Gm32916	Tvp23b	Gba1
	Mon2	Naxe	Exo1
	Plekha1	Ythdf3	Cyct
	Gm45430	Med27	Mmadhc
	Zfp939	Mtx1	Fabp9
	Gm7133	Banf1	Gpatch4
	Zfp81	Tmbim1	Cenpl
	Gm34586	Wdr37	Uhmk1
	Epsti1	Lrrcc1	Sdcbp
	Hsf2	Actr6	Ppie
	Zfp62	Gpd1l	Wdr70
	Epn2	Il7	Sgk3
	Zcrb1	Pole3	Atp11c
	Cdk2	Rbm34	Septin2
	Gm40617	Pomgnt1	Bora
	Micu1	AU016765	Pusl1
	Ints13	Afg2a	4930447C04Rik
	Gm32926	Nup62cl	Auh
	Il20	Rabggtb	Ecd
	Nbr1	Prxl2b	Galnt1
	Gm15915	Setx	Ube2f
	2610035D17Rik	Gm14662	Mecr
	Gm56955	Haus7	Slco4c1
	Zfp961	Senp1	Stag2
	Gm45303	Zfp414	Nlrp4f
	Setd6	Clcc1	Rexo4
		Esrp1	Fam228b
		Gstm5	Stt3b
		Msl3	Cenpu
		Aopep	Kiz
		Rpl10	Ginm1
		Idh3g	Havcr1
		Dbt	Anapc2
		Zbtb8a	Elf2
		Gm7789	Fbxw2
		B4galt4	Cfap157
		Msto1	Stk19
		Mexis	Ogfod1
		Noc3l	Ccdc32
		Troap	Tram1
		Fermt2	Pde6d
		Fam135a	Ptges2
		Naa20	Rnf170
		Vrk1	Kng1
		Gk	Uso1
		Prrg1	Ccs
		Cdk11b	Tpp2
		Fnbp4	Lat2
		Gla	Atad5
		A230072C01Rik	Rrbp1
		Aifm1	Zfp977
		C87436	Tle4
		Csnk1e	Atic
		Huwe1	Calu
		Atrx	Ppil2
		Cog4	Ppih
		Ms4a1	Ctnna1
		Sephs1	U2af1l4
		Nkapd1	Cep43
		Ociad1	Ubtf
		Uba3	Crybg2
		Zc3hc1	Tktl1
		Gas5	Haus8
		Mbtps2	Trip12
		Rpain	Mtg2
		Pramel32	Vmp1
		Hsdl2	Acsl3
		Ensa	Immt
		Anxa7	Oma1
		Lrrfip1	Dcaf17
		Rbm44	Tank
		Gm48170	Vps28
		Dennd1a	Golga1
		Ube2h	Osbpl6
		Zfp658	Ccar1
		Eif2b3	Wars2
		Fip1l1	Rad9b
		Rab24	Ercc8
		Ubac1	Rbm39
		Tedc2	Usp8
		Vps25	Zfp947
		2610005L07Rik	Trpm7
		Pot1b	Gpd2
		Acbd5	Scamp5
		Gpr160	Zfc3h1
		Polr3f	Scai
		Osgepl1	Wdr33
		Bbs4	Xlr4b
		Spdye4b	Dtd1
		Trmt10a	Trdmt1
		Gm31243	Zfyve19
		Slc25a3	Exd1
		Renbp	Aamp
		Pcmt1	Aim2
		Zmynd8	Exosc10
		Dph7	Cdk9
		Hsd17b14	Dkc1
		Zranb1	Otud5
		Hhat	Gm32885
		Sp140	Cnep1r1
		Phkg1	Pkn3
		Mcub	Ptdss1
		Fam178b	Zfp985
		Gfpt1	Ncoa3
		Ccdc107	Fbxw23
		Cntnap5a	Wdr48
		Elk4	Sdf4
		Speer4c2	Tmem183a
		Tmem38a	Tlk1
		Espl1	Dram2
		Cenpi	Tmem41a
		Pramel57	Aldh9a1
		Nabp1	Mis12
		Lyplal1	Tmem147
		Raly	Ten1
		Tpd52	Smurf2
		BB557941	Zup1
		Brms1l	Gm12976
		Zbtb43	Hsd17b6
		Ssr4	Brd3
		Psmb7	Sdhc
		Mrpl9	Gng12
		Tex35	Vps29
		Fam184a	Fcgrt
		Plut	Cinp
		Lrrc41	Usp12
		Mrps10	AA545190
		Eprs1	Uspl1
		Hsd17b7	Ddx3x
		Gm11827	Mylpf
		Dipk1a	Naa16
		Clta	Fbxl5
		Ubxn2a	Klhl7
		Drc1	Zfp52
		Eya1	Them4
		Spns1	Pcnp
		Cse1l	Mpv17
		Gm15496	Tmem33
		Srsf11	Dicer1
		Ak5	Zfand2a
		Emc4	Gpr137b-ps
		Ccnl1	Ftsj1
		Ect2	Sapcd2
		Pitpnb	Tmem209
		Fmr1nb	Noa1
		Rmc1	Crem
		Cyc1	Pip5k1a
		Slamf1	Pramel38
		Fam221a	Pramel42
		Tmem87a	Impa2
		Gm6999	Tnks2
		Pdss2	Ercc1
		Pid1	Zc3h11a
		Hdlbp	Naa25
		Ing3	Ddx1
		Czib	Prmt7
		1700028K03Rik	Rtn2
		Naaladl2	5430416N02Rik
		Gm16223	Zfp78
		Dtl	Thap12
		Gm3143	Ube2l3
		Rpn2	Ramp2
		Ndufs4	Atg16l2
		Park7	Ddx6
		Rbm25	Med21
		Sipa1l1	Resf1
		Plcd4	Rbm42
		Hmbs	Pot1a
		Pla2g1b	Ewsr1
		Dnajb14	Ahsa2
		Arfrp1	Map4k1
		Ppp2r2d	Ubn2
		Itpa	Mkrn1
		2810408I11Rik	Agk
		Mff	Rassf7
		Aspm	Aplf
		A730082K24Rik	Ppwd1
		4930467D21Rik	Usp5
		Mybl1	Eef1akmt2
		Chmp3	Ppp4r3a
		Golm2	Stoml2
		Tlcd4	Proser2
		Pdss1	Gapvd1
		Hormad1	Kyat3
		Cd36	D6Ertd474e
		Chuk	Gm29609
		Gm16497	Ube2d1
		Vkorc1l1	Otulinl
		Dpm1	Cln3
		Cdc73	Nlrp14
		Rnaseh2a	Tbc1d12
		Uty	Pex11a
		Pter	Myef2
		Pabir2	Lrif1
		Qtrt1	Aldoa
		Spag5	Pstk
		Pex3	Fam168a
		Tfb2m	Ears2
		Mdm4	Clybl
		Ube3a	Eif2a
		Gm13147	Agrp
		Tmem182	Cir1
		9430021M05Rik	Sirt1
		Tram2	Tsks
		Cops7b	Ryr1
		Zcchc7	Derl1
		Gm4349	Tmem191
		Nfya	EU599041
		Gm45040	Cdc25a
		Dnajc5	Ythdc1
		Nadk	Trub2
		Ppig	Tor1a
		Pdcd10	Slc25a16
		Cbfa2t2	Rpf2
		Kdm4c	Ostm1
		Mrpl17	Znhit1
		Ncoa6	Orc2
		Lbr	Tmem19
		Rab9	Enpp3
		Rnaset2b	Mbd3
		Lnpk	Dcbld1
		Entr1	B230369F24Rik
		Tbpl2	Cfap210
		Kif2c	Esco1
		Mrpl47	Dgka
		Ctsa	Gm20610
		Gm20458	Adam17
		Hmgcs1	Pcid2
		Frrs1	Tfdp1
		Acot8	Arv1
		Zc3h8	Ing1
		Cep15
		Dnaaf9
		Gm13752
		Ddx50
		Crnkl1
		Mapkap1
		Ccdc66
		Gm21811
		Il2rg
		Gm47381
		Ttc14
		Tm2d3
		Gm34397
		Surf1
		Arhgap42
		Dnajc17
		Eif2b4
		Nr2c2ap
		Kdm1b
		Ribc1
		Ctps2
		Stk35
		Accsl
		Ap1ar
		Nudt5
		6430710C18Rik
		Sec61a2
		Rnf181
		Nfs1
		Sec63
		Psmd5
		Odf2
		Ppdpf
		Gm6264
		Akr1cl
		1700069L16Rik
		Gpatch2
		Ap1m1
		Apmap
		Zmym1
		Gm16341
		Mapk14
		Pramel7
		Ebp
		Bcl2l13
		Cbfb
		Pdcd2l
		Rab32
		Nono
		Ckap2
		Tor2a
		Ube2w
		Eed
		E330016L19Rik
		Fam241b
		Fbxo30
		Ankrd13c
		Plekhj1
		Lpcat3
		Crcp
		Ift20
		Gm2427
		Plaa
		Platr16
		Enah
		Kmt2c
		Ntan1
		Tpd52l1
		Cmtm2a
		Spast
		Psmd9
		Rap1gds1
		Srd5a3
		Dmtf1
		Snx4
		Mphosph9
		Zar1l
		Brca2
		Ccdc92
		Elp6
		Rab2b
		Rsbn1l
		Aasdh
		Nepro
		Ptdss2
		Qdpr
		Obox2
		Ncapg
		Yipf1
		Gm15446
		Pms2
		Rbm33
		Suds3
		Stbd1
		Lias
		Oas1h
		Aasdhppt
		Hnrnpd
		Hnrnpdl
		Krtcap3
		Btrc
		Zp3
		Taldo1
		Hpse
		Mospd3
		Rsrc2
		Smc5
		Porcn
		Rnf216
		4930522L14Rik
		Erp29
		Klf3
		Anapc5
		Mapk10
		Ndufs7
		Klf11
		Mat2a
		Ppp1r36dn
		Ipp
		Ist1
		Gm35588
		Uba6
		Nufip2
		Gtf2a2
		Rnf146
		Nfatc2ip
		Tmtc3
		Baz1a
		Pcgf3
		Gm28271
		Gm49454
		Mro
		C2cd5
		Malsu1
		Stk31
		Tmem168
		Scg3
		Rogdi
		Cnpy3
		Pradc1
		Mrps26
		Osbpl8
		Wdr73
		Rad18
		Cask
		Tnpo3
		Mkrn2os
		Raf1
		Itch
		Hnrnpf
		Ankrd26
		Trim24
		Usp39
		Ing4
		Ccdc12
		Rab7
		Mlf2
		Creld1
		Ccdc77
		Cyp20a1
		Bud23
		Cul1
		Dclre1b
		Gm44140
		Polr3c
		D6Ertd527e
		Gm57190
		Yap1
		Vrk3
		Ncor1
		Ppfia1
		Cnot6
		Wipi2
		Mcee
		Rangrf
		Crxos
		Naalad2
		Picalm
		Tfpt
		Tmem126a
		Slc30a5
		Vps33b
		Blm
		Uvrag
		Nlrp4b
		Rexo5
		Wdr18
		Garre1
		Lsm14a
		Dnaja3
		Pop4
		Ldhc
		Sult2b1
		Gm47350
		Tex14
		Get3
		Ppp1r12a
		Folr1
		Knop1
		Dkkl1
		Rpl13a
		Pak4
		Obox1
		Apoe
		Exoc3l2
		Etfb
		Inpp5k
		Cldnd1
		Coq4
		1600010M07Rik
		Egln2
		Atp9b
		Atf7ip2
		Haus3
		Pwp1
		Hnrnph3
		Herc4
		Spic
		Usp15
		Efhb
		Armc2
		Ascc3
		Speer4f2
		Mterf3
		Tbl2
		Slc6a15
		Celf1
		Dnmt3l
		Bsg
		Gpx4
		Ccdc138
		Cnot2
		Rpusd3
		Kansl1
		Gm15241
		Trnau1ap
		Med1
		Reep5
		4930471E19Rik
		Ube2j2
		Glyr1
		Nfatc3
		Slc7a6os
		Vps4a
		Tmed6
		Tmco3
		Usp48
		Yju2b
		Dcps
		Neil3
		Tmem192
		Psme3ip1
		Arl2bp
		Shcbp1
		Zfp617
		Cars2

## Sheet: Translatome
Type	Number of alternative splicing events
	Zygote	2-Cell	4-Cell
SE	569	1314	1165
MXE	47	115	49
RI	48	126	148
A5SS	72	100	134
A3SS	114	160	150
Genes with differential SE events
	Zygote	2-Cell	4-Cell
	Oacyl	Cyb561a3	Cyb561a3
	Nol4	Exosc1	Exosc1
	6720468P15Rik	Ppp6r3	BC002059
	Tjap1	Ankhd1	U2af1
	Memo1	Brd8	Memo1
	Golgb1	BC002059	Med15
	Ccdc74a	Atat1	Csad
	Top3b	Sft2d1	Ptk2
	Csad	U2af1	Susd6
	Ptk2	Memo1	Ttc7b
	1600002D24Rik	Ccdc74a	Arb2a
	Mslnl	Csad	Ncapg2
	Mboat2	Tmbim6	Afmid
	Slc22a5	Gm32442	Pecam1
	Cobl	Mboat2	Mbtd1
	Pld2	4833420G17Rik	Ggnbp2
	Nim1k	Nsd1	Rhot1
	Senp8	Zfp1008	Fbxw11
	Tfdp2	AW554918	Rps6ka5
	Ccdc15	Pecam1	Ube4a
	Ilf3	Eme1	Thyn1
	Clasp2	Mbtd1	Tfdp2
	Dis3	Gm11665	Tex9
	Atxn1	Hnrnph1	Msantd2
	Thoc7	Ube2v2	Ilf3
	Fam149b	Nf2	Mycbp2
	Fbxo34	Ggnbp2	Thoc7
	Rbm6	Rhot1	Ktn1
	Terb1	Trp53i13	Fbxo34
	Shld2	Usp34	Asph
	Xpo4	Rps6ka5	Nubp2
	Nubp2	Spc24	Cdc14b
	Sfta2	Tfdp2	I830077J02Rik
	I830077J02Rik	Morf4l1	Phtf1
	Cadm1	Tex9	Arhgap10
	Phtf1	Hmgn3	Setx
	Ablim2	Serpinb1c	5730480H06Rik
	Arhgap10	Mycbp2	Pkig
	Pmf1	Thoc7	4833439L19Rik
	Rabggtb	Nkiras1	Baz2b
	Alg14	Phf7	Med25
	Setx	Ktn1	Gm53567
	Ino80e	Fbxo34	Lrrfip1
	Lgals12	Pum2	Tent2
	Myt1l	Higd1a	Tafazzin
	Skic2	Shld2	Ubac1
	Dock7	Xpo4	Mef2d
	Med25	Zfp655	Pum1
	Rpain	Cdc14b	Cenpi
	Dst	Antxr2	Cnbd2
	Gm28784	Relch	Fam184a
	Ubac1	Cadm1	Mllt10
	Rbfox1	Slc39a4	Mpzl1
	D630033O11Rik	Pmf1	Anapc15
	BB557941	Gm36235	Pcbp3
	Cnbd2	Prrg1	Mtus1
	Fam184a	4833439L19Rik	Tpp2
	Mllt10	Baz2b	Pdss1
	Ak5	Huwe1	Trp53bp1
	Pdss2	Dst	Nelfb
	Scml2	Gm28784	Hjurp
	Mcoln1	Ubac1	Nsun6
	Sft2d2	Fam185a	2610021A01Rik
	Trp53bp1	Prpf38b	Entr1
	Rev1	Fam184a	Myo1b
	9430021M05Rik	Mllt10	Aamdc
	Agbl2	Ankrd6	Ttc14
	C430002N11Rik	Anapc15	Cr1l
	2610021A01Rik	Smox	Unc13b
	Aamdc	Btaf1	Mgrn1
	Ggta1	Scml2	Abhd3
	Ptpn13	Pld1	Mxd4
	Tmem255b	4933417E11Rik	Desi1
	Akr1cl	Zfr	Sar1a
	Pex5	Tmem222	Ptdss2
	Ddx47	Tex30	Srpk2
	Srpk2	Trp53bp1	Pms2
	Pafah1b3	Rev1	Atxn2
	Fbxw5	Ccdc73	Ttll5
	Atxn2	Lbr	Enox1
	Tcof1	2700099C18Rik	Ccdc91
	Tbx3os1	Aamdc	Ndufs1
	Enox1	Blvra	Scg3
	Hpf1	Ttc14	Gnb1l
	Gnb1l	Ggta1	Rad18
	Elavl2	Gsdmc2	Ccdc77
	Ceacam10	Prmt1	Zfp638
	Ccdc77	Efcab3	Dclre1b
	D7Ertd443e	Tubd1	Stag1
	Fra10ac1	Tor1aip1	Bltp3b
	Gm28863	Cdk8	D7Ertd443e
	Iho1	Sar1a	Pgap2
	Epn2	Ptdss2	Abcd4
	Ccdc170	Pafah1b3	Ppp1r12a
	Fgfr1	Kntc1	Slc25a14
	Csnk2a2	Fam53a	Gpcpd1
	Pga5	Enox1	Rsf1
	Zdhhc16	Ankrd17	Celf1
	Kif20b	Hpf1	Epn2
	Gm19466	4930503L19Rik	Dot1l
	Paip2	Rad18	Cnot2
	Rnf14	Washc2	Kansl1
	Ccdc178	Dlg1	Celf2
	Serac1	Elavl2	Cmc2
	Clpp	Rapgef6	Paip2
	Safb2	Tada3	Serac1
	Pigq	Ccdc77	Safb2
	Ankrd12	Dclre1b	Pigq
	Gtf2a1l	1700120G11Rik	1300002E11Rik
	4930500H12Rik	Nlrp9a	Alg3
	1300002E11Rik	Ceacam20	Dnm1l
	Septin12	Myef2	Akap8l
	Alg3	D7Ertd443e	Ppp2r5c
	Ypel1	Pgap2	Napg
	Popdc2	Ppp1r12a	Dtnbp1
	Parn	Th	Tanc2
	Spag6l	Iho1	Ube2i
	Dnm1l	1700001L05Rik	Ercc6
	Gm35853	Celf1	Pbrm1
	Rbfox2	Epn2	Brme1
	Xpnpep3	Chpt1	Dnajc4
	Tnrc6b	Celf2	Mmaa
	Sdc2	Ube2j2	C1qtnf12
	Phf20l1	Fgfr1	Atxn7
	Tbc1d22a	Cmc2	Bcas3
	Rbm27	Zdhhc16	Scyl3
	4933406C10Rik	Kif20b	Pank2
	Gm35725	Safb2	Ica1l
	Prss30	Pigq	Kiz
	Rnf144a	Parn	Gm19705
	Akap8l	Tnrc6b	Zfp120
	Gphn	Phf20l1	Ddb2
	Syne2	Rbm27	Rbm25
	Nrcam	Akap8l	Fbxo38
	Dnah11	Prpf39	Airim
	Prpf39	Ppp2r5c	Klhl15
	Itprip	Cenph	Lpgat1
	Ppp2r5c	Pdlim7	Marchf7
	Gm47071	Tanc2	Eya3
	Dynlt2b	Fbxo47	Cstf2
	Zeb1	Ttc19	Ntan1
	Napg	Xylb	Mtf2
	Gm17830	Ercc6	Clip1
	Dtnbp1	Dnajc4	Cep170
	Cenph	Med27	Btrc
	Pdlim7	Usp33	Gpr137b-ps
	Stard3nl	Esrp1	Ctbp1
	A530046M15Rik	Kantr	Tnks2
	Plpp1	Cox17	Clcn3
	Il31ra	Sfswap	Txndc11
	Sema4d	Atxn7	Sorbs1
	Mrs2	Bcas3	Ube2d-ps
	Kif13a	Spsb3	Slc37a3
	9130204K15Rik	Pank2	Emsy
	Pigx	Ica1l	Cit
	9230020A06Rik	Tmem134	Icmt
	Gm34152	Tacc3	R3hdm2
	Mtmr3	Ddb2	Zfp62
	Med13	Rbm25	Slc25a26
	Ybx2	Pvt1	Scamp4
	Tanc2	Ccdc66	Rpusd3
	Tada2a	Marchf7	Zzz3
	Pycr1	Nckap5	Nbr1
	Lgals9	Eya3	Ddhd2
	Tmem11	Cnot10	Fam204a
	Wbp2	Ntan1	Tmx3
	Rph3al	Mtf2	Luc7l
	Llgl2	Btrc	Ccdc191
	Fbxo47	Gpr137b-ps	Parl
	Ttc19	Lyar	Dnal4
	Xylb	Chek2	Pphln1
	Ip6k1	Nlrp4g	Mov10l1
	Sec22c	Gm6600	Fam118a
	Ecsit	Obox1	Coq6
	Ube2i	Rpusd3	Zfp410
	Arhgef12	Zzz3	Cenpo
	AA536875	Ddhd2	Ddx41
	Gm30806	Scyl1	Gkap1
	Ercc6	Gm50340	Larp4b
	Ndufa7	Naa40	Riok1
	Pbrm1	Mta2	Tonsl
	Glt8d1	Stx5a	Brd4
	Rbm4b	Wdr74	Pgs1
	Cacna1d	Gm50388	Bptf
	Gm31717	Xpnpep1	Rab34
	Zfp612	Cnnm2	Itgae
	Brme1	Oga	Rps6kb1
	Palm3	Tmem109	Prpsap2
	Dnajc4	Bloc1s2	Flcn
	Zfp963	Incenp	Mtif2
	C87487	Sgms1	Slc25a19
	Adad2	Fam204a	Anks3
	Plpp5	Hars2	Dnm2
	Slc7a2	Kdm3b	Zfp280d
	Ufm1	Tmx3	Csnk1g1
	Mmaa	Arhgap12	Rnf214
	Plk3	Mppe1	Fbxw14
	Sf1	Srp19	Myo9a
	Spon1	Tulp4	Phip
	C1qtnf12	B230354K17Rik	Ddx43
	Kif24	Safb	Poc1a
	Ccdc162	Kdm4b	Wapl
	Itgb3bp	Abcf1	Mau2
	Patj	Msh5	Spg7
	Gm572	Cchcr1	Emc8
	Nos1	Capn11	Ino80c
	Pisd	Brd2	Ecpas
	Slc44a1	Luc7l	Mtmr14
	Gm8075	Decr2	Taf1a
	C2cd3	Klc4	Ptcd3
	Samd7	Taf11	4632427E13Rik
	Naxe	Smchd1	Sfi1
	Shc1	Pkmyt1	Fis1
	2610037D02Rik	Parp9	Gorasp2
	Med27	Ccdc191	Chaf1a
	Gm10637	Parl	Wdr37
	Gm35998	Pi4ka	Pcyox1
	Tnik	2610318N02Rik	Rbm34
	Rad51c	Iqcg	Nup62cl
	Zfp560	Umps	8030474K03Rik
	Rgl2	Atp13a3	Lonrf3
	Aph1a	Klhl24	Ate1
	Zdhhc17	Zfp654	Cep57
	Usp33	Tbc1d23	Cdk11b
	2810403D21Rik	Smpd4	Mindy3
	Hps3	Dppa4	Mcrs1
	Senp1	Atg3	Ltbp4
	Nipal2	Prkdc	Arnt
	Gm14820	Eif1ad	Atg13
	Esrp1	Wdr46	R3hdm1
	Nebl	Amhr2	Osgepl1
	Pir	Myg1	Dtnb
	Cdc123	Rrp7a	Wdr70
	Setd3	Cers5	Sgk3
	Ercc6l2	Gm15941	Rnpep
	Kantr	Rhebl1	Pusl1
	Uba1	Bop1	Pramel57
	Plekha6	Dnal4	Dmd
	Cd300lf	Rangap1	Dpp7
	Cox7a2l	Mrpl13	Hdlbp
	Mpp1	Chkb	Rab3ip
	Rcc1	Pphln1	Plcd4
	Epb41l2	Mov10l1	Flvcr1
	Cox17	Brix1	Arfrp1
	Bcorl1	Fam118a	Camk2g
	Ripor2	Prkaa1	Rfpl4
	Tent5d	Lztr1	Atraid
	Trim40	Pdia6	Atad5
	Wbp1l	Cfap298	Chuk
	Sfswap	Coq6	Slc5a6
	Slc9b2	Tedc1	Calu
	Btbd8	Zfp410	Phf3
	1700112H15Rik	Scfd1	Gabpb2
	Dennd1a	Mnat1	H2-Q10
	Fam47e	Hbp1	Mapkapk5
	1700028P15Rik	Fancm	Suz12
	1700028J19Rik	Vipas39	Mutyh
	Gatd1	Taf1b	Gtf3c4
	Mtrr	Gemin2	Ppig
	Odad1	Eif2b2	Cbfa2t2
	Homer2	Cenpo	Rev3l
	Nexn	Mrps36	Gripap1
	Phactr4	Ddx41	Fam13b
	Dhx57	Iars1	Cdc25b
	Atxn7	Adtrp	Wdr91
	Gm14164	Agtpbp1	Zfyve19
	Mob2	Gkap1	Psmd14
	6030443J06Rik	Cdk20	Gale
	Tmem68	Arl15	Zcwpw1
	Mrpl38	Larp4b	Cnep1r1
	Fyn	Gpbp1	Tbc1d20
	Bcas3	Riok1	Gpatch2
	Spsb3	Ndufa11	Tlk1
	Sirt2	Asb13	Kmt5b
	Scyl3	Sptlc1	Eed
	Slc18b1	Tonsl	Cspp1
	Pank2	Trip13	Plekhj1
	Tmed4	Tdp2	Gm2427
	Myo1h	Nol7	Arid5a
	Ica1l	Gfm2	Ift81
	Map2	Fam169a	Usp12
	Tmem134	Slc25a32	Zfp644
	Fkbp6	Brd4	Ywhag
	Ercc5	Kat2a	Ssc4d
	Kiz	Acly	Sun1
	Kctd9	Cdc27	Pus1
	Dnah14	Snf8	Prmt7
	Zbtb18	Traf7	Gm26920
	Odr4	Pgs1	Slc25a31
	Nbeal1	Bptf	Nipa2
	1700028K03Rik	Dbnl	Tmc4
	Ctbs	Nudcd3	Pradc1
	Tacc3	Rab34	Mkrn2os
	Gm19705	Npepps	Map4k1
	Zfp120	Mettl16	Adipor2
	Ddb2	Itgae	Creld1
	Cep350	Ccm2	Ndufa9
	Epc2	Atp5pd	Eef1akmt2
	Rbm25	Stxbp4	Cln3
	Gm34816	Setd4	Mrpl55
	Fbxo38	Dgke	Vps33b
	Kcnh1	2700062C07Rik	Pik3c2a
	Reps2	Dhx40	Fbxw9
	Ccnyl1	Rps6kb1	Nlrp4b
	Pvt1	Crlf3	Wdr18
	Pomt1	Pcyt2	Pkm
	Ank3	Rdm1	Supt5
	Dnajc5g	Phf12	Serpine2
	Rtn4ip1	Becn1	Herc4
	Cep43	Med7	Thap7
	Cacybp	Prpsap2	Rsrp1
	Gm14051	Gabrp	Kifc2
	Ubtf	Flcn	Esco1
	Cobll1	Mtif2	Tlk2
	Ubap2l	Tlcd2	Tmco3
	Col9a3	Slc25a19	Psme3ip1
	Dock8	Ppp6r2	Ltbp3
	Hspa13	Ezh1	Macrod1
	Airim	Anks3	Fermt3
	Ccdc66	Dus3l	Nudt22
	Etfbkmt	Dnmt1	Snx15
	Bcas1	Gm52969	Vps51
	Klhl15	Mrpl4	Nt5c2
	Plcb1	Dnm2	Dpcd
	Lpgat1	Cfap300	Cutc
	Marchf7	Zw10	Ehd1
	Gm52988	Dis3l	Atg2a
	Ciz1	Lctl	Eif3a
	6430710C18Rik	Ccpg1	Cdc25c
	Bglap3	Slc44a2	Mpp7
	Creb1	Zfp280d	Aldh7a1
	Nckap5	Mrpl28	Tpgs2
	Tnfsf13os	Usp3	D330041H03Rik
	Dcun1d2	Dclk3	Gm26873
	Ap1g1	Csnk1g1	Prr3
	AY512915	Rnf214	Gpank1
	Tmem147os	Topbp1	Cldn6
	Chrng	Fbxw27	C330018D20Rik
	Eya3	Fbxw26	Tfeb
	Cstf2	Fbxw14	Polh
	Kif3a	Myo9a	Aars2
	Braf	Ints2	Itpr3
	Cnot10	Nup85	Zfp97
	Sergef	Gk5	Mettl4
	Fbxl2	Slc30a6	Nagpa
	Pfkp	Mtmr2	Tango2
	Abcb1b	Agr3	Opa1
	Col25a1	Rcn2	Tnfrsf17
	Ankrd13c	Ube2q2	Get1
	Ntan1	Phip	Brwd1
	Cmtm2a	Myo6	Tjp2
	Mtf2	4930550C14Rik	Gtpbp8
	Gm30551	Tmem30a	Son
	Tmem132d	Ddx43	Tmem50b
	Clip1	Aplp2	Unkl
	Adamts19	Poc1a	Mep1b
	Cep170	Gclc	Kansl2
	Dcaf10	Gm16973	Prr13
	Smim14	Pif1	Slc11a2
	Ttll13	Nol11	Cpsf1
	Btrc	Zdhhc20	Tab1
	Slc29a3	Gmpr2	Kcnh3
	Gpr137b-ps	Rpgrip1	Dscc1
	Lyar	Mettl17	Taf2
	Ubxn1	Appl1	Rabl2
	Ctbp1	Spmip10	Gtse1
	Gm29502	Pip4p1	Smc1b
	4930522L14Rik	Pxk	Samm50
	Slc4a5	Brd9	Nipbl
	Nmu	Wapl	3110053B16Rik
	Tnks2	Ap3m1	Nectin3
	Plekha4	Capn7	Zfyve1
	1700061F12Rik	Bap1	Strn3
	Pole	Zc3h13	Mark3
	Chek2	Atp6v1a	Adck1
	Smg1	Gulo	Gm2042
	Ndufs7	Mtmr6	Entpd5
	Gm42794	Dlgap5	Ldah
	Taf1d	Pibf1	Atg2b
	Gm4632	Wdhd1	Slc38a6
	Tmem241	Mrap	Dhrs7l
	Ist1	Setd2	Timm9
	Pou2f2	Thoc5	Psma3
	Triobp	Dctn6	Nin
	Clcn3	Heatr3	Tdrd9
	Gm2447	Gtpbp3	Rps6kl1
	Txndc11	Mau2	Gm46430
	Tcf7l2	Acp1	Grk6
	Smad1	Zfp1006	Gm3604
	Gm49984	Misp3	Tut7
	Nlrp4g	Pmm1	Fancc
	Sorbs1	Spg7	Zfp808
	Mro	Cdt1	Slc35b3
	Ccdc171	Emc8	Asap2
	Tmem80	Taf4b	Simc1
	Ube2d-ps	Niban3	Tbp
	Amn1	Cope	Fam120a
	Gm30301	Tex15	Gm48419
	Slc37a3	Ino80c	Lmf2
	Dennd2a	Dmwd	Tmem138
	Emsy	Clcn6	Ubxn7
	Gm57774	Rcc2	Yy1
	Gm49420	Slc30a2	Ghdc
	Gm44140	Mier1	Urgcp
	Kbtbd8os	Dynlt5	Ogdh
	Pcdh15	Rnf19b	Cdkn2aipnl
	Stoml1	Sptlc2	Tmub2
	Gm6600	Sumf1	Pigs
	Gm6277	Sigmar1	Mtnap1
	Gm31121	Slc66a1	Slc39a11
	Ceacam2	Tomm5	Nipsnap1
	Wdr31	Echdc2	Patz1
	Aco2	Nsun4	Faxdc2
	Josd2	Usp37	Unc45b
	Mfsd13b	Nfix	Rad51d
	Rccd1	Ecpas	Fasn
	Cit	Hsf2bp	Map2k4
	Fbxw15	Zbtb17	Mmgt2
	Cnga4	Padi6	Brca1
	Fank1	Mtmr14	Myo18a
	Bet1l	Zmpste24	Tubg1
	Nlrp2	Sp110	Retreg3
	Obox1	Hmgcl	Acox1
	Rps19	Snapc3	Lgals8
	Add1	Psmc1	Ccdc88a
	Mdm1	Usp45	Cdk12
	4933432K03Rik	Pdpr	Stac2
	Icmt	Rcor1	Helz
	Pacs2	Ctnnbip1	2700097O09Rik
	Gm34586	Taf1a	Cep95
	Gm35031	Pabpn1l	Ninj1
	R3hdm2	Ptcd3	Kif9
	F730016J06Rik	Slco4a1	Gm38431
	Zfp62	4632427E13Rik	Marchf2
	Rmnd1	Sfi1	Lrrc14
	Esr1	I0C0044D17Rik	P4htm
	Tmem19	Hmg20b	Edc3
	Slc25a26	Fis1	Ip6k2
	Aire	Dclk2	Lztfl1
	Scamp4	Nmrk1	Nktr
	B230369F24Rik	Hells	Azi2
	Rpusd3	Gorasp2	Glb1
	Pabpc4	Virma	Pcsk7
	Zzz3	Mynn	Fbxw20
	Gm32926	Tvp23b	Tom1l1
	Il20	Marchf3	Arih1
	Nbr1	Lrrc40	C78334
	Iqck	Gdi1	Pml
	Ddhd2	Brox	Abcc5
	Zkscan8	Dap3	Foxred1
	2610035D17Rik	Chaf1a	Mto1
	Rasa3	Miip	Mtpap
	Neil3	Ints11	Ctc1
	Adgrg1	Slc25a10	Sidt2
	Dtx2	Rsrc1	Mettl3
	Tarbp1	Sirt7	Slc39a14
		Pkn2	Zfp943
		Rpgr	Slmap
		Brf1	Oxsr1
		Wdr37	Cdhr18
		Nob1	Ddhd1
		Pcyox1	Styx
		Pole3	Slc7a7
		Rbm34	Ggps1
		Urod	Sec24c
		Elovl6	Usp54
		Jmjd6	Ap5m1
		Hax1	Ppp3cc
		Nup62cl	Tgds
		Ppa2	Rbm26
		Kars1	Yeats2
		Ddx55	Timm21
		Atp11b	Wdr90
		Scamp3	Slc25a42
		Gspt1	Mast1
		D5Ertd615e	Syce2
		Gm14662	Ifrd2
		Haus7	Spire2
		Ubxn4	Mthfsd
		Xlr5c	Ube3d
		Clcc1	Dda1
		Sat1	Upf1
		Eral1	Tulp1
		Rngtt	Timm23
		Ccnb1	Dnal1
		Ica1	Smg9
		8030474K03Rik	Ipo13
		Abcf3	Miga1
		Ell	Fancg
		Hnrnpr	Pcgf5
		Cdc42bpa	Ube2b
		Hccs	Rars2
		Arhgap4	Atpaf1
		Wdr45	Ccdc163
		Sec23ip	Sdhaf3
		Med24	Bcar1
		Lonrf3	Srsf4
		Diablo	Zfp239
		Phf6	Tmem234
		Fanca	Cdk10
		Sfmbt1	Platr4
		Mexis	Kat7
		Magohb	Tyms
		Cryzl2	Meaf6
		Ate1	Smpd2
		Grk2	Otud3
		Cep57	Rbm18
		Zwilch	Rnf138
		Galt	Ttc27
		Gk	Pdxdc1
		Cdk11b	Sh3d21
		Ergic3	Dydc1
		Slu7	Smc4
		Usp26	Wnk1
		Mindy3	Hipk1
		Aknad1	Sec16a
		Gla	Rprd2
		Keap1	Tars2
		Mcrs1	Kin
		Zfp280c	Cts6
		Faf1	Slc33a1
		Ltbp4	Susd3
		Necap2	Ncoa4
		Atrx	Slc35c2
		Fubp1	Tsc22d2
		Sephs1	Dclre1c
		Mael	Tsacc
		Arnt	Aimp1
		Irf1	Zc3h7a
		Ssbp3	Ppip5k1
		Zc3hc1	Mettl14
		Gas5	Abcb6
		Eif2d	Elp1
		Zfp988	Nup153
		Edf1	Mms19
		Agfg1	Xpnpep2
		Pold3	Tprkb
		Ensa	Wdr77
		2210016L21Rik	Sptbn2
		Fip1l1	Pggt1b
		Tedc2	Kdm1a
		2610005L07Rik	Clptm1l
		Pot1b	Araf
		Acbd5	Rbpms2
		Atg13	Frmd6
		A530040E14Rik	Utp14a
		R3hdm1	Terf1
		Osgepl1	Ifi27
		Tfpi	Mknk1
		Trmt10a	Dcp1a
		Terb2	Fam135a
		Renbp	Ankrd13a
		Ogt	Aox4
		Mmadhc	Mcph1
		Il23r	Gm28042
		Csf1	Tmem164
		Psmd13	Tdrd5
		Nop58	Syce1
		Snx5	Dync1li1
		Sgms2	Dhrs13
		Gm29016	Ogfod2
		Tmco1	Card14
		Gm28076	Trub1
		Dtnb	Farp2
		Wdr70	Psmc6
		Ppp2r2a	Pfkfb1
		Brip1	Pakap
		Sgk3	Slc5a11
		Parpbp	Zfp534
		Rnpep	Gon4l
		Zfp451	Metap1d
		Gfpt1	Eri2
		Klf7	Reep3
		Nmt1	Ndrg3
		Melk	Bace1
		Sh3kbp1	Qrsl1
		Elk4	Tasp1
		Pusl1	Gm53660
		4930447C04Rik	Pigg
		Firrm	Nup214
		Pramel57	Jam2
		Rbck1	Pramel51
		Gm6909	Fibp
		Metap1	Efr3a
		Tpd52	Tmem231
		Clk1	Ppm1b
		2010110K18Rik	Gpr160
		Zfp932	Dzank1
		Emc3	Rps6kb2
		Mrpl9	Zmynd8
		Postn	Arid1b
		Cmc4	Wnt10b
		Gm6710	Helq
		Dctn5	Nmt2
		Ccdc34	Sp140
		Spout1	Eif5a
		Dmd	Phkg1
		Ndel1	Pcnt
		Fbxl20	Nit1
		Gls	Stau2
		Gm47467	Txlng
		Spns1	Fastkd2
		Cpt2	5530601H04Rik
		Slc27a5	Dtwd1
		Ipo9	Ralbp1
		Srsf11	Atp6v0a2
		Mthfs	Rad54b
		Dctd	Pramel35
		Ap4m1	Sdr39u1
		Ccnl1	Rftn2
		Aggf1	Npdc1
		Nusap1	Slco4c1
		Ago2	Atl3
		Sde2	Stmp1
		Rmc1	Rab11fip5
		Eif2s3x	Fam228b
		Cyc1	Syp
		Yif1a	Mcf2
		Dpp7	Sprtn
		Gm29247	Commd4
		Man1b1	Gemin7
		Pid1	Emc4
		Hdlbp	Anapc2
		Ing3	Wdfy2
		Stat4	Glmp
		Nup54	Dido1
		Trim14	Caprin2
		Dhx9	Eif4g3
		Gm3143	Eif4g1
		Ptges2	Dedd
		Rab3ip	Cep89
		Bub1	Aqp9
		Rnf170	2010308F09Rik
		Atp5mf	Asxl1
		Car9	Phtf2
		Armh3	Deaf1
		Sarnp	Ccdc32
		Aebp2	Erlin2
		Plcd4	Czib
		Flvcr1	Pde6d
		Rpl12	Pofut2
		Arfrp1	Stxbp3
		Rxylt1	Kng1
		Camk2g	Ccs
		Rfpl4	Atp5f1d
		Itpa	Angel2
		Lat2	Ppp2r2d
		Mff	Platr14
		Strip1	Snx29
		Rad54l	Cldn12
		Cct4	P2rx4
		Arhgap1	Man1a2
		Swt1	Ubr5
		Capn10	Spen
		Smarcc1	Rrbp1
		Tsen54	Hormad1
		Atraid	Fam76a
		Atad5	Accs
		Chuk	Far1
		Vkorc1l1	C9orf72
		Dpm1	U2af1l4
		Zfp977	Fubp3
		Slc5a6	Mcm8
		Ppip5k2	Mdm4
		Pramel6	Pdcl
		Calu	Stk11ip
		Ppil2	Clcn2
		Fam50a	Aspg
		Xrn2	Cops7b
		Phf3	Zcchc7
		Qtrt1	Hdac5
		L3mbtl2	Mtg2
		Gabpb2	Mga
		Fbxo36	Jmjd7
		Cep164	Nfya
		Mis18bp1	Ttf1
		Spag5	Vmp1
		Pex3	Kyat1
		Nek1	Nadk
		H2-Q10	Rtel1
		Eps8	Trim39
		Mapkapk5	BC004004
		Ube3a	Tank
		Suz12	Vps18
		Gm4349	Ptbp1
		Mutyh	Hook2
		Mtch2	Atf2
		Gtf3c4	Golga1
		Ppig	Osbpl6
		Eps15	Maco1
		Cbfa2t2	Dpep3
		Nsfl1c	Ercc8
		Kdm4c	Clec10a
		Rev3l	Pan2
		Slc25a12	Zfp869
		Pemt	Arfgef2
		Psmc2	Slc13a2
		Gripap1	Ddx50
		Msl1	Zfc3h1
		Lnpk	Mapkap1
		Hirip3	Reps1
		Rad9b	Gm21811
		Rbm39	Scai
		Nat10	2700049A03Rik
		Fam13b	Il2rg
		Api5	Baiap2
		Ctsa	Gm47381
		Gsk3b	Gmppa
		Klhdc4	Mettl25
		Preb	Kif16b
		Gm13752	Flii
		Cdc25b	Kifc3
		Gm33466	Kdm1b
		Uxs1	Aldh1l1
		Otulin	Irf3
		Stk11	Fgd2
		Wdr91	Sp3
		Slx4ip	Ttll4
		G6pdx	Ankrd11
		Rmdn3	Acoxl
		Lrriq3	Ext2
		Zfyve19	Exog
		Lypd6b	Osbpl2
		Pik3ca	Tm9sf4
		Psmd14	Dnmt3b
		Rnf41	Emc10
		Ctps2	Brpf1
		Accsl	Adal
		Uap1l1	Dolpp1
		Gnl3l	Odf2
		Gale	Pkn3
		Tbc1d13	Nr1h3
		Ptrh1	Fam234a
		Zcwpw1	Ap1m1
		Gss	Zdhhc9
		Sec61a2	Cdyl
		Rnf181	Kctd3
		Ankrd10	Cog7
		Drg1	Tom1
		Cnep1r1	Hira
		Ilf2	Aldh16a1
		Tbc1d20	Mettl25b
		Arfgap2	Pou2f1
		Ptdss1	Gm1976
		Ppdpf	Atp6v1c2
		Rprd1b	Enah
		Gm6264	Kmt2c
		Arih2	Smyd2
		Gpatch2	Dmtn
		Tpd52l2	Cds1
		Ppp2r5d	Vps29
		Cenpc1	Tomm34
		Sugp1	Slc10a6
		Tlk1	Pex14
		BC005624	Nr2c2
		Commd3	Tbccd1
		Pdcd2l	Gak
		Fmr1	Uspl1
		Ttll1	Mphosph9
		Zbtb20	Brca2
		Kmt5b	Ppp1r9a
		Sh3d19	Rbmx2
		Stag3	Rab2b
		Ube2w	Aasdh
		Zfp1003	Kmt2e
		Eed	Tapt1
		Aurkc	Them4
		Cspp1	Cdkl2
		Plekhj1	Catsperd
		Ftsj3	Paxip1
		Ccdc18	Zcchc4
		Gm2427	Rita1
		Gng12	Rbm4
		Uxt	Krtcap3
		Arid5a	Slc4a1ap
		Mrrf	Pom121
		Ift81	Zscan21
		Usp12	Brat1
		Ung	Tnrc18
		Elp6	Zfp1
		Coq5	Tmem214
		Bri3bp	Zdhhc4
		Nepro	Abhd1
		Nr1h2	Pramel42
		Zfp644	Zfp444
		Naa16	Gtf2h1
		Qdpr	Slc25a25
		Yipf1	Porcn
		Rbm33	Hadha
		Yaf2	Adgrf3
		Rab3il1	Gramd1b
		Aasdhppt	Lyrm1
		Hnrnpdl	Exoc1
		Ptpn11	Ercc1
		Rad50	Tchp
		Snx17	Naa60
		Gpn1	Rasgef1a
		Mlxipl	Kalrn
		Nsun5	Triml2
		Ywhag	Ufsp2
		Ssc4d	Szrd1
		Taldo1	Dnajb6
		Castor1	Slc22a13b
		Sun1	Zfp78
		Eif3b	Kat6a
		Atp6ap1	Thap12
		Sapcd2	Rnd1
		Dennd5a	Tmtc3
		Daglb	Gm28036
		Crem	Slc49a3
		Ccng2	Atg16l2
		Nsd2	Stk31
		Ppp1r35	Sh2d3c
		Srrm2	Srp72
		Prkab1	Pzp
		N4bp2	Sync
		Depdc5	Ctbp2
		Kdm5a	Pot1a
		Nrf1	Pax6
		1600020E01Rik	Smarcad1
		Pus1	Luc7l2
		Ulk1	Alkbh8
		Zc3h11a	Mcts1
		Stat2	Mical3
		Dhodh	Zfp511
		Prmt7	Fam169b
		Zfp82	Ppp1r16a
		Gm26920	Cep20
		Rpl27a	Rassf7
		Tex261	Sinhcaf
		Pla2g15	Usp5
		Gm30159	Lsm5
		Slc25a31	Hnrnpa2b1
		Bcat1	Lrp11
		Arg1	Med14
		Nipa2	Plcd3
		Ccdc126	Exoc7
		Rogdi	Prr14l
		Miox	Tmed1
		Runx1t1	Stip1
		Ybx3	Grb14
		Rnf115	Bex1
		Srpk1	Cnot6
		Crbn	Slc2a8
		Tmc4	Otulinl
		Pradc1	Snhg17
		Mrps26	Pold1
		Ewsr1	Nlrp12
		Tnpo3	Prkcg
		Rarg	Picalm
		Mkrn2os	Tmem41b
		Map4k1	Stx4a
		Nup160	Tmem126a
		Adipor2	Wdr83
		Mios	Pex11a
		Nol10	Cib1
		Hbs1l	Acbd4
		Skp2	9230114K14Rik
		Tmpo	P4ha3
		Creld1	Lrif1
		Cyp20a1	Plekhb1
		Kdm3a	Lsr
		Sh2d6	Rexo5
		Ndufa9	Prmt3
		Srrm4	Cyfip1
		Psmb5	Jmjd4
		Eef1akmt2	Sec24a
		Polr3c	Clybl
		Stoml2	Zfp446
		Zfp936	Zfp954
		Slc6a6	Ldhc
		Atxn2l	Sec1
		Gm33035	1700006J14Rik
		Cln3	Mettl13
		Sgf29	Napa
		Crxos	Kptn
		Mef2a	Edrf1
		Mrpl55	Slc35a2
		Naalad2	Iscu
		Hdgfl2	Fam98c
		Trmt11	Strn4
		Qpctl	Trappc6a
		4933427D06Rik	U2af2
		Tfpt	Rasgrp4
		Bbip1	Xrcc1
		Ddias	Wdr13
		Eif3j1	Tmem191
		Vps33b	Afg3l1
		Qki	Bmi1
		Gm6902	Tbc1d19
		Twf1	Gm5134
		Pik3c2a	Mrpl48
		Fbxw9	Sumf2
		Nlrp4b	Ppp1cc
		Afg1l	0610040J01Rik
		Rbbp4	Zcrb1
		Mki67	Esyt1
		Wdr18	Cep192
		Tubgcp5	Mtfr2
		Zgpat	Gamt
		Tollip	Ap3d1
		Pkm	Slc39a3
		Gcdh	Frs2
		Folr1	Polrmt
		Supt5	Rnf126
		Ppp4c	Atpsckmt
		Ruvbl2	Def8
		Med6	Ncln
		Nosip	Lss
		Srsf3	Usp9y
		Clptm1	Trnau1ap
		Idh3a	Pbx4
		Cyth2	Dgka
		9430038I01Rik	Pramel13
		Nsmce1	Hmces
		Cldnd1	Cep104
		Hcfc2	Yju2b
		Tmem39a	Mus81
		Coq4	Ddx60
		EU599041	Ing1
		Serpine2
		Bspry
		Hectd1
		Zfp939
		Ndufb3
		Ythdc1
		Hltf
		Shprh
		Herc4
		Tspan31
		Thap7
		Fam13c
		P4ha1
		Ints6l
		Mbd3
		Hadhb
		Rsrp1
		Tle6
		Ylpm1
		Mcm3ap
		Kifc2
		Dpp10
		Reep5
		Esco1
		Ireb2
		Rell1
		Tlk2
		Txndc16
		Arhgef7
		Tmco3
		Usp48
		Mri1
		Taok3
		Psme3ip1
		Shcbp1
		Arglu1
		Cars2
		Tgfbr1
