# Supplementary material for: Oocyte vitrification disrupts zygotic genome activation in embryos by impairing maternal spliceosome translation and Crxos splicing
Source: PLoS Genet. 2026 Apr 15;22(4):e1012121. doi: 10.1371/journal.pgen.1012121 (PMC13095128; doi:10.1371/journal.pgen.1012121)
Supplement: S5 Table — (XLSX) [file pgen.1012121.s010.xlsx]

## Sheet: Sheet 1
	Number of alternative splicing events
Type	SE	MXE	RI	A5SS	A3SS
	732	115	77	62	86
	Genes with differential alternative splicing events
Type	SE	MXE	RI	A5SS	A3SS
	Ltbp3	Eml3	Thoc1	Fxn	Hsf1
	Wdr74	Fhod3	Brd8	Ttc39c	Coq6
	Eml3	Epcam	Decr2	Brd8	Gm40977
	Taf5	Ntaq1	Sod1	Mark1-ps2	Slc35b1
	Dpcd	Sema5a	Rhebl1	Ankrd12	Tmem92
	Aldh18a1	Akap8l	Cpsf1	Trp63	Ncaph2
	Cacul1	Slc38a6	Fbxl6	Scaf4	Gemin5
	Gm19466	Psma3	Rabl2	Kansl2	Racgap1
	Kdm3b	Fcf1	1110002L01Rik	Vmn1r227	Pak1ip1
	Paip2	Pdlim7	Psma3	1110002L01Rik	Mrpl4
	Cul2	Prpf4b	Gm47918	Gm46367	Nrg4
	Arhgap12	Afmid	Neu1	Traf7	Dop1a
	Ap3s1	Mettl16	Snhg1	Xpo1	Gm16973
	Brd8	Inca1	Atp6v0a1	Llgl2	Ilf3
	F630040K05Rik	Pld2	Cuta	9330159M07Rik	Pnldc1
	Tcte2	Cct6b	Gm3587	Clk3	Hmbox1
	Alkbh7	Ascc2	Birc6	Mrpl28	Skic8
	Safb2	Usp34	9330159M07Rik	Mettl17	Dnajc4
	Fance	Zfp280d	Fdx2	Smarce1	Ccdc163
	Flot1	Aagab	Dalrd3	Spg7	Cdk16
	Pigq	Kcnma1	Dhx30	Pard3	Ints11
	Csnk2b	Fam149b	Hmgn3	Abhd2	Ncoa4
	Cldn6	Pbrm1	Uchl3	Parp2	Galt
	Tnfrsf12a	Colgalt1	Reep4	Zc3h7a	Fubp1
	U2af1	Gtf2e2	Mettl17	Plppr5	Ino80d
	Camkmt	Timm23	Brd9	Dnajc8	Gm36445
	Map3k4	Tead4	Phf11d	Gas5	Tafazzin
	Ankrd12	D030040B21Rik	Gm5373	Pprc1	Tial1
	Satb1	Tyms	Gtpbp3	Zmynd8	Pprc1
	Mcfd2	Marchf3	Cope	2010110K18Rik	Nop58
	Senp2	Zc3h7a	Parp2	Tyw5	Sdcbp
	Iqcg	2810403D21Rik	Nudt14	Gm11827	Nol8
	Slc51a	Ash1l	Bsdc1	Pgap6	A630023P12Rik
	Parn	Rbm10	S100pbp	Evl	Fkbp4
	Eif4a2	Diablo	Rabggtb	Arfrp1	Carf
	Senp7	Ate1	Rrp36	Tjp1	Rad54b
	Med15	Mcrs1	Gas5	Arid4b	Cdca3
	Myh11	Mroh8	Tial1	Trmt6	Cgas
	Unkl	Cog4	Exosc9	Mrps17	Fbxw2
	Eif1ad	Wdfy1	Fkbp3	Cdan1	Aktip
	Gm31253	Atp8b1	Actr5	Scai	Eif4g3
	Cers5	Atg13	Akap8	Ankrd35	Ccnl2
	Zfp251	Phf20	Clk1	Madd	Plekhg3
	Ntaq1	Mef2d	2010110K18Rik	Gm16341	Phf21a
	Atp5pf	Renbp	Mrps10	Rfxank	Apbb2
	Sema5a	Gm14164	Tmed4	Prom1	Sqle
	Smc1b	Fkbp3	Ap4m1	Sirt4	Arhgap1
	Prkaa1	Slbp	Snhg15	Cep170	Rev1
	Gm36634	2010110K18Rik	Tbl3	Hectd4	Cep57l1
	Strn3	Eif3m	Platr14	Ufsp2	Ubap2l
	Syt16	Spc25	Xrn2	Abhd11	Ankzf1
	Cuedc2	Ipo9	Spag5	Gm32585	Pan2
	Coq6	Ect2	Bcas2	Itpr1	Ice2
	Asxl2	Glmp	Ankzf1	Htra2	Surf1
	Akap8l	Nusap1	Surf1	Dlg1	Brpf1
	Slc39a9	Stk16	Ro60	Pcdh15	Rnf181
	Exd2	Pign	Polr2i	Zfp788	Tardbp
	G2e3	Plcd4	Ftsj3	Stox1	Mier2
	Trmt5	Ccs	Cdkn1b	Tmem19	Mettl25b
	Dhrs7l	Camk2g	Ccng2	Ddx60	Tpmt
	Timm9	Lat2	Gtpbp6		Gm32856
	Fancm	Denr	1600020E01Rik		Mlxipl
	Kidins220	Lin9	Tmc4		Get4
	Mboat2	Far1	Metap2		Ankle2
	Taf1b	Atf2	Klhl20		Ankrd17
	Zfyve21	Gsdmc2	Ilk		Metap2
	Fam177a2	Tcea1	Tomm40		Gm30301
	Mok	Tmem255b	Lilra6		Hipk2
	2810429I04Rik	Chn1	Llgl1		Rad52
	4833420G17Rik	Tcf3	Gsk3a		Polr3c
	Zfp1008	Gm28578	Lrrc51		Atpaf2
	Gkap1	Rsbn1l	Tmem191		Trmt11
	Tbce	Ccdc158	Psmb10		Picalm
	Gpr137b	Rad50	Ddx60		Fbxw9
	Dmgdh	Btrc			Edrf1
	Ssbp2	Gpr137b-ps			Jmjd1c
	Arl15	Sapcd2			Rsrp1
	Arb2a	Dpy19l4			Map2k2
	Faf2	N4bp2			B230369F24Rik
	Arsk	Katna1			Acd
	Gm48419	Mad1l1			Arv1
	Gfm2	Gdpd4
	Fam169a	Gm49984
	Hspa4	Stk31
	Dym	Impdh1
	9130204K15Rik	Ppp4r3a
	Ciao3	Mrpl55
	Rab12	Eif3j1
	Gm26542	Tbc1d10b
	Brd4	Trim43b
	Slc35b1	Pkm
	Traf7	Agrp
	Bptf	Nosip
	Gm57406	Cyth2
	Rmnd5b	Tmem191
	Slc25a39	0610005C13Rik
	Mbtd1	Dna2
	Rab34	Slc10a7
	Tnfsf13	Srgap1
	Sat2	F730016J06Rik
	Shbg	Zzz3
	Rnf185	Cars2
	Rabep1
	Pld2
	0610010K14Rik
	Rps6kb1
	Ggnbp2
	Tada2a
	Cct6b
	Zfp207
	Aspscr1
	Crlf3
	Clk4
	Tmem106a
	Ranbp17
	Lgals8
	Anks3
	9430037G07Rik
	9330159M07Rik
	Socs6
	Ncbp3
	Tmem63b
	Gm52969
	Slc25a38
	Xylb
	Traip
	Snap91
	Dis3l
	Lctl
	Dalrd3
	Clk3
	Ap1m2
	Zfp280d
	Tcf12
	Sltm
	Fbxw27
	Cep63
	Msl2
	Ift46
	C78334
	Ddx43
	AA536875
	Dusp22
	Proca1
	Ilf3
	Zdhhc20
	Ift88
	Hnrnpc
	Trmt61b
	Slmap
	Ppif
	Oxsr1
	Slc4a7
	Pbrm1
	Glt8d1
	Nek4
	Gtsf1
	Hmbox1
	Tasor
	Cab39l
	Dlgap5
	Spats2
	Alkbh1
	D030068K23Rik
	Fam76b
	Zfp946
	Eps15l1
	Rbm6
	Nup133
	Banp
	Higd1a
	Cope
	Tmem208
	Mfhas1
	Mctp1
	Acp3
	Shld2
	Xpo4
	Camta1
	Slc30a2
	Mindy1
	Tmc8
	Zfp810
	Mettl23
	Slc10a3
	Zfp655
	Pramel29
	Slc66a1
	Ecpas
	Bltp2
	Mtmr14
	AU022252
	Ccdc163
	Parp2
	Map3k7
	Zfp239
	5830417I10Rik
	Tyms
	Meaf6
	Slco4a1
	Rrp12
	Slc44a1
	Hmg20b
	Bscl2
	Fxr1
	Cth
	Creb3l4
	Gar1
	Gm14406
	Kctd20
	Mtx1
	Hax1
	Timm17a
	H2-T22
	Prxl2b
	Mfsd2a
	Etv6
	Camsap1
	2810403D21Rik
	Mms19
	Trim36
	Pikfyve
	Trmt13
	Ino80e
	Zfx
	Silc1
	Gm36235
	Gm45208
	Wdr45
	Zfp182
	Ifngr1
	Ifi27
	Ifi35
	Mcm9
	Fanca
	1700013H16Rik
	Gm2516
	Ate1
	Tatdn1
	Snx16
	Calr3
	Cenpt
	Gk
	Fnbp4
	Larp1b
	Nop56
	Usp26
	Mindy3
	Map7d2
	Mcrs1
	Xlr5a
	Huwe1
	Med25
	Sys1
	Slc26a5
	Atrx
	Cog4
	Dnah7c
	Gm3669
	Sfswap
	Ski
	Eif2d
	Bola1
	Noto
	Tial1
	Gm53660
	Pprc1
	Pramel51
	Acbd5
	Gba1
	Atg13
	Lrrfip2
	Pramel25
	Nop58
	Gm14164
	Sgk3
	Qrich1
	Tstd2
	Grtp1
	Ppfibp1
	Ap5s1
	Midn
	Sec11c
	Elk4
	Nme6
	Dnajb13
	Spsb3
	Pramel57
	Dnpep
	Raly
	Gm30725
	BB557941
	Fnip2
	Zbtb43
	2010110K18Rik
	Map3k3
	Sycp1
	Postn
	Cmc4
	Mllt10
	Ube2f
	Ano6
	Eif3e
	Stk25
	Rexo4
	Gm11827
	Cenpu
	Spns1
	Pgap6
	Cfap61
	Kiz
	Pole2
	Mthfs
	Emc4
	Fmr1nb
	Nt5dc1
	Cfap157
	Cyc1
	Stk19
	Cep89
	Nbeal1
	Plekhg3
	Usf3
	Nup35
	Czib
	Adgrb3
	Nadk2
	Gm28635
	4930579D07Rik
	Gm19705
	Gigyf2
	Gm3143
	Cdc14a
	Pign
	4933417E11Rik
	Aebp2
	Glis1
	Gm34816
	Plcd4
	Mbtps1
	Hmbs
	B4galt3
	Ccs
	Arfrp1
	Camk2g
	2810408I11Rik
	Rad54l
	Etl4
	Lman2l
	Msh4
	Pdss1
	Chuk
	Dpm1
	Slc5a6
	Ppil2
	Cenpa
	2610316D01Rik
	Qtrt1
	Gabpb2
	Mis18bp1
	Ubl4a
	Spag5
	Pex3
	Tfb2m
	Cep57l1
	Crybg2
	Ube3a
	Tram2
	Cops7b
	Zcchc7
	Tubgcp6
	Mutyh
	Mga
	Gtf3c4
	Ubap2l
	Etfbl
	Supt7l
	Inpp5f
	Gripap1
	Atf2
	Entr1
	Myo1b
	Ptges
	Abi1
	Ago4
	P3h1
	Cmklr2
	Atg4d
	Stk4
	Tet1
	Pan2
	Snrk
	Pramel34
	Acot8
	Fancb
	Gm47381
	Klhl15
	Plcb1
	Xlr4b
	Snapc4
	Ggta1
	Pwwp3b
	Ovgp1
	Arhgap15
	Pik3ca
	Ptpn13
	Uqcc1
	Rnf41
	Uimc1
	Fah
	Dkc1
	Spint1
	Rac1
	Crtap
	Nudt5
	Otud5
	Rbm12b2
	6820408C15Rik
	Gm6264
	3830408C21Rik
	1700069L16Rik
	Tpd52l2
	Sugp1
	Pramel7
	Ehbp1
	Mybbp1a
	AU019990
	Vav3
	Fmr1
	Zbtb20
	Braf
	Platr22
	Tor1aip1
	Srm
	AV051173
	Pfkp
	Abcb1b
	Abhd3
	Kri1
	Pop5
	Atp6v1c2
	Platr16
	Kmt2c
	Cmtm2a
	Cdk8
	Mtf2
	Tmem175
	Sar1a
	Ptdss2
	Srpk2
	Cox18
	Yipf1
	Rph3a
	Pelp1
	Btrc
	Nsun5
	Cpne1
	Eif3b
	Gpr137b-ps
	Psmd12
	Atp6ap1
	Rcc1l
	Lyar
	Plod3
	Rsrc2
	Dpy19l4
	Septin11
	Srrm2
	N4bp2
	Depdc5
	Kdm5a
	Tnks2
	Tbx3os1
	Plekha4
	Lrrc28
	Gm26920
	Mad1l1
	Nufip2
	Fbxo27
	Gtf2i
	4930429D17Rik
	Jam3
	Zdhhc3
	Gm2762
	Gm28271
	Pla2g15
	1500004A13Rik
	C2cd5
	Ndufs1
	Stk31
	Scg3
	Rogdi
	Tet3
	Resf1
	Dguok
	Crebl2
	Pot1a
	Mrps26
	Smarcad1
	Alms1
	Tacc1
	Gnptg
	Tnpo3
	Mkrn2os
	Itch
	Alkbh8
	Htra2
	Elavl2
	Tmpo
	Tada3
	Usp5
	Gm42742
	Ccdc77
	Cnot4
	Ndufa9
	Zfp638
	Hnrnpa2b1
	Bud23
	Bola2
	Gm49420
	Polr3c
	Hps5
	Yap1
	Golga2
	Zfp788
	Ncor1
	Slc2a8
	Cln3
	Sgf29
	Ctsc
	Phkg2
	Sytl2
	Tmem126a
	Plin1
	Mfsd13b
	Cit
	Ccp110
	Trabd2b
	Zfp40
	D7Ertd443e
	Rexo5
	Wdr18
	Lsm14a
	Clybl
	Bbof1
	Clk2
	Napa
	Lrrc51
	Tulp2
	Nosip
	Flt3l
	Wdr62
	Efcab5
	Obox1
	Thop1
	Trappc6a
	9430038I01Rik
	Ryr1
	Git2
	Tmem191
	Cldnd1
	Gpcpd1
	Mdn1
	Add1
	Hsd17b10
	Ttc6
	Egln2
	Gm13261
	Iho1
	Trub2
	Haus3
	Kifbp
	Slc25a16
	Gm34586
	Os9
	Thap7
	Epsti1
	Tbl2
	Ubr3
	Epn2
	Rsrp1
	Chpt1
	Map2k2
	Frs2
	Ccdc138
	Cfap210
	Xiap
	Gm14553
	Gm19276
	Pbx4
	Gm34045
	Pcm1
	Zfp42
	Adam17
	Rab11fip1
	Cmc2
	Ddx60
	Snx7
	Psme3ip1
	Dtx2
	Arglu1
	Zfp617
	Cars2
	Tgfbr1
