# Supplementary material for: Oocyte vitrification disrupts zygotic genome activation in embryos by impairing maternal spliceosome translation and Crxos splicing
Source: PLoS Genet. 2026 Apr 15;22(4):e1012121. doi: 10.1371/journal.pgen.1012121 (PMC13095128; doi:10.1371/journal.pgen.1012121)
Supplement: S6 Table — (XLSX) [file pgen.1012121.s011.xlsx]

## Sheet: Sheet1
The primers sequences for seamless cloning
Name	Sequence (5’ to 3’)
Egam1-1	ACTATAGGGGGCCACCATGGACTATAAGGACCACGAC
Egam1-2	TAAACTCAGAAATCTTGTGACATGCCATCTCTGCTTTGG
Egam1-3	ACAAGATTTCTGAGTTTAAACCCGCTGATCAGCCTCGA
Egam1-4	ATGGTGGCCCCCTATAGTGAGTCGTATTAATTTCGATAAGCCAGT
Egam1△EXON3-1	ACTATAGGGGGCCACCATGGACTATAAGGACCACG
Egam1△EXON3-2	TTTAAACTTAAGCCTCAACTTGTTCCTCTTTCAGTTTCA
Egam1△EXON3-3	TTGAGGCTTAAGTTTAAACCCGCTGATCAGCCTCG
Egam1△EXON3-4	ATGGTGGCCCCCTATAGTGAGTCGTATTAATTTCGATAAGCCA
