# Supplementary material for: Oocyte vitrification disrupts zygotic genome activation in embryos by impairing maternal spliceosome translation and Crxos splicing
Source: PLoS Genet. 2026 Apr 15;22(4):e1012121. doi: 10.1371/journal.pgen.1012121 (PMC13095128; doi:10.1371/journal.pgen.1012121)
Supplement: S7 Table — (XLSX) [file pgen.1012121.s012.xlsx]

## Sheet: Sheet1
The siRNA sequences
Name	Sequence (5’ to 3’)
Crxos siRNA	CGGAGTTGACCGATGAGCAGTTCCA
Control siRNA	UUCUCCGAACGUGUCACGU
