# Supplementary material for: Oocyte vitrification disrupts zygotic genome activation in embryos by impairing maternal spliceosome translation and Crxos splicing
Source: PLoS Genet. 2026 Apr 15;22(4):e1012121. doi: 10.1371/journal.pgen.1012121 (PMC13095128; doi:10.1371/journal.pgen.1012121)
Supplement: S8 Table — (XLSX) [file pgen.1012121.s013.xlsx]

## Sheet: Sheet1
The PCR primers
Name	Sequence (5’ to 3’)	Usage
Egam1-F	CCTCCTGTACCCTGGGTCCCCTT	RT-PCR	Egam1 splice variants
Egam1-R	CCTCAGCGAAGGCCTGCAGAGT	RT-PCR
Crxos-F	TACAGACGGTTATTTATGCGCTACT	RT-qPCR	Crxos knockdown
Crxos-R	GGTACCCAGAAGAGAGCTTGAG	RT-qPCR
Egam1+1N-F	ATGGAAGCATCTCCACGTTCC	RT-qPCR	Individual Crxos mRNA variants
Egam1+1N-R	GCCATGATCTTTCGATCCTGGAG	RT-qPCR
Egam1N-F	GAGATCCTTGGAGGAGGAGATGC	RT-qPCR
Egam1N-R	TCAGCAACTGTGCTTACAGCTG	RT-qPCR
Gapdh-F	CATGGCCTTCCGTGTTCCTA	RT-qPCR	Reference gene for RT-qPCR
Gapdh-R	GCCTGCTTACCACCTTCTT	RT-qPCR
