# Supplementary material for: Oocyte vitrification disrupts zygotic genome activation in embryos by impairing maternal spliceosome translation and Crxos splicing
Source: PLoS Genet. 2026 Apr 15;22(4):e1012121. doi: 10.1371/journal.pgen.1012121 (PMC13095128; doi:10.1371/journal.pgen.1012121)
Supplement: S9 Table — (XLSX) [file pgen.1012121.s014.xlsx]

## Sheet: Sheet1
The information of primary antibodies
Antibody	Manufacture	Catalogue	Usage
Phf5a (Rabbit)	Proteintech	15554-1-AP	WB (1:1000)
			IF (1:200)
β-tubulin (Rabbit)	Proteintech	PTG-80713-1	WB (1:5000)
FLAG (Rabbit)	CST	14793S	WB (1:5000)
			IF (1:200)
Anti-RNA polymerase II CTD repeat YSPTSPS (phospho S2) (Rabbit)	Abcam	Ab193468	IF (1:200)
