# Supplementary material for: Oocyte vitrification disrupts zygotic genome activation in embryos by impairing maternal spliceosome translation and Crxos splicing
Source: PLoS Genet. 2026 Apr 15;22(4):e1012121. doi: 10.1371/journal.pgen.1012121 (PMC13095128; doi:10.1371/journal.pgen.1012121)
Supplement: S10 Table — (XLSX) [file pgen.1012121.s015.xlsx]

## Sheet: Sheet1
The information of secondary antibodies
Antibody	Manufacture	Catalog	Usage
Donkey anti-Rabbit IgG (H+L) Highly Cross-Adsorbed Secondary Antibody (Alexa Fluor 647)	Invitrogen	A31573	IF (1:1000)
CoraLite488-conjugated Goat Anti-Rabbit IgG (H+L)	Proteintech	SA00013-2	IF (1:400)
CoraLite594–conjugated Goat Anti-Rabbit IgG (H+L)	Proteintech	SA00013-4	IF (1:400)
HRP-conjugated Goat Anti-Rabbit IgG (H+L)	Proteintech	SA00001-2	WB (1:5000)
